# Supplementary material for: Co-expression network of mRNA and DNA methylation in first-episode and drug-naive adolescents with major depressive disorder
Source: Front Psychiatry. 2023 Feb 23;14:1065417. doi: 10.3389/fpsyt.2023.1065417 (PMC9995926; doi:10.3389/fpsyt.2023.1065417)
Supplement: Supplementary file 2 [file Data_Sheet_2.xlsx]

## Sheet: Sheet1
Supplementary table 1. All mRNAs that showed differential expression between adolescents with MDD and HCs
Transcript_ID	Ensembl ID	symbol	transcript_start	transcript_end	log2FoldChange	P value	FDR
ENST00000396097	ENSG00000134324	LPIN1	1.17243e+175	1.17245e+175	8.25681	1.61831e-19	4.96682e-15
ENST00000373331	ENSG00000101445	PPP1R16B	3.88057e+79	3.88058e+79	-7.95045	2.35912e-07	3.69412e-05
ENST00000623421	ENSG00000141506	PIK3R5	8.9656e+125	8.96571e+125	-7.87109	1.90697e-07	2.99834e-05
ENST00000412217	ENSG00000115421	PAPOLG	6.0782e+87	6.0782e+87	-7.56569	3.0665e-07	4.7485e-05
ENST00000409196	ENSG00000204120	GIGYF2	2.32697e+251	2.32697e+251	-7.09427	2.54994e-25	1.95653e-20
ENST00000541702	ENSG00000015153	YAF2	4.22382e+23	4.22382e+23	-7.08659	8.26397e-07	0.000123844
ENST00000612687	ENSG00000149428	HYOU1	1.19057e+224	1.19057e+224	-7.04676	7.93612e-07	0.000119047
ENST00000630972	ENSG00000120694	HSPH1	3.1162e+143	3.11624e+143	7.01093	0.00156502	0.0977865
ENST00000372922	ENSG00000124496	TRERF1	4.2452e+143	4.2452e+143	-6.98927	5.26052e-12	1.80675e-09
ENST00000459912	ENSG00000196372	ASB13	5.66651e+48	5.66658e+48	6.96142	4.96833e-22	2.54142e-17
ENST00000409892	ENSG00000138069	RAB1A	6.51299e+31	6.51301e+31	-6.88849	2.27382e-06	0.000331686
ENST00000278756	ENSG00000084234	APLP2	1.30071e+152	1.30071e+152	-6.58954	3.47808e-10	5.97019e-08
ENST00000392011	ENSG00000130147	SH3BP4	2.34952e+53	2.34952e+53	-6.58033	2.63035e-17	3.10497e-13
ENST00000616065	ENSG00000241839	PLEKHO2	6.48419e+39	6.4842e+39	-6.5519	3.13264e-06	0.000449696
ENST00000425929	ENSG00000151470	C4orf33	1.29096e+53	1.29096e+53	-6.40557	2.95573e-06	0.000425096
ENST00000409886	ENSG00000153165	RGPD3	1.06468e+206	1.06468e+206	6.38943	6.28376e-18	1.20536e-13
ENST00000438320	ENSG00000129187	DCTD	1.82917e+53	1.82918e+53	-6.36282	1.36077e-05	0.00180953
ENST00000394804	ENSG00000109332	UBE2D3	1.02828e+71	1.02828e+71	-6.36033	2.05557e-16	1.31434e-12
ENST00000446041	ENSG00000114120	SLC25A36	1.40942e+62	1.40942e+62	-6.35395	0.000401901	0.0354247
ENST00000467815	ENSG00000196562	SULF2	4.7786e+167	4.77866e+167	-6.3369	1.99167e-16	1.31434e-12
ENST00000369555	ENSG00000163349	HIPK1	1.1393e+134	1.1393e+134	-6.26477	3.0874e-16	1.57927e-12
ENST00000397529	ENSG00000155465	SLC7A7	2.28196e+79	2.28198e+79	-6.25107	2.2514e-05	0.00290087
ENST00000460419	ENSG00000176597	B3GNT5	1.83254e+17	1.83254e+17	-6.23081	4.46423e-06	0.000627351
ENST00000538864	ENSG00000129493	HEATR5A	3.13871e+223	3.13872e+223	6.13198	0.000183064	0.0184819
ENST00000562522	ENSG00000140678	ITGAX	3.13552e+247	3.13553e+247	-6.07892	0.000249557	0.0240252
ENST00000338981	ENSG00000114374	USP9Y	12701231,12708634,12709388,12720589,12722108,12725113,12726575,12735612,12735998,12736411,12738157,12739525,12757192,12758506,12760484,12771068,12773583,12775471,12776649,12778019,12778606,12779526,12786203,12786522,12790407,12791499,12793032,12810179,12810672,12811635,12812830,12816124,12818420,12833688,12837911,12839864,12841010,12842240,12843064,12846333,12846933,12847239,12856340,12856633,128…	12702055,12708693,12709543,12720737,12722187,12725225,12726793,12735727,12736249,12736549,12738309,12739629,12757398,12758642,12760617,12771155,12773925,12775566,12776860,12778259,12778755,12779646,12786333,12786800,12790532,12791624,12793201,12810287,12810818,12811781,12813052,12816344,12818610,12833861,12838052,12840614,12841133,12842465,12843193,12846518,12847153,12847327,12856496,12856845,128…	-6.07231	0.000244398	0.0236473
ENST00000446306	ENSG00000196367	TRRAP	98881090,98881975,98890335,98892424,98893798,98895764,98897741,98899422,98899679,98900624,98903379,98906177,98908728,98910056,98910513,98911077,98912022,98915723,98917423,98921753,98925112,98927167,98929989,98930633,98931405,98933241,98935579,98937156,98937650,98942949,98948221,98948566,98949417,98949660,98950064,98950876,98953167,98955098,98956146,98956399,98957981,98959344,98961261,98962302,989…	98881250,98882024,98890445,98892528,98893881,98895820,98897866,98899499,98899767,98900720,98903517,98906255,98908962,98910419,98910607,98911271,98912213,98915888,98917679,98921953,98925263,98927366,98930206,98930830,98931665,98933402,98935675,98937277,98937820,98943017,98948340,98948685,98949581,98949841,98950262,98951004,98953433,98955304,98956304,98956533,98958091,98959490,98961474,98962427,989…	6.04169	8.37803e-18	1.42852e-13
ENST00000543779	ENSG00000104093	DMXL2	51622459,51576056,51568487,51565088,51564125,51563381,51547230,51545583,51542333,51538213,51537488,51536166,51535663,51517078,51514442,51507134,51502806,51498552,51495024,51491578,51488548,51487954,51486073,51480542,51479948,51478271,51476589,51474344,51471223,51466184,51465566,51464675,51463379,51458709,51458506,51457328,51456309,51456066,51455151,51453550,51451645,51450129,51447788	51622635,51576181,51568558,51565166,51564260,51563447,51547408,51545766,51542507,51538452,51537759,51536862,51535784,51517167,51514559,51507253,51503033,51500231,51495134,51491747,51488645,51488119,51486337,51481623,51480139,51478347,51476719,51474592,51471401,51466311,51465651,51464876,51463496,51458795,51458627,51457466,51456369,51456193,51455228,51453641,51451697,51450346,51449193	-6.03181	3.77633e-16	1.81095e-12
ENST00000250784	ENSG00000129824	RPS4Y1	2.8416e+48	2.84163e+48	-6.02714	3.99323e-05	0.00494185
ENST00000402563	ENSG00000177150	FAM210A	1.37263e+31	1.37266e+31	6.0258	0.000196533	0.0196863
ENST00000489585	ENSG00000143669	LYST	2.35883e+206	2.35884e+206	-5.99386	2.66426e-16	1.51426e-12
ENST00000542103	ENSG00000242259	C22orf39	1.94477e+23	1.94482e+23	-5.97581	4.02963e-06	0.000569407
ENST00000334528	ENSG00000248905	FMN1	3.30665e+135	3.30679e+135	-5.97182	5.84644e-05	0.00697107
ENST00000334785	ENSG00000162614	NEXN	7.78886e+103	7.78888e+103	-5.96897	1.30797e-05	0.00174384
ENST00000344415	ENSG00000189152	GRAPL	1.91276e+31	1.91277e+31	5.93204	2.83538e-18	6.21585e-14
ENST00000345429	ENSG00000139793	MBNL2	9.72224e+71	9.72225e+71	-5.92897	1.65822e-17	2.12055e-13
ENST00000401393	ENSG00000128908	INO80	4.1116e+295	4.11162e+295	-5.90569	0.000309612	0.0284334
ENST00000419292	ENSG00000127989	MTERF1	9188065791870920	9188070291874760	5.88314	0.000251778	0.024182
ENST00000582266	ENSG00000173065	FAM222B	2.88427e+23	2.88428e+23	-5.82683	3.48746e-08	5.63935e-06
ENST00000393065	ENSG00000108395	TRIM37	5.91064e+183	5.91068e+183	-5.79599	9.8412e-09	1.61519e-06
ENST00000508608	ENSG00000153113	CAST	9.66631e+247	9.66632e+247	-5.76236	1.0803e-08	1.77115e-06
ENST00000301608	ENSG00000161533	ACOX1	7.5979e+111	7.59791e+111	-5.75375	1.10987e-14	2.10268e-11
ENST00000359205	ENSG00000163374	YY1AP1	1.55689e+89	1.55689e+89	-5.74749	6.7286e-14	7.56036e-11
ENST00000253925	ENSG00000131626	PPFIA1	7.02707e+223	7.02709e+223	5.73314	0.000280449	0.0264192
ENST00000422222	ENSG00000180376	CCDC66	5.65572e+103	5.65573e+103	-5.72818	7.25308e-10	1.23396e-07
ENST00000538878	ENSG00000183878	UTY	1.34795e+231	1.34807e+231	-5.72269	0.000494587	0.0420254
ENST00000420627	ENSG00000196924	FLNA	154370873,154367842,154367641,154367397,154366732,154366562,154366308,154366024,154365349,154365136,154364821,154364526,154364259,154364022,154362661,154362418,154362242,154361979,154361670,154361308,154359990,154359732,154359484,154359246,154358984,154358445,154358199,154357434,154357251,154354825,154354616,154354381,154354151,154353915,154353554,154353296,154353001,154352772,154352553,154352181…	154371203,154368090,154367738,154367544,154366850,154366639,154366470,154366224,154365486,154365257,154364957,154364719,154364372,154364165,154362784,154362578,154362332,154362148,154361787,154361570,154360587,154359905,154359646,154359406,154359154,154358568,154358355,154357623,154357274,154355072,154354711,154354483,154354291,154354043,154353727,154353457,154353204,154352924,154352675,154352447…	-5.71049	3.78632e-09	6.26793e-07
ENST00000508448	ENSG00000109133	TMEM33	4.19351e+63	4.19353e+63	-5.6911	1.33068e-11	3.80265e-09
ENST00000554913	ENSG00000126215	XRCC3	1.03715e+89	1.03715e+89	-5.67824	2.66914e-10	4.6074e-08
ENST00000537883	ENSG00000112531	QKI	1.63455e+53	1.63455e+53	-5.64853	3.45759e-05	0.00432429
ENST00000465753	ENSG00000088448	ANKRD10	1.10915e+44	1.10915e+44	-5.60585	1.65231e-08	2.686e-06
ENST00000622599	ENSG00000068400	GRIPAP1	4.90022e+191	4.90022e+191	-5.59609	1.95575e-08	3.1759e-06
ENST00000374221	ENSG00000158062	UBXN11	2.63066e+127	2.63066e+127	-5.59104	1.00822e-10	1.8507e-08
ENST00000375906	ENSG00000204438	GPANK1	3.16659e+31	3.16663e+31	-5.57468	0.000164756	0.016923
ENST00000470972	ENSG00000070214	SLC44A1	1.05245e+152	1.05245e+152	-5.56146	2.18667e-05	0.00282695
ENST00000354919	ENSG00000152455	SUV39H2	1.48789e+47	1.48789e+47	-5.54663	2.51933e-05	0.00322174
ENST00000380725	ENSG00000129757	CDKN1C	2.88563e+27	2.88575e+27	5.53947	0.000328592	0.0299613
ENST00000330479	ENSG00000183955	KMT5A	1.23384e+80	1.23384e+80	5.53046	2.30092e-05	0.0029597
ENST00000378557	ENSG00000005238	FAM214B	3.51113e+71	3.51114e+71	-5.50401	0.00652053	0.245295
ENST00000446103	ENSG00000163939	PBRM1	5.26785e+159	5.26786e+159	-5.49863	0.000760907	0.0585296
ENST00000544334	ENSG00000141564	RPTOR	8.05455e+239	8.05458e+239	-5.49673	0.000759798	0.0584736
ENST00000427902	ENSG00000169554	ZEB2	1.44518e+71	1.44518e+71	-5.49436	0.000531625	0.0443378
ENST00000396871	ENSG00000010539	ZNF200	3.23511e+34	3.23546e+34	-5.49435	3.48114e-09	5.76895e-07
ENST00000504788	ENSG00000113368	LMNB1	1.26777e+98	1.26777e+98	-5.46239	0.000823295	0.0620228
ENST00000619485	ENSG00000141510	TP53	7.68738e+76	7.68749e+76	5.45641	0.000359559	0.0322295
ENST00000475824	ENSG00000169241	SLC50A1	1.55135e+53	1.55136e+53	-5.42992	0.00331251	0.16206
ENST00000411653	ENSG00000059377	TBXAS1	1.39829e+107	1.39829e+107	-5.41267	0.00237069	0.130161
ENST00000637922	ENSG00000104763	ASAH1	1.80759e+111	1.8076e+111	-5.40546	5.72339e-08	9.2161e-06
ENST00000368279	ENSG00000160783	PMF1	1.56213e+44	1.56213e+44	-5.38092	8.23265e-09	1.35553e-06
ENST00000513610	ENSG00000145555	MYO10	16935788,16877609,16818009,16794646,16783335,16781705,16780728,16780524,16779545,16769074,16766080,16764250,16763655,16763481,16762545,16762045,16761464,16758118,16754828,16711121,16710908,16704579,16702925,16702543,16700963,16699450,16694371,16689824,16685738,16683880,16681871,16681309,16679947,16676031,16674853,16673682,16672689,16671422,16670526,16668277,16661907	16936288,16877707,16818167,16794833,16783469,16781829,16780741,16780608,16779648,16769203,16766198,16764396,16763755,16763547,16762637,16762113,16761546,16758226,16754908,16711245,16711022,16704685,16703158,16702588,16701838,16699573,16694614,16689919,16685831,16683935,16682013,16681503,16680104,16676154,16675150,16673889,16672825,16671542,16670978,16668468,16666793	-5.38046	8.23288e-10	1.39756e-07
ENST00000371145	ENSG00000101972	STAG2	123961738,124021367,124022531,124025840,124030961,124037527,124042569,124045164,124047354,124049005,124050186,124051121,124051315,124056128,124057866,124061224,124061771,124062902,124063116,124063848,124065876,124066175,124066356,124068564,124071149,124076332,124077957,124081380,124083421,124086547,124090575,124090854,124094018,124095372,124100574	123961856,124021431,124022671,124025918,124031125,124037623,124042645,124045368,124047505,124049078,124050309,124051219,124051394,124056235,124057977,124061341,124061874,124062994,124063205,124064051,124065946,124066262,124066436,124068656,124071323,124076471,124078058,124081528,124083549,124086770,124090764,124090964,124094144,124095449,124100902	-5.37068	7.67428e-06	0.00105055
ENST00000457761	ENSG00000128708	HAT1	1.71922e+80	1.71923e+80	-5.37029	3.80855e-08	6.14562e-06
ENST00000377017	ENSG00000102265	TIMP1	4.75825e+39	4.75825e+39	-5.35969	3.40232e-05	0.00426909
ENST00000394671	ENSG00000113119	TMCO6	1.40639e+107	1.4064e+107	5.33526	1.03508e-17	1.5884e-13
ENST00000383052	ENSG00000067646	ZFY	2.93528e+55	2.93545e+55	-5.33053	0.00104381	0.0734767
ENST00000562558	ENSG00000205336	ADGRG1	5.76286e+119	5.76288e+119	5.32934	3.79301e-06	0.000537454
ENST00000492117	ENSG00000012817	KDM5D	1.97211e+119	1.97225e+119	-5.31243	0.001095	0.0757938
ENST00000354532	ENSG00000076928	ARHGEF1	4.18832e+231	4.18833e+231	5.30115	2.7861e-07	4.33178e-05
ENST00000359232	ENSG00000197119	SLC25A29	1.00306e+35	1.00306e+35	-5.28037	1.06144e-06	0.000158603
ENST00000485198	ENSG00000240303	ACAD11	1.3266e+161	1.3266e+161	5.2525	0.000498765	0.0422867
ENST00000557450	ENSG00000126214	KLC1	1.03629e+134	1.03629e+134	-5.25158	0.00682291	0.252538
ENST00000404589	ENSG00000168301	KCTD6	5.84921e+23	5.84922e+23	-5.25062	7.76799e-08	1.24302e-05
ENST00000456194	ENSG00000131373	HACL1	1.56014e+127	1.56016e+127	-5.24913	6.18892e-08	9.94486e-06
ENST00000393627	ENSG00000114013	CD86	1.22078e+62	1.22078e+62	-5.23312	8.27937e-08	1.32071e-05
ENST00000576251	ENSG00000101574	METTL4	2.55467e+27	2.55469e+27	5.22013	3.17815e-13	2.28704e-10
ENST00000523714	ENSG00000197043	ANXA6	1.51142e+224	1.51142e+224	5.21555	5.84884e-16	2.49318e-12
ENST00000356413	ENSG00000089289	IGBP1	7.01334e+55	7.01335e+55	5.19655	0.00089919	0.0663718
ENST00000487270	ENSG00000182185	RAD51B	6.78198e+87	6.78199e+87	-5.19627	8.04633e-08	1.28621e-05
ENST00000588667	ENSG00000130734	ATG4D	1.0544e+71	1.05443e+71	-5.12643	2.17866e-07	3.42201e-05
ENST00000601808	ENSG00000186272	ZNF17	5.74112e+23	5.74114e+23	-5.12253	0.0184632	0.420018
ENST00000372050	ENSG00000160271	RALGDS	1.33121e+161	1.33121e+161	-5.11518	1.09656e-08	1.79397e-06
ENST00000427724	ENSG00000070814	TCOF1	1.50358e+233	1.50358e+233	5.0982	3.24205e-05	0.00407799
ENST00000289968	ENSG00000140750	ARHGAP17	2.50152e+159	2.50154e+159	-5.09052	9.37825e-05	0.0104971
ENST00000621520	ENSG00000270276	HIST2H4B	1.49861e+17	1.49861e+17	5.08432	0.000589452	0.0481403
ENST00000579986	ENSG00000176225	RTTN	7.01095e+167	7.01096e+167	-5.08263	1.04851e-07	1.66392e-05
ENST00000531551	ENSG00000164733	CTSB	1.1868e+79	1.1868e+79	-5.08149	1.20197e-10	2.13484e-08
ENST00000393359	ENSG00000135966	TGFBRAP1	1.0533e+107	1.0533e+107	5.07424	1.26013e-14	2.24855e-11
ENST00000367742	ENSG00000117523	PRRC2C	1.71486e+305	1.71486e+305	-5.04335	0.00304715	0.153465
ENST00000336079	ENSG00000067048	DDX3Y	1.29049e+135	1.2905e+135	-5.04322	0.000211495	0.0208986
ENST00000368778	ENSG00000188690	UROS	1.25823e+62	1.25823e+62	-5.03624	5.52983e-11	1.136e-08
ENST00000597188	ENSG00000142303	ADAMTS10	8.61064e+181	8.61072e+181	-5.03472	9.96411e-08	1.58452e-05
ENST00000438097	ENSG00000114062	UBE3A	2.54385e+119	2.5439e+119	-5.03042	0.00124155	0.0831144
ENST00000376384	ENSG00000175575	PAAF1	7.38871e+87	7.38871e+87	-5.02652	1.25937e-07	1.99441e-05
ENST00000375250	ENSG00000165322	ARHGAP12	3.19287e+143	3.19288e+143	5.02496	1.50896e-15	5.18643e-12
ENST00000297447	ENSG00000164830	OXR1	1.06726e+62	1.06726e+62	-5.02103	2.32195e-07	3.63963e-05
ENST00000452869	ENSG00000181544	FANCB	1.4873e+79	1.48731e+79	5.00258	0.0015079	0.0954786
ENST00000300006	ENSG00000166780	C16orf45	1.54346e+47	1.54348e+47	4.9956	7.67652e-12	2.42489e-09
ENST00000402736	ENSG00000015171	ZMYND11	1.35509e+83	1.35559e+83	-4.95853	4.91116e-07	7.49902e-05
ENST00000381995	ENSG00000159128	IFNGR2	3.34034e+63	3.34036e+63	-4.95788	0.00263627	0.139213
ENST00000263367	ENSG00000105323	HNRNPUL1	4.12651e+119	4.12653e+119	-4.93936	0.00950899	0.302241
ENST00000561424	ENSG00000166710	B2M	4.47115e+39	4.47116e+39	-4.93894	2.68004e-07	4.17111e-05
ENST00000478359	ENSG00000009790	TRAF3IP3	2.09756e+116	2.09756e+116	-4.92482	0.00202903	0.118122
ENST00000535601	ENSG00000102241	HTATSF1	1.36497e+89	1.36497e+89	-4.92241	0.00796858	0.275413
ENST00000640360	ENSG00000117620	SLC35A3	9.997e+42	9.99702e+42	-4.92239	4.32398e-07	6.6156e-05
ENST00000396499	ENSG00000183323	CCDC125	6.93202e+87	6.93206e+87	-4.91468	0.000701397	0.0551123
ENST00000613416	ENSG00000176095	IP6K1	4.97857e+47	4.97862e+47	-4.91157	0.00203843	0.118457
ENST00000333244	ENSG00000185567	AHNAK2	1.04978e+62	1.04978e+62	-4.9095	1.86561e-07	2.93631e-05
ENST00000532295	ENSG00000120279	MYCT1	1.52698e+26	1.52698e+26	-4.89456	2.80583e-07	4.35804e-05
ENST00000530361	ENSG00000126457	PRMT1	4.96853e+31	4.96856e+31	4.88579	0.00627146	0.239143
ENST00000496856	ENSG00000121864	ZNF639	1.79323e+53	1.79323e+53	-4.879	0.000662644	0.0526877
ENST00000537042	ENSG00000172725	CORO1B	6.74434e+95	6.74435e+95	-4.85833	0.00177808	0.107483
ENST00000579324	ENSG00000125450	NUP85	7.52057e+143	7.52058e+143	-4.84077	2.25439e-07	3.53734e-05
ENST00000592810	ENSG00000166289	PLEKHF1	2966545929673820	2966579529674840	4.80866	4.91148e-05	0.00595811
ENST00000357732	ENSG00000115310	RTN4	5.50497e+63	5.50505e+63	-4.80857	1.14067e-10	2.04014e-08
ENST00000462898	ENSG00000051382	PIK3CB	1.38835e+206	1.38835e+206	-4.80777	0.000300047	0.0278045
ENST00000567391	ENSG00000198931	APRT	8.88118e+31	8.88119e+31	-4.80751	3.57618e-07	5.50994e-05
ENST00000559588	ENSG00000196497	IPO4	2.41886e+231	2.41889e+231	-4.79916	3.59276e-06	0.000511442
ENST00000311943	ENSG00000092108	SCFD1	3.06223e+191	3.06224e+191	-4.79191	0.00242143	0.131724
ENST00000379333	ENSG00000089057	SLC23A2	5.01018e+118	5.01029e+118	4.7882	2.7339e-09	4.54044e-07
ENST00000513163	ENSG00000118564	FBXL5	1.56445e+71	1.56446e+71	-4.77738	2.98316e-17	3.2699e-13
ENST00000431765	ENSG00000161202	DVL3	1.84156e+134	1.84156e+134	-4.77686	2.09877e-09	3.5084e-07
ENST00000392128	ENSG00000138375	SMARCAL1	2.16415e+134	2.16416e+134	-4.77617	0.0368598	0.566383
ENST00000488757	ENSG00000204644	ZFP57	2.96769e+31	2.96772e+31	-4.76828	3.66861e-07	5.64668e-05
ENST00000358147	ENSG00000196151	WDSUB1	1.59287e+62	1.59287e+62	-4.75561	6.75238e-07	0.000101888
ENST00000440385	ENSG00000244005	NFS1	3.56993e+95	3.56994e+95	-4.75232	7.34635e-07	0.000110308
ENST00000622802	ENSG00000276043	UHRF1	4.91037e+111	4.91104e+111	-4.74908	7.01385e-05	0.00818498
ENST00000464196	ENSG00000198692	EIF1AY	2058671820592340	2058957520592630	-4.74434	0.000221477	0.0217867
ENST00000582981	ENSG00000177302	TOP3A	1.83146e+143	1.8315e+143	-4.74323	0.0460073	0.620127
ENST00000526950	ENSG00000198431	TXNRD1	1.0431e+125	1.0431e+125	-4.7423	0.00274774	0.143373
ENST00000534532	ENSG00000151503	NCAPD3	134223863,134220572,134216936,134210270,134209313,134209145,134208864,134206599,134204899,134204046,134203654,134203142,134202816,134194665,134194016,134192689,134185335,134184903,134184637,134181077,134178822,134178634,134177219,134176307,134168917,134168469,134167996,134161781,134159892,134158329,134157928,134157018,134153289,134153140,134152434	134224532,134220726,134217098,134210454,134209477,134209206,134208951,134206732,134204971,134204171,134203906,134203198,134202905,134194738,134194150,134192909,134185526,134185000,134184752,134181184,134178936,134178741,134177457,134176386,134169054,134168528,134168195,134161891,134160074,134158495,134158067,134157095,134153363,134153200,134153052	4.73858	5.56548e-09	9.17359e-07
ENST00000514987	ENSG00000138750	NUP54	7.61483e+87	7.61484e+87	4.7358	0.000857802	0.0640563
ENST00000394800	ENSG00000280987	MATR3	1.39274e+170	1.39274e+170	-4.71925	0.00357536	0.17087
ENST00000349721	ENSG00000080503	SMARCA2	2.01535e+237	2.0154e+237	4.71394	7.15972e-15	1.52599e-11
ENST00000399334	ENSG00000103995	CEP152	4.8811e+207	4.8811e+207	-4.71214	0.00305123	0.153518
ENST00000422452	ENSG00000009694	TENM1	1.24964e+287	1.24964e+287	4.70197	1.10985e-06	0.000165354
ENST00000381885	ENSG00000168781	PPIP5K1	4.35848e+239	4.35849e+239	-4.70064	0.00294162	0.149921
ENST00000359208	ENSG00000067334	DNTTIP2	9.38791e+47	9.38792e+47	-4.69949	0.00288698	0.147981
ENST00000537858	ENSG00000255833	TIFAB	1.35452e+17	1.35452e+17	-4.685	0.0208107	0.441461
ENST00000402131	ENSG00000140264	SERF2	4.37924e+23	4.37926e+23	4.66669	0.00107124	0.074621
ENST00000493432	ENSG00000188313	PLSCR1	1.46544e+71	1.46545e+71	-4.66555	1.22853e-06	0.000182151
ENST00000398097	ENSG00000188158	NHS	1.76353e+71	1.76356e+71	-4.66346	0.0481881	0.63171
ENST00000616498	ENSG00000271605	MILR1	6.44492e+63	6.44492e+63	-4.65654	0.00326849	0.160709
ENST00000344373	ENSG00000131355	ADGRE3	1.46747e+119	1.46749e+119	-4.64143	5.15312e-07	7.83728e-05
ENST00000528950	ENSG00000110497	AMBRA1	4.65938e+135	4.6594e+135	-4.62853	7.1023e-08	1.13768e-05
ENST00000397887	ENSG00000183255	PTTG1IP	4.48735e+31	4.48737e+31	-4.60554	0.000939019	0.0683616
ENST00000315091	ENSG00000120948	TARDBP	1.10137e+47	1.1014e+47	4.55993	0.00015732	0.016323
ENST00000284856	ENSG00000154620	TMSB4Y	1370389913705220	1370443513706020	-4.55593	0.00402004	0.184116
ENST00000545895	ENSG00000111348	ARHGDIB	1.49509e+47	1.49512e+47	4.54911	0.0329993	0.540485
ENST00000409318	ENSG00000204634	TBC1D8	1.01151e+179	1.01151e+179	-4.54866	2.93145e-12	1.17762e-09
ENST00000400259	ENSG00000070831	CDC42	2.20526e+47	2.20529e+47	-4.53409	0.000111248	0.012142
ENST00000424646	ENSG00000113580	NR3C1	1.434e+80	1.43401e+80	-4.50592	1.70772e-16	1.19119e-12
ENST00000476589	ENSG00000196338	NLGN3	7.11535e+39	7.11535e+39	-4.50337	1.16492e-05	0.00157245
ENST00000396893	ENSG00000197808	ZNF461	3.66667e+47	3.66668e+47	-4.49809	2.18842e-06	0.000319837
ENST00000286031	ENSG00000000460	C1orf112	1.69795e+215	1.69796e+215	-4.48868	2.46252e-06	0.000357513
ENST00000336557	ENSG00000136305	CIDEB	2.43106e+63	2.43114e+63	-4.48607	3.38734e-06	0.000483995
ENST00000611050	ENSG00000174748	RPL15	2.39168e+31	2.39172e+31	-4.48389	0.0022404	0.125667
ENST00000606253	ENSG00000167604	NFKBID	3.59022e+95	3.59023e+95	-4.47375	0.00384915	0.179521
ENST00000504477	ENSG00000145703	IQGAP2	7.66745e+71	7.66747e+71	-4.47354	2.50787e-06	0.000363752
ENST00000439428	ENSG00000161298	ZNF382	3.66053e+39	3.66053e+39	4.46799	0.00143792	0.0925973
ENST00000298260	ENSG00000165480	SKA3	2.11764e+63	2.11765e+63	-4.46742	0.00455335	0.198598
ENST00000440400	ENSG00000130402	ACTN4	3.87242e+55	3.87243e+55	4.46157	8.40814e-13	4.67496e-10
ENST00000303622	ENSG00000075413	MARK3	1.03386e+143	1.03386e+143	-4.44415	0.00229146	0.127498
ENST00000535424	ENSG00000182149	IST1	7.18947e+79	7.18949e+79	-4.44321	2.23212e-14	3.39143e-11
ENST00000525875	ENSG00000124942	AHNAK	6.2517e+23	6.25174e+23	-4.44195	2.49935e-16	1.47517e-12
ENST00000336783	ENSG00000168488	ATXN2L	2.88231e+175	2.88236e+175	4.43959	0.0107303	0.322808
ENST00000591902	ENSG00000119537	KDSR	6.3367e+71	6.33672e+71	-4.43212	1.19567e-09	2.02075e-07
ENST00000360439	ENSG00000169375	SIN3A	7.54556e+167	7.54558e+167	-4.42121	6.05729e-07	9.16699e-05
ENST00000451288	ENSG00000109184	DCUN1D4	5.18436e+87	5.18437e+87	4.41639	3.74571e-14	4.99831e-11
ENST00000495163	ENSG00000099725	PRKY	73260677328027	73261697328403	-4.41622	0.00511216	0.212256
ENST00000582746	ENSG00000161960	EIF4A1	7.57284e+69	7.57286e+69	-4.40738	8.79477e-16	3.50183e-12
ENST00000451319	ENSG00000163964	PIGX	1.96713e+35	1.96713e+35	4.40273	4.85174e-10	8.2818e-08
ENST00000552983	ENSG00000169372	CRADD	9.36774e+23	9.36775e+23	4.40009	2.76151e-06	0.000398657
ENST00000330494	ENSG00000170004	CHD3	7.88879e+279	7.8891e+279	4.39033	0.00712924	0.25832
ENST00000637848	ENSG00000132294	EFR3A	1.31938e+206	1.31938e+206	-4.38562	1.55286e-09	2.61866e-07
ENST00000414982	ENSG00000032444	PNPLA6	7.53475e+237	7.5349e+237	4.37671	2.89542e-06	0.000417205
ENST00000459905	ENSG00000159069	FBXW5	1.36945e+71	1.36945e+71	4.37253	0.00182202	0.109262
ENST00000572467	ENSG00000103426	CORO7-PAM16	4.41646e+216	4.41659e+216	-4.36816	0.00515709	0.213543
ENST00000440408	ENSG00000233864	TTTY15	1.26623e+31	1.26627e+31	-4.3624	0.000299933	0.0278045
ENST00000334223	ENSG00000164031	DNAJB14	9.99464e+55	9.99466e+55	4.35067	0.0280417	0.505085
ENST00000380738	ENSG00000164985	PSIP1	1.55108e+127	1.5511e+127	-4.34964	4.39791e-16	1.98366e-12
ENST00000398499	ENSG00000173276	ZBTB21	4.20103e+31	4.20104e+31	-4.33372	0.00517451	0.213918
ENST00000541286	ENSG00000061936	SFSWAP	1.31711e+170	1.31711e+170	-4.33268	3.35026e-06	0.00047932
ENST00000449428	ENSG00000182534	MXRA7	7.67106e+31	7.6711e+31	4.31258	5.00415e-05	0.00606095
ENST00000372544	ENSG00000147231	CXorf57	1.06612e+116	1.06613e+116	4.308	0.0104626	0.317987
ENST00000486676	ENSG00000070759	TESK2	4.54909e+79	4.54912e+79	4.3074	4.88598e-14	6.04668e-11
ENST00000533703	ENSG00000166801	FAM111A	5.91451e+23	5.91459e+23	4.29263	3.11483e-08	5.04744e-06
ENST00000319928	ENSG00000142961	MOB3C	4.66167e+31	4.66169e+31	-4.27858	0.0084342	0.283586
ENST00000470180	ENSG00000143612	C1orf43	1.5422e+71	1.54221e+71	-4.26993	7.49423e-05	0.00865171
ENST00000566756	ENSG00000140931	CMTM3	6.66047e+39	6.6605e+39	-4.26915	0.00123523	0.0828897
ENST00000488328	ENSG00000095794	CREM	3.51951e+23	3.51952e+23	-4.26012	0.00368201	0.174096
ENST00000409476	ENSG00000014641	MDH1	6.3589e+47	6.3589e+47	-4.24877	2.59596e-06	0.000376173
ENST00000371877	ENSG00000123473	STIL	4.7314e+135	4.73141e+135	-4.24829	6.85945e-07	0.000103402
ENST00000635033	ENSG00000070961	ATP2B1	8.9603e+39	8.96033e+39	-4.24794	2.679e-06	0.000387475
ENST00000488267	ENSG00000163950	SLBP	1.71213e+48	1.71232e+48	4.22953	5.5592e-06	0.000774137
ENST00000439308	ENSG00000128159	TUBGCP6	5.02437e+199	5.0245e+199	-4.22172	0.00623817	0.238547
ENST00000377865	ENSG00000184226	PCDH9	6.72298e+39	6.72303e+39	4.21299	0.0151305	0.385759
ENST00000448525	ENSG00000103249	CLCN7	1.47483e+167	1.47508e+167	4.21091	6.25843e-14	7.20021e-11
ENST00000388712	ENSG00000135052	GOLM1	8.60994e+79	8.60996e+79	4.2053	2.37744e-09	3.96559e-07
ENST00000435330	ENSG00000147604	RPL7	7.32929e+31	7.32929e+31	4.20187	2.34159e-06	0.000340277
ENST00000494284	ENSG00000118482	PHF3	6.36358e+47	6.36362e+47	-4.19633	0.00705826	0.257278
ENST00000432328	ENSG00000179715	PCED1B	4.70796e+23	4.70797e+23	4.18633	0.011447	0.335617
ENST00000564540	ENSG00000159459	UBR1	4.30278e+47	4.30278e+47	-4.18438	2.40906e-09	4.01398e-07
ENST00000577910	ENSG00000215472	RPL17-C18orf32	4.94915e+63	4.94916e+63	-4.17135	0.0074606	0.265197
ENST00000453535	ENSG00000105723	GSK3A	4.22422e+95	4.22426e+95	-4.17005	0.00723398	0.260404
ENST00000407877	ENSG00000064547	LPAR2	1.96281e+23	1.96282e+23	-4.16975	0.000565453	0.0465269
ENST00000538873	ENSG00000173391	OLR1	1016671210160860	1016716810160920	-4.16741	0.00624195	0.238633
ENST00000451997	ENSG00000100092	SH3BP1	3.76397e+135	3.76398e+135	-4.16508	0.00804025	0.276078
ENST00000522411	ENSG00000160285	LSS	4.62287e+175	4.62288e+175	4.1626	0.0116164	0.338466
ENST00000361301	ENSG00000002745	WNT16	1.21325e+35	1.21325e+35	4.16259	1.43476e-09	2.42216e-07
ENST00000263826	ENSG00000117020	AKT3	2.43843e+116	2.43843e+116	-4.14828	0.000665715	0.052832
ENST00000568530	ENSG00000090857	PDPR	7.01144e+151	7.01144e+151	-4.14787	1.45399e-15	5.18643e-12
ENST00000544180	ENSG00000100504	PYGL	5.09442e+151	5.09445e+151	-4.14319	1.55468e-15	5.18643e-12
ENST00000485021	ENSG00000116752	BCAS2	1.14581e+53	1.14582e+53	-4.14094	3.43696e-06	0.000490172
ENST00000536156	ENSG00000168995	SIGLEC7	5.11424e+23	5.11428e+23	-4.13927	3.41271e-09	5.66167e-07
ENST00000457519	ENSG00000121716	PILRB	1.00352e+80	1.00352e+80	-4.13826	2.60925e-09	4.34281e-07
ENST00000424881	ENSG00000197343	ZNF655	9.95588e+31	9.9559e+31	-4.13052	0.00586078	0.230138
ENST00000501036	ENSG00000198223	CSF2RA	1.2688e+76	1.26888e+76	-4.1216	2.78035e-06	0.000401001
ENST00000534928	ENSG00000147905	ZCCHC7	3.71206e+71	3.71209e+71	4.12144	2.32818e-14	3.46869e-11
ENST00000571227	ENSG00000262246	CORO7	4.41646e+202	4.41663e+202	-4.10964	0.0079443	0.274893
ENST00000361475	ENSG00000198959	TGM2	3.81652e+103	3.81653e+103	-4.10835	0.0274042	0.499154
ENST00000505805	ENSG00000138772	ANXA3	7.85971e+31	7.85974e+31	-4.10815	0.00380846	0.177964
ENST00000420312	ENSG00000112561	TFEB	4.17354e+63	4.17355e+63	-4.10332	0.00825928	0.280098
ENST00000587557	ENSG00000188321	ZNF559	9.32377e+41	9.32423e+41	4.09404	0.0146387	0.379205
ENST00000247191	ENSG00000126787	DLGAP5	5.51915e+151	5.51916e+151	-4.09174	8.06185e-06	0.00110263
ENST00000429285	ENSG00000196498	NCOR2	124535565,124495147,124486441,124483596,124472952,124466173,124457106,124449815,124437930,124430615,124429613,124426622,124422501,124419957,124402404,124400501,124398119,124385745,124378237,124372022,124363679,124362126,124356642,124355432,124354837,124354478,124354093,124350587,124348174,124347825,124346564,124344597,124343005,124341823,124340602,124340294,124340006,124336753,124335483,124335135…	124535603,124495368,124486568,124483773,124473131,124466286,124457162,124449867,124437996,124430787,124429703,124426800,124422555,124420055,124402561,124400673,124398181,124385887,124378384,124372610,124363799,124362297,124356806,124355571,124354939,124354582,124354196,124350737,124348314,124347911,124346850,124344951,124343226,124342074,124340751,124340443,124340204,124337180,124335632,124335280…	-4.09035	2.05249e-15	5.72672e-12
ENST00000394926	ENSG00000106701	FSD1L	1.05448e+125	1.05448e+125	-4.08564	0.00190305	0.11236
ENST00000479013	ENSG00000128928	IVD	4.04058e+87	4.0406e+87	4.08508	0.00240289	0.131224
ENST00000341919	ENSG00000141905	NFIC	3.36655e+62	3.36667e+62	-4.08388	0.0127553	0.354985
ENST00000612959	ENSG00000126653	NSRP1	3.01168e+47	3.01169e+47	-4.08142	0.00708575	0.257471
ENST00000451672	ENSG00000235453	SMIM27	3255232932566390	3255247932568620	-4.06723	0.00882481	0.29042
ENST00000308008	ENSG00000158987	RAPGEF6	1.31635e+224	1.31635e+224	-4.05454	2.42203e-15	6.52065e-12
ENST00000450534	ENSG00000272410	AC022384.1	1.02494e+63	1.02496e+63	-4.05409	0.000360439	0.0322895
ENST00000237305	ENSG00000118515	SGK1	1.34175e+107	1.34175e+107	-4.05261	7.03243e-08	1.12767e-05
ENST00000610356	ENSG00000160439	RDH13	5.5063e+55	5.50632e+55	4.05213	0.020407	0.438251
ENST00000542635	ENSG00000154760	SLFN13	3.54473e+47	3.54474e+47	4.04823	0.00197664	0.115554
ENST00000460593	ENSG00000119203	CPSF3	9.42388e+125	9.42496e+125	4.04684	1.03614e-13	1.00635e-10
ENST00000395652	ENSG00000074603	DPP8	6.55157e+167	6.55158e+167	-4.0425	8.88993e-05	0.0100532
ENST00000568993	ENSG00000167208	SNX20	5.06812e+39	5.06813e+39	4.03509	1.22014e-05	0.00164244
ENST00000461744	ENSG00000170525	PFKFB3	6.20287e+111	6.20334e+111	-4.02581	0.00360784	0.171865
ENST00000473637	ENSG00000141568	FOXK2	8.25197e+79	8.25203e+79	4.02391	1.21497e-05	0.00163836
ENST00000511593	ENSG00000130844	ZNF331	5.35219e+55	5.35221e+55	-4.02347	8.47531e-14	8.84759e-11
ENST00000293648	ENSG00000171466	ZNF562	9.67502e+27	9.67506e+27	-4.02088	7.91677e-15	1.59853e-11
ENST00000444334	ENSG00000070669	ASNS	9.78724e+103	9.78724e+103	4.02026	0.00271165	0.141973
ENST00000547787	ENSG00000139624	CERS5	5.01671e+87	5.01673e+87	4.00258	0.00474003	0.203295
ENST00000368829	ENSG00000143436	MRPL9	1.51763e+53	1.51763e+53	-3.99962	7.18225e-07	0.000108056
ENST00000375304	ENSG00000072506	HSD17B10	5.34343e+47	5.34344e+47	-3.99953	1.45517e-05	0.00193005
ENST00000255631	ENSG00000133265	HSPBP1	5.52802e+71	5.52804e+71	-3.98534	3.72679e-06	0.00052954
ENST00000330847	ENSG00000119508	NR4A3	9.98267e+55	9.98268e+55	-3.98154	0.00664607	0.248389
ENST00000435145	ENSG00000232629	HLA-DQB2	3.27634e+39	3.27635e+39	-3.98041	0.000689457	0.0543411
ENST00000552912	ENSG00000122970	IFT81	1.10124e+170	1.10124e+170	-3.97782	2.67769e-06	0.000387475
ENST00000347697	ENSG00000072134	EPN2	1.92374e+79	1.92375e+79	3.97659	0.00106743	0.0744564
ENST00000273038	ENSG00000144560	VGLL4	1.17204e+47	1.17207e+47	3.97276	1.32433e-13	1.19545e-10
ENST00000635383	ENSG00000114331	ACAP2	1.95443e+161	1.95443e+161	-3.97009	0.000452472	0.039251
ENST00000517374	ENSG00000135074	ADAM19	1.57503e+107	1.57503e+107	3.96685	1.22824e-05	0.00165191
ENST00000393040	ENSG00000136717	BIN1	1.27107e+134	1.27107e+134	-3.96571	1.39953e-06	0.000207105
ENST00000380834	ENSG00000138092	CENPO	2.47934e+63	2.47935e+63	3.96298	0.020382	0.438122
ENST00000469023	ENSG00000132681	ATP1A4	1.60167e+134	1.60167e+134	-3.96266	3.32491e-07	5.13311e-05
ENST00000615189	ENSG00000100003	SEC14L2	3.0397e+95	3.03972e+95	-3.9615	0.00189774	0.112267
ENST00000616266	ENSG00000269313	MAGIX	4.91626e+39	4.91627e+39	3.96134	0.0061164	0.235847
ENST00000361332	ENSG00000198561	CTNND1	5.77618e+159	5.77621e+159	3.95771	0.0282737	0.506633
ENST00000498390	ENSG00000132376	INPP5K	1.51646e+27	1.51665e+27	-3.95656	1.65166e-08	2.686e-06
ENST00000400111	ENSG00000082397	EPB41L3	5.54391e+139	5.54397e+139	-3.94977	6.89185e-06	0.000947673
ENST00000523461	ENSG00000133943	C14orf159	9.11603e+103	9.11604e+103	3.94294	0.00323127	0.159298
ENST00000560410	ENSG00000100911	PSME2	2.41465e+79	2.41466e+79	-3.94265	0.00183555	0.10969
ENST00000395248	ENSG00000149925	ALDOA	3.00531e+127	3.00532e+127	3.94066	0.0349104	0.553985
ENST00000447204	ENSG00000106565	TMEM176B	1.50801e+62	1.50801e+62	-3.93544	0.0177952	0.413695
ENST00000452597	ENSG00000214021	TTLL3	9.80852e+34	9.80866e+34	3.92585	1.45311e-05	0.00192898
ENST00000476688	ENSG00000116337	AMPD2	1.09629e+44	1.09629e+44	-3.92497	9.7311e-09	1.59883e-06
ENST00000303143	ENSG00000171812	COL8A2	3610005036095240	3610024936099480	-3.92473	0.0106835	0.322036
ENST00000388768	ENSG00000204130	RUFY2	6.84068e+143	6.84072e+143	3.92412	5.5392e-14	6.53869e-11
ENST00000527634	ENSG00000173715	C11orf80	6.67448e+111	6.67449e+111	3.92376	5.4956e-09	9.06815e-07
ENST00000561157	ENSG00000182774	RPS17	8.25404e+31	8.25405e+31	-3.92305	9.70118e-08	1.54431e-05
ENST00000442920	ENSG00000105136	ZNF419	5.74877e+31	5.7488e+31	3.92245	1.76142e-05	0.00230437
ENST00000381254	ENSG00000178295	GEN1	1.77541e+111	1.77543e+111	3.92238	7.652e-14	8.18918e-11
ENST00000584168	ENSG00000108465	CDK5RAP3	4.79714e+87	4.79714e+87	3.9215	8.21633e-06	0.00112176
ENST00000393313	ENSG00000048405	ZNF800	1.27392e+53	1.27393e+53	-3.91714	5.66056e-15	1.27537e-11
ENST00000485896	ENSG00000143793	C1orf35	2.28103e+62	2.28103e+62	-3.91343	0.000303164	0.027992
ENST00000519607	ENSG00000120526	NUDCD1	1.09334e+98	1.09334e+98	3.90938	1.96861e-15	5.59438e-12
ENST00000357668	ENSG00000153317	ASAP1	1.30443e+278	1.30444e+278	-3.90937	0.00340528	0.164761
ENST00000227349	ENSG00000109944	C11orf63	1.22883e+80	1.22883e+80	3.9071	0.00346669	0.167134
ENST00000519565	ENSG00000146373	RNF217	1.24963e+62	1.24963e+62	-3.90672	9.70716e-05	0.0108023
ENST00000415912	ENSG00000117298	ECE1	2.13454e+151	2.13455e+151	3.90328	1.56612e-07	2.47002e-05
ENST00000532446	ENSG00000172531	PPP1CA	6.74014e+55	6.74016e+55	-3.90148	2.31144e-14	3.46869e-11
ENST00000455864	ENSG00000111481	COPZ1	5.43251e+63	5.43252e+63	-3.90066	0.00442725	0.195279
ENST00000371113	ENSG00000122126	OCRL	1.2954e+215	1.2954e+215	-3.89303	0.0150908	0.385358
ENST00000620366	ENSG00000122203	KIAA1191	1.76362e+53	1.76362e+53	-3.89048	6.67968e-15	1.46435e-11
ENST00000398333	ENSG00000250021	C15orf38-AP3S2	8.99127e+79	8.99129e+79	-3.88746	0.00795886	0.275201
ENST00000414542	ENSG00000166619	BLCAP	3.75278e+23	3.75279e+23	-3.87843	1.56377e-14	2.63704e-11
ENST00000358808	ENSG00000130779	CLIP1	1.22423e+224	1.22423e+224	3.87541	0.00614841	0.236589
ENST00000487931	ENSG00000162616	DNAJB4	7.79792e+23	7.79793e+23	-3.86976	0.00231095	0.128291
ENST00000376544	ENSG00000106829	TLE4	7.95718e+143	7.95728e+143	-3.86938	7.60697e-15	1.55646e-11
ENST00000272367	ENSG00000152672	CLEC4F	7.08205e+55	7.08206e+55	-3.85853	0.0383328	0.576936
ENST00000618050	ENSG00000010671	BTK	1.01375e+170	1.01375e+170	-3.8538	0.000610337	0.0493995
ENST00000415593	ENSG00000185624	P4HB	8.18472e+55	8.18473e+55	-3.853	2.68759e-14	3.89085e-11
ENST00000369823	ENSG00000134184	GSTM1	1.09688e+71	1.09688e+71	3.84873	0.0123622	0.349743
ENST00000372826	ENSG00000101104	PABPC1L	4.49331e+39	4.49332e+39	-3.84397	2.5415e-05	0.00324739
ENST00000559161	ENSG00000140368	PSTPIP1	7.69954e+71	7.69956e+71	-3.83281	0.00792955	0.274869
ENST00000469091	ENSG00000001497	LAS1L	6552356065520420	6552361765520810	3.83213	2.09754e-05	0.00271631
ENST00000428187	ENSG00000061938	TNK2	1.95892e+125	1.95893e+125	-3.82762	0.000193702	0.0194407
ENST00000508421	ENSG00000123219	CENPK	6.55631e+87	6.55631e+87	-3.82629	0.00832727	0.281347
ENST00000539410	ENSG00000139354	GAS2L3	1.00595e+71	1.00595e+71	-3.82554	3.3483e-06	0.00047932
ENST00000581417	ENSG00000108622	ICAM2	6.40066e+39	6.40067e+39	3.8229	3.82221e-53	5.86545e-48
ENST00000446851	ENSG00000189308	LIN54	8.30107e+103	8.30108e+103	3.81273	0.00363298	0.172656
ENST00000479732	ENSG00000163959	SLC51A	1.96233e+17	1.96234e+17	3.8044	2.58417e-05	0.00329367
ENST00000395915	ENSG00000087586	AURKA	5.63922e+71	5.63923e+71	-3.80315	9.74966e-06	0.0013252
ENST00000431736	ENSG00000110344	UBE4A	1.1836e+179	1.1836e+179	-3.79643	0.0300747	0.521235
ENST00000461494	ENSG00000114209	PDCD10	1.67734e+71	1.67735e+71	-3.79394	0.00189124	0.112142
ENST00000507116	ENSG00000113448	PDE4D	5.97682e+119	5.97686e+119	-3.78611	0.0116707	0.339324
ENST00000432916	ENSG00000186654	PRR5	4.47025e+55	4.47026e+55	3.78467	0.0220956	0.454376
ENST00000451613	ENSG00000157426	AASDH	5.63874e+95	5.63875e+95	-3.78326	3.83615e-05	0.00476282
ENST00000377852	ENSG00000196092	PAX5	3.7034e+71	3.70343e+71	-3.77763	7.49573e-15	1.55646e-11
ENST00000457808	ENSG00000198839	ZNF277	1.12207e+71	1.12207e+71	-3.77279	1.52372e-05	0.00200881
ENST00000559742	ENSG00000073417	PDE8A	8.4982e+159	8.49823e+159	-3.77228	0.0172927	0.408462
ENST00000396383	ENSG00000170892	TSEN34	5.41907e+39	5.4191e+39	-3.76931	0.0107911	0.324001
ENST00000461689	ENSG00000114904	NEK4	5.27707e+111	5.27709e+111	-3.76922	0.0120729	0.346109
ENST00000441832	ENSG00000162971	TYW5	1.99955e+62	1.99956e+62	-3.76475	0.0121576	0.347556
ENST00000544797	ENSG00000139116	KIF21A	3.94429e+271	3.94431e+271	3.76425	0.00549174	0.221938
ENST00000258098	ENSG00000135631	RAB11FIP5	7.31123e+39	7.3113e+39	3.76282	0.011466	0.336014
ENST00000448254	ENSG00000101181	MTG2	6.21831e+55	6.21831e+55	-3.76017	5.30478e-10	9.04507e-08
ENST00000509102	ENSG00000118420	UBE3D	8.30656e+79	8.30658e+79	3.75844	9.04804e-05	0.010202
ENST00000453144	ENSG00000135241	PNPLA8	1.08526e+89	1.08526e+89	-3.75641	0.00973511	0.307391
ENST00000408912	ENSG00000140691	ARMC5	3.14581e+63	3.14585e+63	3.75506	1.89028e-06	0.000277851
ENST00000482459	ENSG00000244242	IFITM10	17477571735213	17491021735429	-3.75297	0.00471493	0.202672
ENST00000337174	ENSG00000110931	CAMKK2	1.21298e+143	1.21298e+143	-3.75229	0.000383509	0.033909
ENST00000640218	ENSG00000153187	HNRNPU	2.44864e+125	2.44865e+125	-3.75145	0.0340932	0.54801
ENST00000352435	ENSG00000126432	PRDX5	6.43182e+39	6.43184e+39	-3.7443	0.00290825	0.148466
ENST00000441109	ENSG00000135218	CD36	8.06386e+31	8.06387e+31	-3.73408	0.000181121	0.0183339
ENST00000307814	ENSG00000100461	RBM23	2.2919e+87	2.29191e+87	3.73357	4.10273e-05	0.00506919
ENST00000418388	ENSG00000238227	TMEM250	1.36118e+17	1.36119e+17	-3.73231	0.001787	0.107848
ENST00000400904	ENSG00000178585	CTNNBIP1	9.9101e+34	9.91034e+34	3.73119	0.00181178	0.108861
ENST00000515201	ENSG00000164116	GUCY1A3	1.55667e+62	1.55667e+62	3.72185	5.13331e-07	7.8149e-05
ENST00000397753	ENSG00000196323	ZBTB44	1.30314e+89	1.30315e+89	-3.71233	1.84851e-14	2.95487e-11
ENST00000409458	ENSG00000136235	GPNMB	2.32467e+31	2.32469e+31	-3.71218	0.00894717	0.292627
ENST00000596975	ENSG00000104870	FCGRT	4.95134e+39	4.95135e+39	3.71063	4.47451e-05	0.00548438
ENST00000373932	ENSG00000131043	AAR2	3.62365e+31	3.62368e+31	-3.70762	5.32382e-07	8.08888e-05
ENST00000359675	ENSG00000101079	NDRG3	3.6746e+119	3.67461e+119	3.70715	0.0206696	0.440119
ENST00000343150	ENSG00000135047	CTSL	8.77261e+63	8.77264e+63	-3.70464	0.000729645	0.0568025
ENST00000449570	ENSG00000114026	OGG1	9.75007e+55	9.75042e+55	3.70093	1.42477e-05	0.001893
ENST00000531450	ENSG00000166405	RIC3	8.16887e+41	8.16902e+41	3.69352	0.0120732	0.346109
ENST00000372844	ENSG00000116983	HPCAL4	3.96913e+31	3.96914e+31	3.69351	0.00395057	0.182219
ENST00000627217	ENSG00000148737	TCF7L2	1.1295e+125	1.12951e+125	3.69075	2.22335e-05	0.00286955
ENST00000394089	ENSG00000131759	RARA	4.03183e+71	4.03184e+71	3.68935	0.0303036	0.522602
ENST00000489369	ENSG00000107104	KANK1	5.04703e+65	5.04755e+65	3.68657	0.00887244	0.291157
ENST00000379629	ENSG00000158019	BABAM2	2.78945e+55	2.78947e+55	-3.68532	4.23569e-08	6.82769e-06
ENST00000441159	ENSG00000170379	TCAF2	1.43703e+62	1.43704e+62	-3.68196	2.83027e-14	3.98463e-11
ENST00000585291	ENSG00000082641	NFE2L1	4.80484e+47	4.80485e+47	3.67842	0.00107395	0.0746736
ENST00000432213	ENSG00000157020	SEC13	1032061110319200	1032109310319310	3.67653	0.0384335	0.578043
ENST00000634447	ENSG00000113504	SLC12A7	1.09353e+160	1.09358e+160	3.672	0.0288835	0.511581
ENST00000480292	ENSG00000118855	MFSD1	1.58802e+143	1.58802e+143	-3.67093	3.16288e-07	4.8928e-05
ENST00000496046	ENSG00000034152	MAP2K3	2.12848e+87	2.1285e+87	3.66794	0.00566082	0.225666
ENST00000552941	ENSG00000125954	CHURC1-FNTB	6.49145e+103	6.49145e+103	-3.65575	0.0003004	0.0278205
ENST00000593146	ENSG00000115266	APC2	1.4503e+97	1.45034e+97	3.65091	5.32368e-05	0.00641253
ENST00000358334	ENSG00000138119	MYOF	93482107,93456882,93452050,93431408,93426071,93409573,93408787,93404157,93404023,93402860,93402232,93401418,93399392,93397388,93397247,93396142,93389030,93387797,93381219,93379863,93377323,93374763,93372930,93369645,93366392,93363961,93361452,93359833,93356675,93355628,93353811,93351665,93351413,93351197,93349808,93347617,93343856,93340153,93337815,93335921,93333758,93333221,93329664,93328763,933…	93482194,93456937,93452141,93431516,93426158,93409739,93408915,93404219,93404073,93402890,93402347,93401544,93399495,93397456,93397290,93396224,93389154,93387913,93381396,93379987,93377429,93374955,93373085,93369776,93366555,93364075,93361557,93359978,93356848,93355736,93353888,93351846,93351571,93351295,93349969,93347782,93343932,93340164,93337913,93336046,93333913,93333312,93329834,93328911,933…	-3.65019	2.57923e-14	3.76953e-11
ENST00000487649	ENSG00000160767	FAM189B	1.55255e+44	1.55255e+44	3.65001	0.000688173	0.0542733
ENST00000383715	ENSG00000168297	PXK	5.83329e+135	5.83331e+135	3.64972	4.87756e-05	0.00593103
ENST00000616265	ENSG00000085871	MGST2	1.39666e+53	1.39666e+53	-3.64608	0.0296751	0.517769
ENST00000494275	ENSG00000139132	FGD4	3.2502e+23	3.25023e+23	-3.64559	0.00802851	0.275976
ENST00000420646	ENSG00000145335	SNCA	8.98367e+39	8.9837e+39	-3.64441	0.000543429	0.0451016
ENST00000395601	ENSG00000172164	SNTB1	1.20813e+71	1.20813e+71	-3.64352	0.00335871	0.163573
ENST00000584342	ENSG00000160602	NEK8	2.87259e+23	2.8726e+23	3.64342	0.0273619	0.498847
ENST00000503192	ENSG00000113369	ARRDC3	9.13799e+31	9.13802e+31	-3.63629	5.07406e-05	0.0061311
ENST00000600048	ENSG00000099326	MZF1	5.85726e+31	5.85727e+31	3.62922	0.00687011	0.253065
ENST00000436784	ENSG00000168237	GLYCTK	5.22878e+39	5.22879e+39	3.62853	0.00395821	0.18234
ENST00000593133	ENSG00000180479	ZNF571	3.75941e+31	3.75947e+31	-3.62853	0.0124854	0.351245
ENST00000345999	ENSG00000111729	CLEC4A	8.12385e+27	8.12396e+27	-3.62569	0.00208783	0.119997
ENST00000632685	ENSG00000043093	DCUN1D1	1.8298e+62	1.82981e+62	-3.62509	6.63455e-06	0.000914751
ENST00000436010	ENSG00000169855	ROBO1	7.90184e+231	7.90195e+231	3.62343	0.0132721	0.361181
ENST00000616058	ENSG00000094975	SUCO	1.72533e+197	1.72533e+197	-3.62163	0.00440444	0.19467
ENST00000543504	ENSG00000120647	CCDC77	3.89395e+65	3.89486e+65	-3.62137	0.0136159	0.366441
ENST00000439640	ENSG00000088832	FKBP1A	1.39296e+27	1.39317e+27	-3.62107	2.75005e-15	7.1528e-12
ENST00000543711	ENSG00000144959	NCEH1	1.72711e+35	1.72711e+35	3.61525	0.00601502	0.233564
ENST00000606977	ENSG00000182923	CEP63	1.34486e+134	1.34487e+134	-3.61199	0.0137723	0.368543
ENST00000485002	ENSG00000162591	MEGF6	3.61114e+258	3.61128e+258	3.60951	0.000181909	0.0183773
ENST00000589606	ENSG00000132024	CC2D1A	1.39064e+231	1.39065e+231	-3.60949	0.0140721	0.371786
ENST00000453888	ENSG00000138964	PARVG	4.4173e+31	4.41732e+31	-3.60928	2.56566e-05	0.00327469
ENST00000612277	ENSG00000159267	HLCS	3.69808e+95	3.6981e+95	-3.60684	0.000119	0.0128421
ENST00000523214	ENSG00000147687	TATDN1	1.24539e+116	1.24539e+116	3.60298	6.59432e-05	0.00774842
ENST00000544915	ENSG00000029153	ARNTL2	2.73329e+127	2.73331e+127	3.60046	5.75373e-05	0.00687656
ENST00000451522	ENSG00000132405	TBC1D14	6.98716e+83	6.98735e+83	3.5997	0.00590729	0.231195
ENST00000503782	ENSG00000213347	MXD3	1.77312e+35	1.77312e+35	3.59811	0.000247084	0.023862
ENST00000341618	ENSG00000156265	MAP3K7CL	2.90776e+63	2.90777e+63	-3.59552	0.00769398	0.269789
ENST00000336138	ENSG00000130193	THEM6	1.42727e+17	1.42728e+17	-3.59397	0.0140892	0.371875
ENST00000433881	ENSG00000158528	PPP1R9A	9.49083e+127	9.49086e+127	3.59162	2.78981e-05	0.00354695
ENST00000487218	ENSG00000060762	MPC1	1.66383e+53	1.66383e+53	-3.59017	6.35252e-05	0.00750453
ENST00000378520	ENSG00000138078	PREPL	4.43595e+103	4.43597e+103	-3.58621	0.0144547	0.376729
ENST00000446165	ENSG00000173875	ZNF791	1.26109e+23	1.26111e+23	-3.58569	1.00075e-05	0.00135904
ENST00000546785	ENSG00000135094	SDS	1.13404e+17	1.13404e+17	-3.57809	0.000228392	0.0224238
ENST00000486828	ENSG00000196923	PDLIM7	1.77498e+116	1.77498e+116	-3.57748	1.14138e-07	1.80942e-05
ENST00000419197	ENSG00000168092	PAFAH1B2	1.17144e+53	1.17144e+53	-3.57573	0.0130528	0.358968
ENST00000373874	ENSG00000118707	TGIF2	3.65735e+23	3.65737e+23	-3.56621	8.72247e-15	1.71606e-11
ENST00000377753	ENSG00000165275	TRMT10B	3.77538e+55	3.77539e+55	3.56495	0.00107248	0.0746732
ENST00000467003	ENSG00000203326	ZNF525	5.33657e+31	5.33658e+31	-3.56121	3.92778e-07	6.02746e-05
ENST00000406644	ENSG00000167074	TEF	4.13673e+31	4.13676e+31	3.56009	0.00690432	0.253958
ENST00000637581	ENSG00000198689	SLC9A6	1.35983e+152	1.35984e+152	3.55397	0.00700267	0.256284
ENST00000341189	ENSG00000102401	ARMCX3	1.01623e+44	1.01623e+44	-3.55096	0.00101226	0.0720153
ENST00000588708	ENSG00000171777	RASGRP4	3.84171e+71	3.84171e+71	3.55005	1.64596e-05	0.00215699
ENST00000451036	ENSG00000131378	RFTN1	1.65131e+39	1.65134e+39	3.54598	7.32611e-05	0.00848485
ENST00000333175	ENSG00000182087	TMEM259	1.02077e+69	1.02112e+69	-3.54454	0.0150369	0.384779
ENST00000423813	ENSG00000132254	ARFIP2	6.48123e+48	6.48143e+48	-3.54263	0.0146085	0.378698
ENST00000614404	ENSG00000170315	UBB	1638146516381900	1638167916382740	-3.53895	4.36762e-06	0.000614338
ENST00000307790	ENSG00000100325	ASCC2	2.98382e+159	2.98383e+159	-3.53849	4.78373e-14	5.96827e-11
ENST00000455547	ENSG00000100353	EIF3D	3.65291e+79	3.65292e+79	-3.53816	1.29411e-05	0.00172838
ENST00000614832	ENSG00000106123	EPHB6	1.42855e+170	1.42855e+170	3.53629	0.00685083	0.25277
ENST00000491084	ENSG00000163463	KRTCAP2	1.55173e+44	1.55173e+44	-3.53518	4.66984e-05	0.00570557
ENST00000378169	ENSG00000131697	NPHP4	5.99224e+188	5.99245e+188	-3.5342	0.0151959	0.386477
ENST00000562559	ENSG00000171208	NETO2	4.71283e+39	4.71285e+39	-3.53083	0.00841015	0.283222
ENST00000611415	ENSG00000079308	TNS1	2.17944e+287	2.17944e+287	3.52657	0.00253559	0.135908
ENST00000369936	ENSG00000116299	KIAA1324	1.09188e+125	1.09188e+125	3.52521	0.0265852	0.492299
ENST00000367214	ENSG00000058673	ZC3H11A	2.03796e+179	2.03796e+179	3.5191	0.0485199	0.633301
ENST00000530781	ENSG00000117682	DHDDS	2.64324e+23	2.64327e+23	-3.51674	3.77967e-05	0.00470029
ENST00000359524	ENSG00000124813	RUNX2	4.54225e+55	4.5423e+55	-3.5106	0.0485147	0.633301
ENST00000288167	ENSG00000056736	IL17RB	5.38466e+87	5.38466e+87	-3.50926	0.0150185	0.384756
ENST00000403059	ENSG00000073008	PVR	4.46439e+63	4.46442e+63	-3.50734	0.0472817	0.627548
ENST00000545156	ENSG00000011451	WIZ	1.5431e+63	1.54312e+63	3.50554	0.000893099	0.0660812
ENST00000244364	ENSG00000151914	DST	56642622,56642410,56641947,56640143,56639929,56639696,56639450,56639259,56636557,56635589,56634801,56634462,56634132,56632854,56631883,56631211,56630245,56629250,56627999,56627204,56625157,56624530,56614356,56611508,56610427,56600069,56598476,56597740,56593663,56592182,56578814,56573679,56572747,56572100,56569856,56568469,56562138,56561308,56560294,56557319,56555345,56552184,56536779,56535122,565…	56642996,56642503,56642101,56640605,56640057,56639773,56639611,56639363,56636652,56635714,56634953,56634616,56634258,56633037,56632040,56631389,56630383,56629443,56628161,56627287,56625264,56624628,56614484,56611596,56610562,56600221,56598709,56598006,56594193,56592358,56578937,56573887,56573064,56572266,56570012,56568595,56562200,56561549,56560423,56557518,56555840,56553655,56536940,56535292,565…	-3.50315	7.31881e-13	4.20645e-10
ENST00000583066	ENSG00000166579	NDEL1	8.43603e+27	8.43605e+27	-3.50104	0.00683789	0.252727
ENST00000571953	ENSG00000132388	UBE2G1	4.33177e+34	4.33192e+34	-3.49283	0.0360468	0.562215
ENST00000540781	ENSG00000127314	RAP1B	6.86109e+47	6.86111e+47	-3.49092	1.105e-06	0.000164791
ENST00000566301	ENSG00000072736	NFATC3	6.80848e+87	6.80849e+87	-3.48841	4.59141e-14	5.77528e-11
ENST00000368824	ENSG00000182134	TDRKH	1.5179e+116	1.51791e+116	-3.48801	0.000109418	0.0119765
ENST00000465887	ENSG00000186184	POLR1D	2.76219e+31	2.7622e+31	-3.48555	6.87848e-14	7.64892e-11
ENST00000555900	ENSG00000100722	ZC3H14	8.85944e+71	8.85951e+71	-3.48506	0.0160957	0.397488
ENST00000405901	ENSG00000183023	SLC8A1	4.04285e+71	4.04303e+71	-3.48212	0.00445522	0.195883
ENST00000482772	ENSG00000138398	PPIG	1.69631e+53	1.69631e+53	-3.48167	8.44598e-05	0.0095936
ENST00000340930	ENSG00000169398	PTK2	1.41001e+296	1.41001e+296	-3.4809	0.0108291	0.324633
ENST00000436986	ENSG00000106588	PSMA2	4.29321e+71	4.29322e+71	-3.47843	0.00256499	0.136862
ENST00000599899	ENSG00000125730	C3	6.68214e+55	6.68336e+55	-3.47814	3.53743e-05	0.00440978
ENST00000592581	ENSG00000159915	ZNF233	4.42599e+39	4.42599e+39	3.47705	0.00801184	0.275852
ENST00000448414	ENSG00000140299	BNIP2	5.96802e+55	5.96803e+55	-3.47669	0.000282921	0.0265543
ENST00000581608	ENSG00000169696	ASPSCR1	8.20074e+71	8.20092e+71	3.47011	0.000108269	0.0118676
ENST00000585550	ENSG00000108799	EZH1	4.27228e+87	4.27229e+87	-3.46955	0.000168069	0.0172172
ENST00000522363	ENSG00000104299	INTS9	2.88899e+119	2.88899e+119	-3.46531	0.0156225	0.391483
ENST00000307719	ENSG00000171428	NAT1	1.82101e+23	1.82102e+23	-3.46022	0.0467751	0.624172
ENST00000613539	ENSG00000103415	HMOX2	4.49615e+41	4.49627e+41	-3.46001	7.58293e-14	8.18918e-11
ENST00000522941	ENSG00000153310	FAM49B	1.2994e+98	1.2994e+98	3.45519	0.0466608	0.623784
ENST00000587843	ENSG00000067836	ROGDI	4.80253e+69	4.80263e+69	-3.45468	0.00262245	0.138627
ENST00000357988	ENSG00000172943	PHF8	5.40449e+175	5.40452e+175	-3.44939	0.000996199	0.0713031
ENST00000372661	ENSG00000185222	TCEAL9	1.03357e+26	1.03357e+26	-3.44888	3.56278e-05	0.00443777
ENST00000567147	ENSG00000205937	RNPS1	2.26806e+41	2.26807e+41	-3.44633	3.91346e-07	6.01149e-05
ENST00000409648	ENSG00000127526	SLC35E1	1.65715e+47	1.65715e+47	-3.44139	2.63897e-07	4.11135e-05
ENST00000456778	ENSG00000177873	ZNF619	4.04771e+31	4.04774e+31	3.44027	0.000104087	0.0114665
ENST00000403633	ENSG00000106245	BUD31	9.94086e+47	9.9409e+47	-3.43691	2.63846e-08	4.28002e-06
ENST00000252809	ENSG00000130513	GDF15	1838615818388280	1838646618389170	-3.43512	0.00913565	0.296321
ENST00000338835	ENSG00000189430	NCR1	5.49062e+47	5.49062e+47	-3.43476	0.0165486	0.40201
ENST00000431282	ENSG00000184730	APOBR	2.84946e+39	2.84947e+39	-3.43118	1.62514e-06	0.000239798
ENST00000376473	ENSG00000204564	C6orf136	3.06471e+47	3.06473e+47	-3.42986	0.0100102	0.310894
ENST00000254667	ENSG00000132334	PTPRE	1.27907e+188	1.27907e+188	-3.42949	0.00994887	0.309816
ENST00000424280	ENSG00000113838	TBCCD1	1.8657e+71	1.86571e+71	3.42484	0.0013153	0.0867253
ENST00000366581	ENSG00000119285	HEATR1	236604422,236603954,236603160,236599483,236597878,236596836,236595833,236595540,236594012,236592523,236591993,236590847,236587948,236587402,236586241,236585820,236585025,236583013,236582736,236581222,236576780,236576219,236574202,236572725,236572411,236571568,236571351,236568996,236566646,236565919,236564498,236561225,236559714,236558995,236558237,236557195,236556100,236555805,236555551,236555296…	236604504,236604127,236603376,236599624,236597979,236596976,236596044,236595673,236594114,236592633,236592110,236590954,236588043,236587490,236586452,236585941,236585216,236583196,236582872,236581414,236576949,236576377,236574333,236572828,236572554,236571686,236571472,236569124,236566876,236566045,236564661,236561271,236559837,236559135,236558529,236557345,236556258,236555939,236555655,236555464…	-3.42297	9.59897e-14	9.62765e-11
ENST00000426016	ENSG00000115904	SOS1	3.9121e+191	3.91211e+191	-3.4195	0.000464704	0.0398883
ENST00000526570	ENSG00000077782	FGFR1	3.84279e+111	3.84308e+111	3.41902	0.0119058	0.343578
ENST00000373206	ENSG00000092847	AGO1	3.58698e+151	3.58699e+151	-3.41888	0.000940257	0.0683616
ENST00000588447	ENSG00000255819	KLRC4-KLRK1	1.04101e+95	1.04101e+95	-3.41484	9.42085e-05	0.0105371
ENST00000619546	ENSG00000278540	ACACA	3.72058e+183	3.72058e+183	-3.41347	1.01544e-13	9.97917e-11
ENST00000388825	ENSG00000211445	GPX3	1.51021e+44	1.51021e+44	-3.40912	0.0165446	0.401992
ENST00000466996	ENSG00000206535	LNP1	1.00402e+35	1.00402e+35	3.40385	2.04524e-06	0.000299904
ENST00000434667	ENSG00000156304	SCAF4	3.17317e+151	3.1732e+151	-3.40368	1.01715e-13	9.97917e-11
ENST00000585836	ENSG00000125740	FOSB	4.5468e+23	4.54687e+23	-3.40253	4.37464e-15	1.06558e-11
ENST00000545981	ENSG00000151849	CENPJ	2.49228e+143	2.49228e+143	-3.40211	0.0153575	0.388129
ENST00000456259	ENSG00000138073	PREB	2.71322e+31	2.71324e+31	3.40161	0.00928518	0.298341
ENST00000591793	ENSG00000267022	AC067968.1	4.40254e+87	4.40255e+87	-3.39848	0.0169065	0.404998
ENST00000368923	ENSG00000203797	DDO	1.10415e+35	1.10416e+35	-3.39834	8.65782e-05	0.00981968
ENST00000610828	ENSG00000136098	NEK3	5.21595e+127	5.21596e+127	-3.39488	0.0172277	0.407729
ENST00000621783	ENSG00000085719	CPNE3	8.65144e+63	8.65145e+63	-3.38291	0.0170738	0.406495
ENST00000539336	ENSG00000051825	MPHOSPH9	1.23223e+62	1.23223e+62	-3.3801	0.0340734	0.547862
ENST00000358173	ENSG00000196411	EPHB4	1.00827e+152	1.00828e+152	3.3777	0.000231562	0.022677
ENST00000420510	ENSG00000144118	RALB	1.20253e+44	1.20253e+44	-3.37769	0.0185356	0.420862
ENST00000571898	ENSG00000121064	SCPEP1	5.69782e+63	5.69782e+63	-3.37657	0.000369749	0.0330271
ENST00000490477	ENSG00000145088	EAF2	1.21835e+44	1.21835e+44	-3.37628	7.13796e-05	0.0082857
ENST00000401470	ENSG00000196422	PPP1R26	1.35483e+26	1.35484e+26	3.37516	0.00907493	0.29517
ENST00000399765	ENSG00000015475	BID	1.77744e+31	1.77745e+31	-3.37065	6.25677e-14	7.20021e-11
ENST00000333990	ENSG00000125630	POLR1B	1.12542e+143	1.12543e+143	-3.36603	1.21671e-05	0.00163927
ENST00000504094	ENSG00000145216	FIP1L1	5.34281e+55	5.34282e+55	-3.3643	8.36449e-06	0.00114097
ENST00000349780	ENSG00000136861	CDK5RAP2	120579920,120571974,120568321,120550792,120545714,120539041,120536372,120529978,120528744,120527806,120524986,120518427,120491307,120487294,120477350,120471748,120470111,120467860,120460572,120458450,120453456,120447895,120443620,120439399,120437295,120422693,120419788,120415040,120411358,120409127,120408347,120407012,120404036,120402806,120400742,120394512,120389741,120388875	120580167,120572041,120568388,120550902,120545790,120539164,120536526,120530140,120528797,120527925,120525078,120518645,120491477,120487437,120477450,120471878,120470220,120467997,120460667,120458622,120453873,120448126,120443742,120439972,120437527,120422741,120419960,120415159,120411474,120409316,120408468,120407248,120404113,120403071,120400885,120394638,120389787,120389292	-3.36328	0.0311837	0.529599
ENST00000591453	ENSG00000160953	MUM1	13735071376519	13740491378428	-3.36204	0.0176993	0.412163
ENST00000354497	ENSG00000133318	RTN3	6.36816e+31	6.36818e+31	3.36123	0.00910043	0.295623
ENST00000346691	ENSG00000164053	ATRIP	4.84467e+95	4.84471e+95	-3.3577	0.000111627	0.0121748
ENST00000420584	ENSG00000064995	TAF11	3.48878e+31	3.48881e+31	-3.35738	0.000948144	0.0688266
ENST00000383778	ENSG00000169814	BTD	1.5602e+31	1.56023e+31	3.3477	7.92922e-05	0.00910093
ENST00000564571	ENSG00000066933	MYO9A	72117680,72045724,72032494,72027731,72020918,72019039,72010350,72007826,71999851,71994469,71991103,71978171,71967984,71959901,71951777,71938852,71935341,71933670,71916370,71904926,71903929,71902941,71901191,71899687,71897461,71893679,71888004,71883594,71880335,71879721,71878040,71875791,71862500,71859735,71854377,71852132,71851253,71850036,71848845,71830109,71827884,71826272	72117768,72046634,72032588,72027793,72021017,72019095,72010447,72007952,71999940,71994585,71991237,71978292,71968125,71960096,71951896,71938927,71935484,71933709,71916492,71905006,71904039,71903063,71901340,71900006,71899032,71893778,71888116,71883736,71880558,71879837,71878231,71875838,71862611,71859796,71854569,71852260,71851358,71850167,71848968,71830311,71828026,71827039	-3.34693	1.46441e-13	1.27684e-10
ENST00000367767	ENSG00000075945	KIFAP3	1.70074e+170	1.70075e+170	-3.34626	0.000380906	0.0337682
ENST00000476918	ENSG00000114315	HES1	1.94136e+17	1.94136e+17	-3.34309	0.0309347	0.527812
ENST00000421717	ENSG00000168385	SEPT2	2.41337e+62	2.41338e+62	-3.34219	6.35203e-05	0.00750453
ENST00000418265	ENSG00000261796	ISY1-RAB43	1.29161e+116	1.29161e+116	-3.34084	1.4314e-13	1.26302e-10
ENST00000520526	ENSG00000164941	INTS8	9.4829e+175	9.4829e+175	-3.33974	1.5237e-13	1.29901e-10
ENST00000409010	ENSG00000115520	COQ10B	1.97454e+44	1.97454e+44	-3.33956	0.0178009	0.413702
ENST00000378797	ENSG00000102445	RUBCNL	4.63871e+103	4.63875e+103	-3.33863	4.40456e-13	2.90982e-10
ENST00000361778	ENSG00000165282	PIGO	3.50966e+95	3.50966e+95	-3.33719	8.82403e-05	0.00999342
ENST00000539065	ENSG00000136536	7-Mar	1.59712e+71	1.59713e+71	-3.3369	0.0347399	0.552481
ENST00000349064	ENSG00000213199	ASIC3	1.51049e+98	1.51049e+98	3.33654	3.82693e-07	5.88446e-05
ENST00000435198	ENSG00000160087	UBE2J2	1.27338e+48	1.27384e+48	-3.33572	0.0157913	0.393777
ENST00000443736	ENSG00000106608	URGCP	4.39066e+47	4.39066e+47	-3.32964	1.29687e-13	1.1803e-10
ENST00000478765	ENSG00000197647	ZNF433	1.20182e+23	1.20187e+23	-3.32943	7.04094e-05	0.00821035
ENST00000622252	ENSG00000162946	DISC1	2.31627e+107	2.31627e+107	-3.32641	1.62364e-13	1.35413e-10
ENST00000314756	ENSG00000149292	TTC12	1.13316e+197	1.13316e+197	-3.32604	0.0170988	0.406853
ENST00000443905	ENSG00000081665	ZNF506	1.98216e+47	1.98217e+47	-3.32349	1.56815e-13	1.32425e-10
ENST00000432543	ENSG00000125814	NAPB	2.34213e+79	2.34215e+79	3.32201	0.00241224	0.131548
ENST00000341676	ENSG00000159363	ATP13A2	1.70117e+215	1.70119e+215	3.31791	0.00850585	0.28537
ENST00000447486	ENSG00000123600	METTL8	1.71434e+80	1.71434e+80	3.31677	9.56091e-05	0.0106782
ENST00000443572	ENSG00000108443	RPS6KB1	5.98931e+111	5.98933e+111	-3.31628	0.0181669	0.41666
ENST00000489932	ENSG00000187796	CARD9	1.36374e+116	1.36374e+116	-3.31262	0.0187685	0.423366
ENST00000563508	ENSG00000140265	ZSCAN29	4337055843369990	4337090743370340	3.30947	0.000176601	0.0179525
ENST00000427067	ENSG00000136960	ENPP2	1.19673e+233	1.19673e+233	3.30742	0.0363359	0.563687
ENST00000504985	ENSG00000145687	SSBP2	8.15136e+103	8.15137e+103	3.30495	5.49954e-06	0.000766525
ENST00000594900	ENSG00000171051	FPR1	5.18038e+23	5.18041e+23	-3.30177	0.000316666	0.0289944
ENST00000578562	ENSG00000101608	MYL12A	3.25222e+20	3.25248e+20	-3.30095	0.0182342	0.417387
ENST00000580104	ENSG00000153339	TRAPPC8	3.19431e+239	3.19431e+239	3.29543	0.000309899	0.0284427
ENST00000574401	ENSG00000187838	PLSCR3	7.39448e+55	7.39481e+55	-3.29217	0.0190004	0.426142
ENST00000421350	ENSG00000204520	MICA	3.14037e+39	3.14037e+39	-3.28909	0.000174875	0.0178193
ENST00000453861	ENSG00000126883	NUP214	1.31187e+116	1.31187e+116	-3.28744	0.000100621	0.0111487
ENST00000458258	ENSG00000119314	PTBP3	1.12333e+125	1.12333e+125	3.2823	4.25488e-13	2.85127e-10
ENST00000595026	ENSG00000174837	ADGRE1	6.89641e+55	6.89654e+55	-3.2809	0.018653	0.42206
ENST00000444152	ENSG00000198932	GPRASP1	1.02651e+26	1.02652e+26	-3.27905	0.0186542	0.42206
ENST00000430372	ENSG00000122783	C7orf49	1.35171e+35	1.35171e+35	3.27865	9.69938e-05	0.0108014
ENST00000228850	ENSG00000111254	AKAP3	4.64875e+41	4.64905e+41	-3.27737	9.68668e-05	0.0107951
ENST00000608174	ENSG00000177042	TMEM80	6.95592e+23	6.95847e+23	-3.27524	0.0193173	0.42871
ENST00000414034	ENSG00000167925	GHDC	4.21944e+79	4.21945e+79	3.27499	0.000207866	0.020633
ENST00000393704	ENSG00000198948	MFAP3L	1.70004e+17	1.70004e+17	3.27178	0.000769053	0.0588611
ENST00000393910	ENSG00000141698	NT5C3B	4.18359e+55	4.18362e+55	-3.26967	0.0292304	0.513886
ENST00000538475	ENSG00000048028	USP28	1.13833e+80	1.13833e+80	-3.26803	0.0187874	0.423542
ENST00000464917	ENSG00000162496	DHRS3	1.26166e+31	1.26168e+31	-3.26526	0.00883034	0.290486
ENST00000370854	ENSG00000171307	ZDHHC16	9.74462e+87	9.74464e+87	3.25941	0.0117232	0.340407
ENST00000490863	ENSG00000215883	CYB5RL	5.42e+63	5.42e+63	-3.25935	0.0191237	0.427172
ENST00000519441	ENSG00000072786	STK10	1.72108e+17	1.72108e+17	-3.25765	5.83631e-10	9.94031e-08
ENST00000453186	ENSG00000162929	KIAA1841	6.10659e+167	6.1066e+167	-3.25344	0.0134283	0.363883
ENST00000467927	ENSG00000151687	ANKAR	1.89677e+26	1.89677e+26	-3.25337	0.0188147	0.423647
ENST00000554961	ENSG00000100902	PSMA6	3.52924e+47	3.52926e+47	-3.25011	0.0192304	0.427977
ENST00000548993	ENSG00000161813	LARP4	5.04009e+55	5.0401e+55	3.25004	0.00356699	0.17063
ENST00000392307	ENSG00000118495	PLAGL1	1.43965e+26	1.43969e+26	-3.24891	2.09405e-05	0.00271407
ENST00000543726	ENSG00000172819	RARG	5.322e+55	5.32204e+55	-3.24783	0.000484066	0.0413374
ENST00000600321	ENSG00000221923	ZNF880	5.23699e+31	5.237e+31	-3.24781	4.24594e-05	0.00523349
ENST00000423462	ENSG00000165983	PTER	1.64369e+31	1.6437e+31	-3.24762	0.000109823	0.0120037
ENST00000380729	ENSG00000183474	GTF2H2C	6.95602e+135	6.95604e+135	-3.24577	0.0256894	0.485273
ENST00000486301	ENSG00000178038	ALS2CL	4.66774e+71	4.66775e+71	-3.24567	2.93743e-07	4.55322e-05
ENST00000437932	ENSG00000163110	PDLIM5	9.44519e+95	9.4452e+95	-3.24523	0.00561936	0.224858
ENST00000555343	ENSG00000171456	ASXL1	3.236e+55	3.23606e+55	-3.24351	0.0452509	0.617031
ENST00000589604	ENSG00000119541	VPS4B	6.34222e+63	6.34225e+63	-3.24326	0.0190138	0.426142
ENST00000377890	ENSG00000168003	SLC3A2	6.28561e+95	6.28564e+95	3.24308	0.000317408	0.029045
ENST00000431969	ENSG00000143178	TBX19	1.68291e+53	1.68291e+53	-3.24238	0.0192916	0.428409
ENST00000405089	ENSG00000183773	AIFM3	2.09673e+159	2.09673e+159	-3.2392	0.0194213	0.429618
ENST00000498875	ENSG00000145332	KLHL8	8.72204e+79	8.72205e+79	-3.23692	2.63523e-13	1.97266e-10
ENST00000421503	ENSG00000159873	CCDC117	2.87727e+31	2.8773e+31	3.23407	0.00717046	0.258908
ENST00000335393	ENSG00000167483	FAM129C	1.75233e+127	1.75235e+127	3.23399	0.000251815	0.024182
ENST00000594700	ENSG00000130755	GMFG	3.9336e+31	3.9336e+31	-3.23234	2.31098e-06	0.000336148
ENST00000544075	ENSG00000054967	RELT	7.33764e+47	7.33765e+47	-3.22795	7.28951e-05	0.00845522
ENST00000543336	ENSG00000134627	PIWIL4	9.45438e+111	9.4544e+111	-3.22381	0.00224315	0.125722
ENST00000537142	ENSG00000116809	ZBTB17	1.5976e+119	1.59761e+119	-3.22261	0.00620234	0.237622
ENST00000225831	ENSG00000108691	CCL2	3.42553e+23	3.42554e+23	-3.22173	0.001847	0.109986
ENST00000427171	ENSG00000160746	ANO10	4.36219e+47	4.36221e+47	-3.21554	0.000154383	0.0161001
ENST00000372699	ENSG00000117010	ZNF684	4.05316e+39	4.05318e+39	-3.21421	0.0197874	0.432965
ENST00000402580	ENSG00000196419	XRCC6	4.16213e+103	4.16213e+103	-3.21077	3.09224e-13	2.25965e-10
ENST00000391743	ENSG00000167613	LAIR1	5.43703e+71	5.43706e+71	-3.20747	5.16274e-05	0.00622844
ENST00000392720	ENSG00000196704	AMZ2	6.8248e+63	6.82481e+63	3.20735	0.0123413	0.349613
ENST00000562029	ENSG00000204991	SPIRE2	8.9862e+39	8.98636e+39	3.20651	0.000256748	0.0245635
ENST00000395123	ENSG00000134802	SLC43A3	5.74269e+111	5.74269e+111	-3.2058	0.000163081	0.0167734
ENST00000403230	ENSG00000100201	DDX17	3.8506e+103	3.85063e+103	-3.20556	1.55531e-05	0.0020487
ENST00000454934	ENSG00000127948	POR	7.5954e+111	7.59542e+111	-3.20544	3.116e-13	2.26052e-10
ENST00000450043	ENSG00000249319	AC068533.4	6.60878e+95	6.60878e+95	3.20365	0.0327741	0.539522
ENST00000263650	ENSG00000021762	OSBPL5	3.16522e+153	3.16531e+153	-3.20123	5.76161e-05	0.00688061
ENST00000407610	ENSG00000131732	ZCCHC9	8.13016e+47	8.13017e+47	-3.19662	0.0200307	0.435371
ENST00000455989	ENSG00000135269	TES	1.16211e+26	1.16211e+26	-3.19198	0.000171128	0.0174606
ENST00000368964	ENSG00000143379	SETDB1	1.50926e+44	1.50927e+44	3.19082	0.000115062	0.0124962
ENST00000439744	ENSG00000122986	HVCN1	1.1069e+62	1.1069e+62	-3.19038	2.49228e-13	1.91229e-10
ENST00000251527	ENSG00000117868	ESYT2	1.58829e+197	1.5883e+197	3.18913	0.00935269	0.299632
ENST00000326724	ENSG00000181409	AATK	8.11659e+111	8.11662e+111	-3.18691	4.82891e-05	0.00587653
ENST00000598415	ENSG00000160570	DEDD2	4.22176e+39	4.22177e+39	-3.18691	0.0170344	0.406495
ENST00000392121	ENSG00000197965	MPZL1	1.67722e+26	1.67722e+26	-3.18215	0.0489597	0.635044
ENST00000272746	ENSG00000115935	WIPF1	1.74683e+80	1.74683e+80	3.18182	2.44127e-05	0.00312452
ENST00000395226	ENSG00000138678	GPAT3	8.35361e+103	8.35362e+103	-3.18123	2.57645e-13	1.96555e-10
ENST00000487101	ENSG00000141127	PRPSAP2	1.88564e+71	1.88564e+71	3.18051	0.000242326	0.0235209
ENST00000395505	ENSG00000127081	ZNF484	9.28778e+31	9.2878e+31	-3.17992	3.57544e-13	2.47583e-10
ENST00000525348	ENSG00000026508	CD44	3.51979e+23	3.51982e+23	-3.17951	0.000159571	0.0165009
ENST00000253079	ENSG00000130783	CCDC62	1.22775e+116	1.22775e+116	3.17743	0.0107966	0.324035
ENST00000424381	ENSG00000170142	UBE2E1	2.38104e+39	2.38105e+39	-3.1724	9.34905e-13	5.09933e-10
ENST00000551873	ENSG00000111596	CNOT2	7.02781e+39	7.02783e+39	3.17174	0.000325573	0.0297036
ENST00000409675	ENSG00000081177	EXD2	6.91916e+63	6.91916e+63	3.17028	0.013716	0.367653
ENST00000510769	ENSG00000114670	NEK11	1.31027e+125	1.31027e+125	3.1699	0.000335255	0.0304934
ENST00000373289	ENSG00000167094	TTC16	1.27716e+125	1.27716e+125	3.1681	0.00227544	0.127022
ENST00000493835	ENSG00000148516	ZEB1	3.13551e+47	3.13552e+47	-3.16649	0.000271026	0.0256733
ENST00000503292	ENSG00000048342	CC2D2A	1.54699e+303	1.54701e+303	-3.16607	0.0148044	0.381502
ENST00000568311	ENSG00000141012	GALNS	8.88568e+23	8.8857e+23	-3.16184	0.00106316	0.0743615
ENST00000424270	ENSG00000137575	SDCBP	5.85532e+71	5.85533e+71	3.15687	0.0143784	0.375678
ENST00000391750	ENSG00000204577	LILRB3	5.42234e+111	5.42235e+111	-3.15648	7.41578e-05	0.0085693
ENST00000616990	ENSG00000175274	TP53I11	4.49509e+55	4.49513e+55	-3.15441	0.0429293	0.603026
ENST00000261861	ENSG00000103647	CORO2B	6.8579e+95	6.85793e+95	3.1512	0.00798118	0.275581
ENST00000379335	ENSG00000112137	PHACTR1	1.32727e+39	1.32729e+39	-3.15095	0.00397806	0.182773
ENST00000557990	ENSG00000196547	MAN2A2	9.09129e+63	9.0913e+63	-3.15057	5.47527e-06	0.000764355
ENST00000301043	ENSG00000109113	RAB34	2.87181e+87	2.87184e+87	-3.14968	0.000702736	0.0551892
ENST00000280699	ENSG00000151092	NGLY1	2.57833e+87	2.57834e+87	-3.14774	4.20141e-13	2.82779e-10
ENST00000307959	ENSG00000120500	ARR3	7.02683e+135	7.02684e+135	3.14578	0.0223958	0.457144
ENST00000527197	ENSG00000179950	PUF60	1.43829e+89	1.43829e+89	-3.14453	0.00458097	0.199228
ENST00000618438	ENSG00000022267	FHL1	1.36148e+53	1.36148e+53	-3.14194	0.0216996	0.450501
ENST00000465431	ENSG00000196998	WDR45	4.90798e+31	4.90799e+31	3.13984	0.0149612	0.383802
ENST00000527167	ENSG00000183569	SERHL2	4.25539e+79	4.2554e+79	3.13784	0.000363766	0.0325495
ENST00000620230	ENSG00000130706	ADRM1	6.23029e+71	6.2303e+71	-3.13669	0.0109336	0.326173
ENST00000535335	ENSG00000172059	KLF11	1.00442e+31	1.00445e+31	-3.13661	0.00763172	0.268683
ENST00000509176	ENSG00000184305	CCSER1	9.01276e+87	9.01278e+87	3.13422	0.0134637	0.364585
ENST00000295709	ENSG00000163482	STK36	2.18672e+242	2.18672e+242	-3.13355	0.00121959	0.0822295
ENST00000485653	ENSG00000150540	HNMT	1.37965e+44	1.37965e+44	-3.13275	0.00109852	0.075969
ENST00000396401	ENSG00000187735	TCEA1	5.40221e+71	5.40224e+71	-3.13114	3.4107e-06	0.00048688
ENST00000287463	ENSG00000156858	PRR14	3.0651e+87	3.06511e+87	3.13106	0.0152098	0.386662
ENST00000565290	ENSG00000213648	SULT1A4	2.94614e+55	2.94615e+55	3.13071	0.0012088	0.0816453
ENST00000536687	ENSG00000162144	CYB561A3	6136173361356520	6136227161356720	3.12793	0.000333654	0.0303687
ENST00000425752	ENSG00000177119	ANO6	4.5216e+159	4.52164e+159	-3.12768	0.0269012	0.495475
ENST00000268942	ENSG00000141219	C17orf80	7.32326e+39	7.32327e+39	-3.1275	0.000210147	0.0208055
ENST00000452041	ENSG00000106290	TAF6	1.00119e+134	1.00119e+134	3.12625	0.01531	0.387555
ENST00000483899	ENSG00000197312	DDI2	1.56304e+31	1.56306e+31	-3.12439	0.00013285	0.0141182
ENST00000563117	ENSG00000196678	ERI2	2.08064e+79	2.08067e+79	3.12089	0.000378562	0.0336186
ENST00000359359	ENSG00000198663	C6orf89	3.68719e+79	3.6872e+79	-3.12062	0.000143652	0.01513
ENST00000248142	ENSG00000127580	WDR24	6.90371e+77	6.90445e+77	3.11677	0.0043611	0.193422
ENST00000568453	ENSG00000135720	DYNC1LI2	6.67301e+23	6.67303e+23	-3.11477	0.000232751	0.0227498
ENST00000276689	ENSG00000147684	NDUFB9	1.24539e+35	1.24539e+35	-3.11044	0.000952451	0.0689761
ENST00000475660	ENSG00000158321	AUTS2	7031691670435750	7031704670437830	3.10736	1.92168e-05	0.00250335
ENST00000574563	ENSG00000141258	SGSM2	2.33762e+160	2.33775e+160	-3.10555	5.66754e-13	3.46503e-10
ENST00000445890	ENSG00000079819	EPB41L2	1.31063e+152	1.31063e+152	-3.10337	5.46046e-13	3.39249e-10
ENST00000557746	ENSG00000125952	MAX	6.51023e+39	6.51025e+39	-3.10141	0.0202774	0.436976
ENST00000465300	ENSG00000189350	TOGARAM2	2.90145e+87	2.90146e+87	3.10005	0.0122691	0.348856
ENST00000560098	ENSG00000140577	CRTC3	9.053e+23	9.05302e+23	-3.0999	5.56373e-13	3.44271e-10
ENST00000511493	ENSG00000151806	GUF1	4.46944e+23	4.46945e+23	-3.09901	3.50793e-07	5.41022e-05
ENST00000312037	ENSG00000164587	RPS14	1.50449e+44	1.5045e+44	-3.09883	0.0011799	0.080223
ENST00000267079	ENSG00000139625	MAP3K12	5.34994e+119	5.34996e+119	3.098	0.0393942	0.584402
ENST00000445241	ENSG00000119383	PTPA	1.29111e+71	1.29112e+71	3.09756	0.0496443	0.638504
ENST00000340908	ENSG00000060237	WNK1	7.52924e+167	7.54325e+167	3.09708	2.04617e-06	0.000299904
ENST00000538610	ENSG00000143106	PSMA5	1.09425e+80	1.09426e+80	-3.09597	5.7191e-13	3.48268e-10
ENST00000265195	ENSG00000120725	SIL1	1.39198e+98	1.39198e+98	-3.09315	0.00156083	0.0976521
ENST00000598770	ENSG00000152439	ZNF773	5.74999e+31	5.75001e+31	-3.09149	0.00311785	0.155658
ENST00000620154	ENSG00000166839	ANKDD1A	6.49219e+103	6.4922e+103	-3.09117	0.00408663	0.185907
ENST00000620138	ENSG00000205531	NAP1L4	2.99225e+104	2.99238e+104	-3.09084	8.58365e-05	0.00974276
ENST00000466326	ENSG00000068885	IFT80	1.60399e+17	1.604e+17	-3.09076	0.000372703	0.0331559
ENST00000599345	ENSG00000126934	MAP2K2	4.12378e+48	4.12407e+48	3.08911	0.0161827	0.398229
ENST00000592791	ENSG00000126261	UBA2	3.44587e+39	3.44589e+39	-3.08751	0.00105949	0.0741383
ENST00000506587	ENSG00000013375	PGM3	8.31938e+111	8.31939e+111	3.08636	1.2344e-05	0.00165584
ENST00000513532	ENSG00000113569	NUP155	3.73708e+271	3.73711e+271	-3.08371	7.79379e-13	4.381e-10
ENST00000276141	ENSG00000102362	SYTL4	1.00731e+152	1.00732e+152	-3.08285	4.77552e-13	3.05349e-10
ENST00000395785	ENSG00000147654	EBAG9	1.0954e+62	1.0954e+62	-3.08238	9.93898e-12	2.98475e-09
ENST00000466218	ENSG00000183605	SFXN4	1.19166e+98	1.19166e+98	3.08216	0.00290189	0.148441
ENST00000561796	ENSG00000166546	BEAN1	6.64274e+39	6.64274e+39	-3.08179	0.000160553	0.0165689
ENST00000396559	ENSG00000166669	ATF7IP2	1.03861e+95	1.03861e+95	3.08131	0.0112979	0.333027
ENST00000434693	ENSG00000144642	RBMS3	2.9281e+119	2.92818e+119	3.07866	0.00935243	0.299632
ENST00000401605	ENSG00000115295	CLIP4	2.90977e+119	2.90979e+119	-3.07837	0.000247814	0.0238874
ENST00000520077	ENSG00000104765	BNIP3L	2.63831e+31	2.63832e+31	3.07501	0.000455388	0.0394245
ENST00000544991	ENSG00000133961	NUMB	7.33556e+55	7.33558e+55	-3.06979	0.00846706	0.284282
ENST00000576547	ENSG00000141543	EIF4A3	8.01468e+87	8.01471e+87	-3.06949	2.31828e-12	9.69361e-10
ENST00000612321	ENSG00000150045	KLRF1	9.82748e+27	9.82763e+27	-3.06913	0.000147219	0.0154421
ENST00000484351	ENSG00000138382	METTL5	1.69812e+17	1.69813e+17	-3.06825	1.10869e-05	0.00150032
ENST00000486229	ENSG00000142794	NBPF3	2.14402e+47	2.14403e+47	3.06718	0.000458976	0.0395755
ENST00000422368	ENSG00000138380	CARF	2.02912e+107	2.02912e+107	3.06707	0.00057026	0.0468471
ENST00000512797	ENSG00000145425	RPS3A	1.511e+53	1.511e+53	3.06391	7.71415e-17	6.96348e-13
ENST00000510781	ENSG00000138050	THUMPD2	3.97791e+55	3.97792e+55	-3.06211	0.00311809	0.155658
ENST00000557259	ENSG00000170473	PYM1	5.59273e+23	5.59276e+23	3.06015	0.000434893	0.0379837
ENST00000268124	ENSG00000140521	POLG	8.93347e+183	8.93348e+183	3.05707	0.0153691	0.388134
ENST00000461006	ENSG00000162517	PEF1	3.16352e+31	3.16353e+31	3.05249	0.00641446	0.243014
ENST00000591305	ENSG00000175354	PTPN2	1.28841e+47	1.28842e+47	-3.05095	0.0169026	0.404969
ENST00000312777	ENSG00000139437	TCHP	1.09901e+116	1.09901e+116	3.05039	2.07481e-13	1.64981e-10
ENST00000334701	ENSG00000080824	HSP90AA1	1.02139e+107	1.0214e+107	3.05025	6.83713e-05	0.0080031
ENST00000373727	ENSG00000148187	MRRF	1.22265e+44	1.22265e+44	3.04782	0.0442127	0.611238
ENST00000370711	ENSG00000112200	ZNF451	5.70901e+47	5.70903e+47	3.04713	0.000468317	0.0401264
ENST00000508361	ENSG00000113407	TARS	3.3441e+143	3.34411e+143	-3.04706	5.802e-13	3.50535e-10
ENST00000305557	ENSG00000114993	RTKN	7.44404e+103	7.44406e+103	3.04521	0.0144624	0.376736
ENST00000379060	ENSG00000133112	TPT1	4.5341e+47	4.53411e+47	3.03955	0.00195078	0.114344
ENST00000481267	ENSG00000010278	CD9	6.22499e+48	6.22521e+48	-3.03525	0.000824907	0.0621137
ENST00000315050	ENSG00000145901	TNIP1	1.51087e+161	1.51087e+161	-3.03521	0.000465229	0.0399064
ENST00000550654	ENSG00000178449	COX14	5.01122e+23	5.01123e+23	3.03375	0.0011823	0.080351
ENST00000621039	ENSG00000144596	GRIP2	1.45403e+191	1.45403e+191	-3.03281	1.15172e-12	5.80254e-10
ENST00000412107	ENSG00000157036	EXOG	3.84961e+63	3.84965e+63	3.02579	0.00087658	0.0650785
ENST00000412036	ENSG00000154832	CXXC1	5.02876e+119	5.02876e+119	3.02544	0.00024218	0.0235209
ENST00000588483	ENSG00000167460	TPM4	1.60808e+71	1.60813e+71	3.02534	1.18873e-16	8.68661e-13
ENST00000302955	ENSG00000132535	DLG4	7.21712e+139	7.21761e+139	-3.02423	0.0226729	0.459825
ENST00000359445	ENSG00000140598	EFL1	8.22626e+143	8.22627e+143	-3.0225	1.151e-12	5.80254e-10
ENST00000400721	ENSG00000141522	ARHGDIA	8.18713e+47	8.18714e+47	-3.02221	0.0029205	0.148993
ENST00000397470	ENSG00000125245	GPR18	9925815499254710	9925842899255900	-3.01797	5.22064e-06	0.000730304
ENST00000381165	ENSG00000167842	MIS12	5.48693e+20	5.48705e+20	-3.01779	0.0342787	0.549029
ENST00000539978	ENSG00000136044	APPL2	1.05233e+188	1.05233e+188	-3.01503	1.17546e-12	5.85656e-10
ENST00000409796	ENSG00000183060	LYSMD4	9.97333e+23	9.97333e+23	3.01421	0.000130196	0.0139036
ENST00000338450	ENSG00000153487	ING1	1.10713e+17	1.10713e+17	-3.01386	0.0292761	0.514153
ENST00000368209	ENSG00000143321	HDGF	1.56752e+53	1.56752e+53	-3.00865	0.000829137	0.0623405
ENST00000521823	ENSG00000155926	SLA	1.33103e+44	1.33103e+44	-3.00655	0.000296026	0.0275484
ENST00000637002	ENSG00000162594	IL23R	6.71389e+87	6.71392e+87	3.00203	0.00542304	0.220276
ENST00000301332	ENSG00000167702	KIFC2	1.44466e+152	1.44467e+152	3.00113	0.0213827	0.446986
ENST00000465651	ENSG00000174514	MFSD4A	2.05592e+35	2.05592e+35	3.00072	0.0387292	0.580302
ENST00000552155	ENSG00000087502	ERGIC2	2.93811e+71	2.93812e+71	-3.00038	0.00149128	0.0949183
ENST00000595091	ENSG00000213799	ZNF845	5.33337e+39	5.33338e+39	-2.99283	0.000472887	0.0404729
ENST00000378614	ENSG00000086475	SEPHS1	1.3348e+63	1.33483e+63	2.99242	0.01745	0.410252
ENST00000555004	ENSG00000227051	C14orf132	9603932496086510	9603952796093880	2.9914	0.0494419	0.637704
ENST00000439154	ENSG00000003402	CFLAR	2.01119e+89	2.01119e+89	2.98912	0.000264054	0.0251371
ENST00000620088	ENSG00000262919	FAM58A	1.53599e+44	1.53599e+44	2.98863	0.0480238	0.630695
ENST00000545588	ENSG00000257315	ZBED6	2.03799e+152	2.03803e+152	2.98854	2.47708e-16	1.47517e-12
ENST00000554998	ENSG00000176473	WDR25	1.00376e+62	1.00377e+62	2.98602	0.0227222	0.46001
ENST00000493654	ENSG00000130508	PXDN	16354081633185	16370641634323	2.98415	0.000600411	0.0488274
ENST00000524896	ENSG00000149100	EIF3M	3.25838e+63	3.25839e+63	-2.97988	0.00278996	0.144973
ENST00000450711	ENSG00000173409	ARV1	2.30979e+53	2.30979e+53	2.97858	0.0198596	0.433759
ENST00000354082	ENSG00000142330	CAPN10	2.40587e+89	2.40587e+89	-2.97484	0.00172718	0.105379
ENST00000409789	ENSG00000115649	CNPPD1	2.19178e+80	2.19178e+80	-2.97194	3.25279e-07	5.02683e-05
ENST00000332704	ENSG00000183751	TBL3	1.97458e+125	1.97468e+125	2.96684	0.0201699	0.436252
ENST00000402284	ENSG00000100029	PES1	3.05918e+119	3.05919e+119	-2.96604	1.14884e-12	5.80254e-10
ENST00000424805	ENSG00000183837	PNMA3	1.53056e+26	1.53057e+26	2.96513	0.0418811	0.597356
ENST00000392995	ENSG00000170836	PPM1D	6.06003e+55	6.06009e+55	-2.96482	0.000395373	0.0348895
ENST00000407236	ENSG00000186951	PPARA	4.61519e+63	4.6152e+63	-2.96149	0.000232047	0.0226955
ENST00000494817	ENSG00000144827	ABHD10	1.11979e+53	1.11979e+53	2.96034	0.000647412	0.051664
ENST00000466474	ENSG00000160299	PCNT	4.63461e+47	4.63462e+47	-2.96031	0.018462	0.420018
ENST00000471105	ENSG00000176393	RNPEP	2.01983e+89	2.01983e+89	-2.95905	0.00276433	0.14399
ENST00000403099	ENSG00000169519	METTL15	2.81083e+39	2.81085e+39	2.95678	0.000723465	0.0563843
ENST00000370105	ENSG00000117543	DPH5	1.01026e+80	1.01026e+80	-2.95631	0.0248024	0.478238
ENST00000258180	ENSG00000135709	KIAA0513	8.50278e+103	8.50279e+103	-2.95507	0.000372016	0.0331524
ENST00000402708	ENSG00000119801	YPEL5	3.01475e+31	3.01481e+31	-2.95496	0.00175999	0.106583
ENST00000519389	ENSG00000089472	HEPH	6.61625e+167	6.61629e+167	-2.95495	0.00260255	0.138002
ENST00000394335	ENSG00000134602	STK26	1.32023e+98	1.32023e+98	-2.95447	1.36594e-12	6.45195e-10
ENST00000276201	ENSG00000125351	UPF3B	1.19853e+98	1.19853e+98	-2.953	8.72847e-06	0.00118956
ENST00000480212	ENSG00000241399	CD302	1.59798e+62	1.59798e+62	-2.95275	0.000257093	0.0245658
ENST00000407122	ENSG00000162994	CLHC1	5.5232e+95	5.52322e+95	-2.94982	0.0258594	0.486166
ENST00000381759	ENSG00000127663	KDM4B	4.96913e+83	4.96923e+83	-2.94651	1.12709e-12	5.76531e-10
ENST00000233615	ENSG00000239779	WBP1	7.44584e+31	7.44587e+31	-2.94582	0.000165047	0.0169416
ENST00000444946	ENSG00000112096	SOD2	1.59693e+35	1.59693e+35	-2.94447	0.0061655	0.236826
ENST00000266971	ENSG00000139531	SUOX	5.59973e+39	5.59973e+39	-2.94437	0.00870336	0.289051
ENST00000447802	ENSG00000106524	ANKMY2	1.66455e+87	1.66458e+87	2.94326	8.07333e-06	0.00110321
ENST00000342702	ENSG00000140153	WDR20	1.0214e+26	1.0214e+26	-2.94282	0.0173016	0.40847
ENST00000573173	ENSG00000224877	NDUFAF8	8123991481240980	8124043981241160	-2.94257	0.032056	0.534183
ENST00000341541	ENSG00000151500	THYN1	1.34253e+62	1.34253e+62	-2.94214	0.0209193	0.441934
ENST00000396199	ENSG00000132122	SPATA6	4.8472e+95	4.84722e+95	-2.94199	9.74729e-13	5.21181e-10
ENST00000322008	ENSG00000177697	CD151	8.32953e+53	8.33023e+53	-2.94163	0.00327988	0.161011
ENST00000372420	ENSG00000100979	PLTP	4.59109e+111	4.59109e+111	2.94135	0.000255869	0.0245099
ENST00000557666	ENSG00000166170	BAG5	1.03563e+17	1.03563e+17	-2.93981	0.000180282	0.0182731
ENST00000264663	ENSG00000112992	NNT	4.36027e+175	4.36029e+175	-2.93954	0.0366454	0.565728
ENST00000634080	ENSG00000105993	DNAJB6	1.57359e+71	1.57359e+71	2.93818	2.65768e-09	4.41863e-07
ENST00000641896	ENSG00000226288	OR52I2	45817434586872	45818644593340	2.93759	0.00073282	0.05694
ENST00000624120	ENSG00000280071	FP565260.6	5.12821e+41	5.12837e+41	2.9365	0.0392833	0.583589
ENST00000616481	ENSG00000144362	PHOSPHO2	1.69694e+44	1.69695e+44	2.93612	0.000501974	0.0424884
ENST00000554869	ENSG00000165501	LRR1	4.95988e+47	4.95992e+47	-2.93356	0.000196074	0.0196532
ENST00000466764	ENSG00000102317	RBM3	4.85745e+63	4.85746e+63	-2.9326	0.0222332	0.455702
ENST00000392927	ENSG00000139351	SYCP3	1.01739e+80	1.01739e+80	2.93251	0.000796129	0.0604809
ENST00000019317	ENSG00000017797	RALBP1	9.47501e+69	9.47518e+69	-2.93156	2.72425e-14	3.90707e-11
ENST00000368531	ENSG00000143549	TPM3	1.54183e+71	1.54183e+71	-2.93144	0.0489567	0.635044
ENST00000359617	ENSG00000124222	STX16	5.86513e+79	5.86514e+79	2.93117	2.97026e-16	1.57927e-12
ENST00000559365	ENSG00000041357	PSMA4	7.85407e+71	7.85408e+71	-2.92857	0.000281263	0.026456
ENST00000330333	ENSG00000182240	BACE2	4.11682e+71	4.11686e+71	2.92748	0.00011225	0.0122167
ENST00000356921	ENSG00000100678	SLC8A3	7.01884e+55	7.01891e+55	-2.92665	1.02945e-12	5.4411e-10
ENST00000335504	ENSG00000187243	MAGED4B	5.20691e+103	5.20692e+103	2.92487	0.000769001	0.0588611
ENST00000480358	ENSG00000156398	SFXN2	1.02715e+80	1.02715e+80	2.92379	0.000644719	0.0515564
ENST00000562651	ENSG00000167508	MVD	8.86607e+31	8.86609e+31	-2.92374	0.00798686	0.275581
ENST00000341753	ENSG00000130726	TRIM28	5.85445e+119	5.85451e+119	-2.92225	1.464e-12	6.78735e-10
ENST00000549686	ENSG00000050426	LETMD1	5.10483e+31	5.10485e+31	-2.92108	0.000301269	0.0278715
ENST00000560595	ENSG00000140374	ETFA	7.63114e+87	7.63114e+87	-2.92025	0.0454399	0.61769
ENST00000368678	ENSG00000010810	FYN	1.11873e+116	1.11873e+116	2.91333	3.53359e-16	1.74921e-12
ENST00000491734	ENSG00000187609	EXD3	1.37366e+134	1.37367e+134	2.91321	0.000253744	0.0243519
ENST00000555699	ENSG00000100600	LGMN	9.27485e+95	9.27486e+95	-2.91258	0.0105854	0.319954
ENST00000407817	ENSG00000185339	TCN2	3.06072e+71	3.06074e+71	-2.91189	1.39433e-12	6.5635e-10
ENST00000410084	ENSG00000135932	CAB39	2.30714e+80	2.30714e+80	-2.91121	7.27127e-13	4.20015e-10
ENST00000559910	ENSG00000100938	GMPR2	2.42326e+79	2.42328e+79	2.90913	1.11844e-12	5.75946e-10
ENST00000636068	ENSG00000184271	POU6F1	5.11968e+39	5.1197e+39	-2.90812	0.000892511	0.0660695
ENST00000454472	ENSG00000171806	METTL18	1.69795e+17	1.69795e+17	-2.90588	0.000168415	0.0172411
ENST00000426391	ENSG00000197608	ZNF841	5.20956e+39	5.20958e+39	-2.90218	0.000854873	0.0638687
ENST00000425244	ENSG00000257923	CUX1	1.01816e+197	1.01816e+197	-2.89993	1.61604e-12	7.2939e-10
ENST00000426727	ENSG00000140367	UBE2Q2	7.58599e+63	7.586e+63	-2.89986	0.0117824	0.341546
ENST00000398212	ENSG00000146350	TBC1D32	1.21334e+287	1.21334e+287	2.89975	0.00507935	0.211819
ENST00000423275	ENSG00000132155	RAF1	1.26638e+127	1.26641e+127	-2.89938	0.0145516	0.377841
ENST00000337344	ENSG00000126226	PCID2	1.13209e+125	1.13209e+125	-2.89846	1.47462e-05	0.00195078
ENST00000396620	ENSG00000177575	CD163	7.50365e+111	7.50378e+111	-2.8984	0.00037442	0.0332893
ENST00000482680	ENSG00000214022	REPIN1	1.50369e+35	1.50369e+35	2.89417	0.0272168	0.497967
ENST00000628813	ENSG00000122674	CCZ1	5.8988e+97	5.89892e+97	-2.89303	1.68866e-12	7.48949e-10
ENST00000375650	ENSG00000204388	HSPA1B	31827738	31830254	-2.89112	0.0445198	0.612941
ENST00000594083	ENSG00000197619	ZNF615	5.20081e+47	5.20082e+47	-2.89096	0.000301314	0.0278715
ENST00000481044	ENSG00000138107	ACTR1A	1.02503e+53	1.02503e+53	-2.89087	0.0322091	0.535235
ENST00000393657	ENSG00000157349	DDX19B	7.02992e+79	7.02994e+79	-2.8908	0.00223797	0.125615
ENST00000393306	ENSG00000140961	OSGIN1	8.39532e+47	8.39534e+47	-2.89029	0.00181301	0.108866
ENST00000436333	ENSG00000103152	MPG	7.70078e+19	7.71258e+19	2.88991	0.00087161	0.0648036
ENST00000580043	ENSG00000007237	GAS7	1.00365e+36	1.00367e+36	-2.88803	0.016393	0.399984
ENST00000398557	ENSG00000131504	DIAPH1	1.41619e+242	1.41619e+242	2.88038	0.0148915	0.383016
ENST00000377313	ENSG00000133895	MEN1	6.48097e+71	6.48101e+71	2.87955	0.0193824	0.429201
ENST00000619722	ENSG00000100578	KIAA0586	5.84274e+247	5.84276e+247	-2.87887	1.5683e-12	7.14145e-10
ENST00000347992	ENSG00000141503	MINK1	4.8334e+223	4.83364e+223	-2.87851	4.3872e-14	5.56402e-11
ENST00000396209	ENSG00000008394	MGST1	1.63478e+31	1.63479e+31	-2.87356	0.0223507	0.456768
ENST00000338179	ENSG00000143815	LBR	2.25429e+125	2.25429e+125	2.8732	1.81379e-15	5.35268e-12
ENST00000524258	ENSG00000182372	CLN8	17557781770932	17560821771461	-2.87097	0.000526653	0.0439471
ENST00000431532	ENSG00000117174	ZNHIT6	8.57081e+87	8.57084e+87	-2.87035	3.36466e-12	1.29406e-09
ENST00000431068	ENSG00000172354	GNB2	1.00676e+71	1.00676e+71	-2.86797	0.00231731	0.128469
ENST00000438180	ENSG00000131149	GSE1	8.56634e+55	8.56636e+55	-2.86637	0.00691611	0.25421
ENST00000551380	ENSG00000166704	ZNF606	5.80024e+55	5.80028e+55	2.86598	0.0223961	0.457144
ENST00000566188	ENSG00000103066	PLA2G15	6.82454e+47	6.82456e+47	-2.86552	0.000357237	0.0320588
ENST00000466333	ENSG00000169679	BUB1	1.10678e+179	1.10678e+179	-2.86269	0.0205979	0.43993
ENST00000613986	ENSG00000196684	HSH2D	1.61437e+47	1.61438e+47	-2.86246	0.0154985	0.389705
ENST00000522971	ENSG00000160932	LY6E	1.43019e+35	1.43019e+35	2.86214	0.0312303	0.529613
ENST00000310483	ENSG00000143570	SLC39A1	1.53967e+44	1.53968e+44	2.85934	4.34537e-05	0.00533462
ENST00000626257	ENSG00000146574	CCZ1B	6.82608e+97	6.82677e+97	-2.85659	1.81038e-12	7.90234e-10
ENST00000428702	ENSG00000151552	QDPR	1.7512e+47	1.75121e+47	2.85636	0.0243981	0.474347
ENST00000452973	ENSG00000009844	VTA1	1.42147e+53	1.42147e+53	-2.85495	1.28105e-12	6.21145e-10
ENST00000284995	ENSG00000154743	TSEN2	1.24845e+95	1.24849e+95	2.85478	0.0449356	0.615688
ENST00000370613	ENSG00000155256	ZFYVE27	9.77371e+71	9.77373e+71	-2.85454	1.35911e-12	6.45195e-10
ENST00000487005	ENSG00000114779	ABHD14B	5.1974e+23	5.19746e+23	2.85263	0.000981284	0.0704326
ENST00000420700	ENSG00000100225	FBXO7	3.24747e+63	3.24751e+63	-2.85188	0.00272806	0.14254
ENST00000454688	ENSG00000106459	NRF1	1.29612e+62	1.29612e+62	2.85127	0.000135927	0.0143756
ENST00000460259	ENSG00000160194	NDUFV3	4.28796e+47	4.28799e+47	2.85121	0.0184904	0.420182
ENST00000531776	ENSG00000166689	PLEKHA7	1679101116787660	1679134516790910	2.85099	0.0480193	0.630695
ENST00000437994	ENSG00000156535	CD109	7.36958e+263	7.36963e+263	-2.85053	0.0138679	0.369649
ENST00000475133	ENSG00000116138	DNAJC16	1.55268e+119	1.5527e+119	-2.85024	6.92893e-12	2.24798e-09
ENST00000313074	ENSG00000173264	GPR137	6.42864e+55	6.42869e+55	-2.85002	0.00464963	0.200935
ENST00000530788	ENSG00000170903	MSANTD4	1.06022e+26	1.06022e+26	-2.84826	0.00227977	0.127092
ENST00000259605	ENSG00000137075	RNF38	3.64001e+95	3.64003e+95	2.84575	0.00740588	0.264053
ENST00000636639	ENSG00000182220	ATP6AP2	4.05809e+79	4.05811e+79	-2.84499	0.00674458	0.250609
ENST00000376451	ENSG00000120549	KIAA1217	2.44665e+119	2.44668e+119	2.84244	0.00111047	0.0764851
ENST00000537479	ENSG00000168439	STIP1	6.4197e+39	6.41972e+39	-2.84102	2.21626e-12	9.39506e-10
ENST00000468201	ENSG00000006451	RALA	3.96236e+23	3.96238e+23	-2.83984	7.52872e-05	0.00867368
ENST00000524699	ENSG00000174744	BRMS1	6.63421e+63	6.63421e+63	-2.83962	0.000411035	0.0361675
ENST00000403470	ENSG00000019102	VSIG2	1.24752e+53	1.24752e+53	-2.83717	2.30635e-12	9.6701e-10
ENST00000413917	ENSG00000106263	EIF3B	2.35487e+48	2.35512e+48	2.83601	0.0251109	0.480659
ENST00000417243	ENSG00000171853	TRAPPC12	3.42188e+55	3.42199e+55	-2.83576	0.0027028	0.141606
ENST00000437808	ENSG00000241878	PISD	3.16621e+55	3.16622e+55	-2.83426	0.00925851	0.298216
ENST00000374401	ENSG00000256574	OR13A1	4.53087e+31	4.53089e+31	2.83326	0.00919831	0.297355
ENST00000379937	ENSG00000185024	BRF1	1.053e+152	1.05301e+152	2.83298	0.0251098	0.480659
ENST00000484792	ENSG00000067840	PDZD4	1.53808e+62	1.53808e+62	2.83251	0.0263341	0.490694
ENST00000513391	ENSG00000109180	OCIAD1	4.88313e+71	4.88314e+71	2.83195	0.00987835	0.308863
ENST00000360726	ENSG00000170915	PAQR8	5.23624e+23	5.23625e+23	-2.83096	1.27148e-05	0.00170191
ENST00000513939	ENSG00000001084	GCLC	5.35445e+119	5.35446e+119	-2.82875	0.00051519	0.0432729
ENST00000529016	ENSG00000073921	PICALM	8.6001e+63	8.60011e+63	-2.82875	0.000712322	0.055714
ENST00000476907	ENSG00000149016	TUT1	6.25914e+71	6.25915e+71	-2.8273	0.00436874	0.193597
ENST00000496200	ENSG00000106348	IMPDH1	1.28406e+116	1.28406e+116	-2.82683	0.0250111	0.479945
ENST00000537541	ENSG00000205133	TRIQK	9.2966e+31	9.29661e+31	-2.8261	0.000144424	0.0151904
ENST00000509502	ENSG00000072518	MARK2	6.38885e+143	6.3889e+143	-2.82589	0.00576106	0.227913
ENST00000322569	ENSG00000123342	MMP19	5.58427e+71	5.58429e+71	-2.82519	0.0060004	0.23341
ENST00000510719	ENSG00000078140	UBE2K	3.96983e+31	3.96984e+31	-2.82487	0.0286152	0.509694
ENST00000424669	ENSG00000115170	ACVR1	1.57876e+107	1.57876e+107	2.82091	0.00105247	0.0738492
ENST00000317096	ENSG00000175193	PARL	1.83885e+89	1.83885e+89	-2.81864	0.00123486	0.0828897
ENST00000366613	ENSG00000168275	COA6	2.34374e+26	2.34374e+26	-2.81766	0.000533017	0.0444298
ENST00000555244	ENSG00000165934	CPSF2	9.21552e+31	9.21553e+31	-2.81645	0.00268143	0.140856
ENST00000617965	ENSG00000101384	JAG1	1.06525e+135	1.06527e+135	-2.8156	0.0419209	0.597429
ENST00000474403	ENSG00000137078	SIT1	3.56508e+31	3.56509e+31	2.81477	0.0243037	0.473898
ENST00000337385	ENSG00000180509	KCNE1	3.45111e+23	3.45113e+23	-2.8131	0.00241794	0.131718
ENST00000472407	ENSG00000169193	CCDC126	2.35978e+31	2.35981e+31	-2.81305	0.00159354	0.099004
ENST00000524447	ENSG00000165916	PSMC3	4.74262e+79	4.74262e+79	-2.81296	0.00251725	0.135254
ENST00000561349	ENSG00000169118	CSNK1G1	6.43003e+87	6.43007e+87	-2.81263	1.654e-12	7.38752e-10
ENST00000557348	ENSG00000182199	SHMT2	5.72301e+87	5.72302e+87	-2.81181	2.70598e-12	1.1103e-09
ENST00000503746	ENSG00000138785	INTS12	1.05709e+44	1.05709e+44	-2.81085	0.000335422	0.0304934
ENST00000555365	ENSG00000100445	SDR39U1	2.44428e+39	2.44428e+39	-2.80926	0.00156107	0.0976521
ENST00000613655	ENSG00000275004	ZNF280B	2248686122484870	2248946822485970	2.8064	0.0264944	0.491559
ENST00000262406	ENSG00000108370	RGS9	6.51374e+151	6.51376e+151	2.80378	0.00130622	0.0864001
ENST00000462455	ENSG00000116786	PLEKHM2	1.56845e+39	1.56846e+39	-2.79934	0.000371089	0.033089
ENST00000553049	ENSG00000123395	ATG101	5.207e+31	5.20701e+31	-2.79845	0.000659629	0.0524752
ENST00000538218	ENSG00000139163	ETNK1	2.26252e+71	2.26256e+71	-2.79837	1.55796e-05	0.00205042
ENST00000375780	ENSG00000213719	CLIC1	3.17368e+55	3.17373e+55	2.79708	0.015232	0.386996
ENST00000358252	ENSG00000149115	TNKS1BP1	5.73248e+95	5.7325e+95	-2.79662	2.48292e-12	1.02701e-09
ENST00000519004	ENSG00000070756	PABPC1	1.00722e+143	1.00722e+143	-2.79582	2.23283e-18	5.71073e-14
ENST00000492756	ENSG00000026103	FAS	8.89909e+55	8.89909e+55	2.79538	0.00120451	0.081447
ENST00000565501	ENSG00000188659	SAXO2	8.22628e+23	8.22632e+23	2.79395	0.00122576	0.0825352
ENST00000358527	ENSG00000164002	EXO5	4.05087e+31	4.05089e+31	2.79359	0.0156017	0.391279
ENST00000534533	ENSG00000103811	CTSH	7.8937e+71	7.89372e+71	-2.79288	0.00043792	0.0381395
ENST00000435887	ENSG00000160972	PPP1R16A	1.44497e+89	1.44497e+89	2.78825	0.0266426	0.492631
ENST00000371582	ENSG00000000419	DPM1	5.09584e+79	5.09586e+79	2.78773	0.00260711	0.138196
ENST00000434945	ENSG00000178202	KDELC2	1.08491e+62	1.08492e+62	2.78347	0.0138942	0.369973
ENST00000589823	ENSG00000062716	VMP1	5.97077e+47	5.97077e+47	-2.78183	0.00628306	0.239429
ENST00000550066	ENSG00000169071	ROR2	9.18869e+87	9.18872e+87	-2.77943	0.00496321	0.208982
ENST00000406207	ENSG00000116957	TBCE	2.35367e+152	2.35368e+152	2.77512	0.000628349	0.0506273
ENST00000635047	ENSG00000122545	SEPT7	3.58012e+55	3.58013e+55	-2.77407	0.0484791	0.633253
ENST00000533379	ENSG00000132286	TIMM10B	6.48151e+27	6.48156e+27	-2.7739	0.00610073	0.235522
ENST00000359273	ENSG00000074582	BCS1L	2.1866e+71	2.1866e+71	-2.77355	0.00174698	0.106169
ENST00000491998	ENSG00000169598	DFFB	3.85728e+55	3.85772e+55	2.77287	0.000971589	0.0700644
ENST00000572558	ENSG00000166260	COX11	5.49683e+39	5.49687e+39	2.77272	0.0168595	0.404453
ENST00000311559	ENSG00000083799	CYLD	5.07421e+159	5.07421e+159	2.76856	0.0131665	0.360093
ENST00000396257	ENSG00000106086	PLEKHA8	3.00284e+111	3.00288e+111	-2.76843	0.0031072	0.155319
ENST00000260315	ENSG00000137757	CASP5	1.05023e+89	1.05023e+89	-2.76734	0.0251442	0.480877
ENST00000531958	ENSG00000172508	CARNS1	6.74157e+39	6.74158e+39	-2.7671	0.0016241	0.100536
ENST00000550461	ENSG00000110925	CSRNP2	5.10833e+31	5.10836e+31	-2.76709	0.0129775	0.358118
ENST00000558580	ENSG00000140263	SORD	4.50362e+71	4.50363e+71	2.76693	0.00205813	0.11902
ENST00000545356	ENSG00000168116	KIAA1586	5.70465e+23	5.70468e+23	2.76553	0.000209105	0.0207291
ENST00000506166	ENSG00000138767	CNOT6L	7.78192e+55	7.78194e+55	-2.76514	0.0152988	0.387555
ENST00000395292	ENSG00000149187	CELF1	4.74943e+111	4.74945e+111	-2.76505	3.16585e-12	1.25535e-09
ENST00000460073	ENSG00000163938	GNL3	5.26862e+31	5.26864e+31	2.76356	0.00184098	0.109798
ENST00000411651	ENSG00000184900	SUMO3	4.48179e+31	4.48181e+31	2.7626	0.0269669	0.496096
ENST00000403352	ENSG00000220201	ZGLP1	1.03096e+47	1.03098e+47	2.7617	0.00946022	0.301036
ENST00000318631	ENSG00000180834	MAP6D1	1.83825e+26	1.83826e+26	2.76156	0.00100521	0.0716802
ENST00000358365	ENSG00000126858	RHOT1	3.21425e+167	3.21427e+167	-2.76139	0.00729317	0.261615
ENST00000291707	ENSG00000254521	SIGLEC12	5.15013e+63	5.15018e+63	-2.76009	0.0354185	0.557744
ENST00000505213	ENSG00000244754	N4BP2L2	3.25386e+55	3.25388e+55	-2.75923	0.00719028	0.259318
ENST00000519686	ENSG00000093134	VNN3	1.32734e+62	1.32735e+62	-2.75795	0.00309772	0.155095
ENST00000430767	ENSG00000129657	SEC14L1	7.70892e+143	7.70893e+143	2.75754	1.66908e-15	5.35268e-12
ENST00000342785	ENSG00000038427	VCAN	8.34717e+111	8.3472e+111	-2.75631	1.95728e-14	3.03393e-11
ENST00000613071	ENSG00000180190	TDRP	5.45615e+23	5.45782e+23	-2.75554	0.0113423	0.333696
ENST00000370470	ENSG00000102081	FMR1	1.47912e+152	1.47912e+152	2.75491	0.0285537	0.509507
ENST00000589876	ENSG00000125746	EML2	4.56394e+151	4.56394e+151	2.75403	0.0264405	0.491559
ENST00000358781	ENSG00000198643	FAM3D	5.86666e+79	5.86668e+79	-2.75311	8.21495e-05	0.00935194
ENST00000550632	ENSG00000135655	USP15	6.22604e+47	6.22605e+47	-2.75302	0.000542854	0.0450784
ENST00000463485	ENSG00000114098	ARMC8	1.38188e+107	1.38188e+107	-2.75277	0.00322543	0.159255
ENST00000494950	ENSG00000152952	PLOD2	1.46161e+179	1.46161e+179	2.75099	0.00479977	0.204884
ENST00000270235	ENSG00000142233	NTN5	4.86729e+55	4.8673e+55	2.75	0.0321719	0.535061
ENST00000404286	ENSG00000169026	MFSD7	6.88994e+59	6.89144e+59	-2.74822	0.00075251	0.0580875
ENST00000543468	ENSG00000151491	EPS8	1.57892e+159	1.57894e+159	-2.74751	3.24229e-12	1.27906e-09
ENST00000497936	ENSG00000135315	CEP162	8.42276e+119	8.42276e+119	-2.74747	0.0131166	0.359713
ENST00000581115	ENSG00000204323	SMIM5	7563344675634030	7563393875634200	2.74254	0.00160649	0.0995262
ENST00000506857	ENSG00000068796	KIF2A	6.23118e+159	6.23119e+159	-2.74239	4.68667e-06	0.000658007
ENST00000419916	ENSG00000157870	FAM213B	2.58678e+48	2.58695e+48	2.74219	0.0318758	0.533098
ENST00000428326	ENSG00000204463	BAG6	3.16519e+55	3.16522e+55	2.74196	0.00659603	0.247014
ENST00000618527	ENSG00000062650	WAPL	8.65217e+159	8.65218e+159	2.74082	1.96545e-15	5.59438e-12
ENST00000274747	ENSG00000124532	MRS2	2.44029e+71	2.44032e+71	-2.73953	3.32219e-12	1.28417e-09
ENST00000444627	ENSG00000164659	KIAA1324L	8.70593e+175	8.70596e+175	-2.73668	0.0140332	0.371385
ENST00000361054	ENSG00000085433	WDR47	1.09042e+125	1.09042e+125	-2.73659	0.0137989	0.368543
ENST00000370935	ENSG00000165675	ENOX2	1.30903e+125	1.30903e+125	2.73535	0.000758506	0.0584035
ENST00000490927	ENSG00000144306	SCRN3	1.74396e+53	1.74396e+53	-2.7348	0.0031777	0.157761
ENST00000416804	ENSG00000223865	HLA-DPB1	3.30807e+39	3.30809e+39	-2.73411	0.0200275	0.435371
ENST00000393522	ENSG00000182230	FAM153B	1.76085e+161	1.76085e+161	2.73317	0.0379539	0.574444
ENST00000579459	ENSG00000108651	UTP6	3186804631863170	3186811231863510	-2.73173	0.0098125	0.308093
ENST00000427500	ENSG00000177628	GBA	1.55241e+89	1.55241e+89	-2.73054	0.0077944	0.271657
ENST00000506844	ENSG00000047579	DTNBP1	1.56628e+79	1.56629e+79	-2.72999	0.0151228	0.385627
ENST00000449224	ENSG00000170275	CRTAP	3.31141e+47	3.31145e+47	2.72998	0.0052408	0.215555
ENST00000555814	ENSG00000100852	ARHGAP5	3.20761e+23	3.20762e+23	-2.72942	0.00327037	0.16071
ENST00000329559	ENSG00000183648	NDUFB1	9.21216e+23	9.21219e+23	-2.72842	0.00195148	0.114344
ENST00000405731	ENSG00000136247	ZDHHC4	6.57743e+55	6.5775e+55	2.72797	0.00516366	0.2137
ENST00000528673	ENSG00000149289	ZC3H12C	1.10131e+53	1.10131e+53	2.72767	7.92337e-05	0.00910093
ENST00000548020	ENSG00000127337	YEATS4	6.93597e+39	6.936e+39	-2.72729	0.0394834	0.584809
ENST00000625521	ENSG00000165006	UBAP1	3.4179e+47	3.41792e+47	-2.72587	0.0102395	0.314138
ENST00000445635	ENSG00000135926	TMBIM1	2.18292e+98	2.18293e+98	2.72499	0.028984	0.512065
ENST00000586582	ENSG00000167680	SEMA6B	4.55953e+118	4.55968e+118	-2.72336	0.000104564	0.0115026
ENST00000631460	ENSG00000048740	CELF2	1.10053e+111	1.10054e+111	2.71669	0.00529363	0.216534
ENST00000446026	ENSG00000163866	SMIM12	3485718634855050	3485906934855980	-2.71661	0.0145754	0.378319
ENST00000496222	ENSG00000213186	TRIM59	1.6045e+26	1.6045e+26	2.71564	0.000751457	0.0580354
ENST00000391961	ENSG00000131115	ZNF227	4.42125e+39	4.42126e+39	-2.7155	0.0338639	0.545924
ENST00000636831	ENSG00000182389	CACNB4	1.51974e+80	1.51974e+80	2.71533	0.000706716	0.0554167
ENST00000339746	ENSG00000135299	ANKRD6	8.94332e+127	8.94334e+127	2.71514	0.000418451	0.0367359
ENST00000331203	ENSG00000144152	FBLN7	1.12138e+71	1.12139e+71	2.71343	0.000130558	0.0139326
ENST00000380763	ENSG00000004961	HCCS	1.11113e+55	1.11114e+55	-2.7115	0.00332933	0.162607
ENST00000308639	ENSG00000173039	RELA	6.56628e+87	6.56631e+87	2.71107	0.0234646	0.467401
ENST00000496972	ENSG00000138101	DTNB	2.565e+143	2.56502e+143	2.71023	0.0333418	0.542929
ENST00000464633	ENSG00000124596	OARD1	4.10723e+31	4.10725e+31	2.70914	8.90278e-05	0.0100603
ENST00000397310	ENSG00000092068	SLC7A8	2.31297e+23	2.31301e+23	2.70851	0.000332988	0.030326
ENST00000590179	ENSG00000131944	FAAP24	3.29723e+23	3.29723e+23	2.70697	0.00184564	0.109948
ENST00000360311	ENSG00000197385	ZNF860	3198175031988660	3198190231991720	2.7051	0.0389751	0.581845
ENST00000427845	ENSG00000114867	EIF4G1	1.84315e+269	1.84316e+269	-2.70458	0.00029105	0.0271842
ENST00000369727	ENSG00000156384	SFR1	1.04122e+35	1.04122e+35	2.70431	0.000536002	0.0446543
ENST00000586548	ENSG00000099622	CIRBP	1.26734e+41	1.26744e+41	-2.70417	2.67525e-13	1.98327e-10
ENST00000409078	ENSG00000074054	CLASP1	121649372,121605701,121530247,121528677,121527799,121525845,121515665,121503167,121469808,121462532,121461101,121459980,121458840,121457687,121451790,121450913,121448953,121448276,121447337,121430073,121427404,121425139,121410866,121409024,121407471,121404371,121401868,121401509,121398322,121397140,121387763,121387122,121377499,121367588,121365094,121363172,121348512,121347038,121337776	121649587,121606180,121530325,121528780,121527890,121525920,121515762,121503234,121469960,121462605,121461193,121460125,121458975,121457757,121451849,121450990,121449120,121448325,121447507,121430177,121427430,121425306,121410969,121409047,121407715,121404434,121401870,121401672,121398400,121397283,121387906,121387228,121377649,121367831,121365284,121363300,121348718,121347154,121340947	-2.69925	0.00325265	0.160084
ENST00000578220	ENSG00000266714	MYO15B	7.56211e+79	7.56212e+79	2.69868	0.00766236	0.269133
ENST00000270538	ENSG00000104980	TIMM44	7.94361e+90	7.94367e+90	-2.69629	0.00317675	0.157761
ENST00000560262	ENSG00000067141	NEO1	7.30526e+223	7.30528e+223	-2.69529	0.00298327	0.15124
ENST00000513119	ENSG00000136436	CALCOCO2	4.8831e+79	4.88311e+79	2.695	0.00561604	0.224806
ENST00000380872	ENSG00000187134	AKR1C1	4.96342e+62	4.96353e+62	2.69498	0.0105325	0.31917
ENST00000536047	ENSG00000163818	LZTFL1	4.59154e+95	4.59157e+95	-2.694	0.00487549	0.206941
ENST00000531845	ENSG00000118513	MYB	1.35186e+134	1.35186e+134	-2.69353	0.0118804	0.343066
ENST00000375750	ENSG00000204410	MSH5	3.174e+199	3.17401e+199	2.69163	0.00580698	0.229198
ENST00000281703	ENSG00000151948	GLT1D1	1.28853e+71	1.28854e+71	-2.69138	0.000748219	0.0578727
ENST00000400239	ENSG00000184677	ZBTB40	2.24519e+55	2.2452e+55	-2.69098	0.0153197	0.387555
ENST00000337737	ENSG00000178498	DTX3	5.76048e+55	5.76049e+55	2.69067	0.0075144	0.266437
ENST00000463902	ENSG00000160193	WDR4	4.28795e+55	4.28795e+55	-2.69019	0.000644264	0.0515468
ENST00000380498	ENSG00000129226	CD68	7.57949e+41	7.57973e+41	-2.68989	0.0172032	0.407729
ENST00000382839	ENSG00000125386	FAM193A	2.62543e+132	2.62554e+132	2.68889	0.0128928	0.357
ENST00000637646	ENSG00000183092	BEGAIN	1.00568e+62	1.00568e+62	-2.68463	0.00112338	0.0771664
ENST00000443917	ENSG00000131845	ZNF304	5.73513e+31	5.73517e+31	2.68285	0.000306027	0.0281546
ENST00000510191	ENSG00000133706	LARS	1.46182e+278	1.46183e+278	2.6821	6.95623e-15	1.5035e-11
ENST00000592169	ENSG00000131467	PSME3	4.28335e+71	4.28337e+71	-2.68138	1.21025e-12	5.991e-10
ENST00000340607	ENSG00000148344	PTGES	1.29753e+26	1.29753e+26	-2.68028	0.00384997	0.179521
ENST00000342651	ENSG00000164631	ZNF12	6.70643e+41	6.70692e+41	2.68026	0.00582867	0.229523
ENST00000620429	ENSG00000160695	VPS11	1.1907e+134	1.1907e+134	2.6787	0.000100592	0.0111487
ENST00000580605	ENSG00000132199	ENOSF1	7.12505e+35	7.12611e+35	-2.67775	0.00054867	0.0454629
ENST00000486930	ENSG00000142541	RPL13A	4.94876e+31	4.94876e+31	2.67665	0.000908421	0.0669244
ENST00000331762	ENSG00000184903	IMMP2L	1.11562e+62	1.11563e+62	2.67569	0.00599227	0.233272
ENST00000262650	ENSG00000078747	ITCH	3.43633e+207	3.43633e+207	-2.67414	0.00452907	0.197884
ENST00000422435	ENSG00000116852	KIF21B	201023343,201009266,201008769,201005545,201005308,201004766,201004340,201003586,201002161,201000717,201000390,200999883,200999349,200998384,200996196,200992282,200991657,200990917,200990576,200990138,200989942,200988766,200988493,200988296,200986996,200986844,200984859,200983056,200980960,200979535,200977212,200976776,200975499,200974714,200973807	201023700,201009488,201008951,201005694,201005442,201004933,201004455,201003781,201002350,201000780,201000608,200999964,200999466,200998575,200996395,200992389,200991725,200991149,200990723,200990332,200990043,200988931,200988544,200988353,200987201,200986918,200984972,200983094,200981096,200979715,200977376,200976893,200975669,200974913,200974194	-2.6735	0.0160919	0.397488
ENST00000402338	ENSG00000100162	CENPM	4.19464e+39	4.19467e+39	2.66925	0.0406351	0.589813
ENST00000614407	ENSG00000276231	PIK3R6	8.84978e+132	8.84979e+132	-2.66871	0.0181319	0.416598
ENST00000410009	ENSG00000116031	CD207	7.08357e+47	7.08358e+47	-2.6686	0.00320978	0.158738
ENST00000353548	ENSG00000184047	DIABLO	1.22226e+44	1.22226e+44	-2.66796	0.000931924	0.0681001
ENST00000307305	ENSG00000006576	PHTF2	7.77988e+143	7.7799e+143	-2.66584	6.13134e-05	0.00728813
ENST00000434675	ENSG00000182957	SPATA13	2.42517e+71	2.42519e+71	-2.66441	0.00153906	0.0967402
ENST00000498430	ENSG00000142185	TRPM2	4.43691e+223	4.43693e+223	2.66403	0.019874	0.433838
ENST00000536696	ENSG00000120833	SOCS2	9.3571e+23	9.35712e+23	-2.66291	0.000791723	0.0603254
ENST00000299853	ENSG00000058600	POLR3E	2.22974e+167	2.22975e+167	-2.66156	0.000305758	0.0281492
ENST00000403295	ENSG00000115392	FANCL	5.82412e+103	5.82413e+103	2.66093	0.00181329	0.108866
ENST00000512660	ENSG00000146094	DOK3	1.7751e+17	1.7751e+17	-2.66029	0.00808568	0.276842
ENST00000616859	ENSG00000121766	ZCCHC17	3.1297e+55	3.12971e+55	-2.65975	0.0154547	0.389183
ENST00000524669	ENSG00000166793	YPEL4	5.76499e+39	5.76499e+39	2.65895	0.0114833	0.336296
ENST00000491875	ENSG00000155085	AK9	1.09546e+44	1.09546e+44	2.6575	0.00946126	0.301036
ENST00000579365	ENSG00000197170	PSMD12	6.73664e+39	6.73666e+39	-2.65661	0.0247707	0.478082
ENST00000531273	ENSG00000166181	API5	4.3312e+111	4.33122e+111	-2.65539	3.95657e-05	0.00490438
ENST00000528491	ENSG00000095787	WAC	2.85328e+31	2.8533e+31	-2.65486	0.00138088	0.0899814
ENST00000401528	ENSG00000106404	CLDN15	1.01238e+53	1.01239e+53	2.65461	0.0237972	0.469992
ENST00000594479	ENSG00000162825	NBPF20	1.45403e+197	1.45403e+197	2.65447	0.0438214	0.60879
ENST00000511633	ENSG00000137601	NEK1	169612222,169612020,169602514,169602008,169599100,169590726,169589447,169588649,169587559,169585349,169580842,169576928,169562137,169561832,169561687,169561480,169555932,169537809,169508769,169508248,169507715,169507037,169479403,169477432,169477124,169463243,169438083,169433545,169426146,169424553,169406596,169401652,169400521,169400225,169393281	169612627,169612143,169602678,169602104,169599197,169590809,169589514,169588735,169587613,169585549,169580902,169577079,169562196,169561891,169561737,169561554,169556095,169537911,169508852,169508331,169507792,169507132,169479534,169477497,169477352,169463395,169438259,169433665,169426234,169424800,169406747,169401860,169400651,169400357,169394523	2.65314	0.00634567	0.241156
ENST00000526768	ENSG00000174672	BRSK2	1.45384e+41	1.45461e+41	-2.65302	0.00402409	0.184116
ENST00000415192	ENSG00000170445	HARS	1.40691e+98	1.40691e+98	2.6529	0.00618174	0.237205
ENST00000601334	ENSG00000182986	ZNF320	5.28975e+31	5.28977e+31	2.65253	0.047401	0.62804
ENST00000402538	ENSG00000152689	RASGRP3	3.34363e+151	3.34366e+151	-2.65251	0.000279885	0.0263822
ENST00000314289	ENSG00000063978	RNF4	2.46911e+55	2.46926e+55	2.64907	0.000940754	0.0683616
ENST00000231668	ENSG00000113734	BNIP1	1.73144e+62	1.73145e+62	-2.64838	7.063e-05	0.00821733
ENST00000592014	ENSG00000214140	PRCD	7.654e+39	7.65402e+39	2.64617	0.000972697	0.0701038
ENST00000567729	ENSG00000135698	MPHOSPH6	8.21701e+23	8.21702e+23	2.64569	0.0163877	0.399984
ENST00000492039	ENSG00000243667	WDR92	6.81574e+79	6.81575e+79	2.64517	0.00282261	0.145768
ENST00000443674	ENSG00000145819	ARHGAP26	1.43037e+107	1.43037e+107	-2.64378	0.0148777	0.38281
ENST00000409332	ENSG00000184182	UBE2F	2.37967e+80	2.37967e+80	-2.64233	0.00450169	0.197025
ENST00000288078	ENSG00000157353	FUK	7.04546e+191	7.04546e+191	2.64199	0.00584493	0.229986
ENST00000589144	ENSG00000105705	SUGP1	1.93037e+79	1.93038e+79	-2.64162	0.0204031	0.438251
ENST00000569827	ENSG00000092529	CAPN3	4.24024e+79	4.24026e+79	-2.63995	0.00406516	0.185112
ENST00000502388	ENSG00000153071	DAB2	3942480439417940	3942495939418340	-2.63959	0.00029483	0.0274704
ENST00000480176	ENSG00000163479	SSR2	1.56021e+44	1.56021e+44	-2.63658	0.0304348	0.523753
ENST00000417982	ENSG00000141179	PCTP	5.57511e+47	5.57515e+47	-2.63632	0.0238214	0.470148
ENST00000379448	ENSG00000151612	ZNF827	1.45938e+134	1.45938e+134	-2.63611	1.16673e-12	5.83201e-10
ENST00000638521	ENSG00000124313	IQSEC2	5.32503e+87	5.32505e+87	2.63587	6.09812e-05	0.00725988
ENST00000486108	ENSG00000128271	ADORA2A	2442363124433130	2442395724433720	-2.63441	0.000927363	0.0678962
ENST00000430292	ENSG00000060642	PIGV	2.67875e+23	2.67878e+23	-2.63002	0.0303367	0.522753
ENST00000329463	ENSG00000174953	DHX36	1.54324e+224	1.54324e+224	-2.62996	0.0176429	0.411769
ENST00000477965	ENSG00000153250	RBMS1	1.60281e+44	1.60283e+44	-2.62917	2.0739e-05	0.00269023
ENST00000357796	ENSG00000196993	NPIPB9	2.87518e+55	2.87526e+55	-2.62912	0.0176832	0.41209
ENST00000492526	ENSG00000137776	SLTM	5.89334e+151	5.89336e+151	-2.62889	0.0154984	0.389705
ENST00000561276	ENSG00000168904	LRRC28	9.92515e+79	9.92515e+79	2.62788	0.00672837	0.250292
ENST00000242209	ENSG00000122642	FKBP9	3.29574e+79	3.29578e+79	-2.62749	0.0171167	0.407045
ENST00000330022	ENSG00000181555	SETD2	4.71202e+151	4.71243e+151	-2.62741	2.83106e-05	0.00359047
ENST00000458054	ENSG00000196950	SLC39A10	1.95576e+26	1.95576e+26	2.6264	0.00213535	0.12177
ENST00000334667	ENSG00000167904	TMEM68	5.57733e+47	5.57734e+47	-2.62491	0.00307814	0.154518
ENST00000514782	ENSG00000163694	RBM47	4.063e+31	4.06301e+31	-2.62428	0.0178288	0.413975
ENST00000528883	ENSG00000166387	PPFIBP2	7.59719e+146	7.59737e+146	-2.62051	0.0262107	0.489682
ENST00000444991	ENSG00000198453	ZNF568	3.69164e+79	3.69166e+79	2.6196	0.00231836	0.128469
ENST00000535915	ENSG00000130164	LDLR	1.10895e+135	1.10896e+135	-2.61956	0.0175567	0.411203
ENST00000560965	ENSG00000187446	CHP1	4.12569e+31	4.1257e+31	-2.61931	0.0417749	0.596561
ENST00000528078	ENSG00000117280	RAB29	2.05775e+35	2.05775e+35	-2.61811	0.00441979	0.195154
ENST00000436483	ENSG00000073737	DHRS9	1.69073e+53	1.69073e+53	-2.61751	0.017624	0.411723
ENST00000634399	ENSG00000172456	FGGY	5.93101e+159	5.93102e+159	2.6171	0.00900178	0.293587
ENST00000336095	ENSG00000101236	RNF24	4.01515e+41	4.01539e+41	-2.61695	0.00014022	0.0147787
ENST00000373163	ENSG00000054116	TRAPPC3	3.61493e+39	3.61495e+39	2.61631	0.000205568	0.0204445
ENST00000592355	ENSG00000131848	ZSCAN5A	5.62283e+39	5.62283e+39	2.61542	0.00228613	0.127294
ENST00000474632	ENSG00000162613	FUBP1	7.79475e+31	7.79477e+31	-2.61466	0.0179179	0.414773
ENST00000395358	ENSG00000079337	RAPGEF3	4.77586e+127	4.77586e+127	2.61215	0.0355147	0.558515
ENST00000376048	ENSG00000116731	PRDM2	1.37002e+63	1.37003e+63	2.61196	0.00518399	0.214176
ENST00000550062	ENSG00000118596	SLC16A7	5.96893e+39	5.96894e+39	2.61151	0.00724472	0.260669
ENST00000490851	ENSG00000048052	HDAC9	1.87932e+79	1.87935e+79	2.61129	0.00907801	0.295194
ENST00000547525	ENSG00000075035	WSCD2	1.08129e+80	1.0813e+80	2.61106	0.00247238	0.133734
ENST00000605597	ENSG00000156026	MCU	7.26926e+63	7.26931e+63	-2.60987	2.99789e-05	0.00378952
ENST00000402194	ENSG00000196235	SUPT5H	3.94455e+231	3.94456e+231	-2.60976	3.93285e-12	1.43696e-09
ENST00000598221	ENSG00000063127	SLC6A16	4.9325e+31	4.93251e+31	2.60898	0.0217415	0.450758
ENST00000474624	ENSG00000169239	CA5B	1.57383e+23	1.57384e+23	2.60513	0.000379056	0.0336236
ENST00000614941	ENSG00000275066	SYNRG	3.76093e+159	3.76094e+159	-2.60102	0.0187018	0.422606
ENST00000334538	ENSG00000186866	POFUT2	4.52877e+79	4.52879e+79	-2.59815	0.00461773	0.19995
ENST00000346299	ENSG00000087053	MTMR2	9.59239e+119	9.59243e+119	2.59673	1.23355e-05	0.00165584
ENST00000399892	ENSG00000085415	SEH1L	1.2948e+71	1.29482e+71	-2.59548	0.0188168	0.423647
ENST00000592725	ENSG00000256771	ZNF253	1.98659e+23	1.9866e+23	-2.59534	0.00111999	0.0770371
ENST00000503241	ENSG00000143420	ENSA	1.50629e+35	1.5063e+35	-2.59456	0.0144734	0.376773
ENST00000434050	ENSG00000182979	MTA1	1.05458e+134	1.05458e+134	2.59414	0.00778675	0.271509
ENST00000225969	ENSG00000108826	MRPL27	5.03731e+31	5.03732e+31	-2.5926	0.00428834	0.191468
ENST00000617947	ENSG00000130598	TNNI2	1.83967e+41	1.8397e+41	-2.59203	0.0031708	0.157572
ENST00000255613	ENSG00000133247	KMT5C	5.53399e+71	5.534e+71	2.58999	0.0451296	0.616611
ENST00000640432	ENSG00000089737	DDX24	9.40811e+79	9.40812e+79	-2.58977	0.00489838	0.207649
ENST00000376804	ENSG00000120942	UBIAD1	1127352811294870	1127406011295160	-2.58933	0.00337702	0.164204
ENST00000636348	ENSG00000177565	TBL1XR1	1.77033e+17	1.77033e+17	-2.58825	0.00490541	0.20789
ENST00000634564	ENSG00000143614	GATAD2B	1.53817e+44	1.53818e+44	-2.58742	0.00494612	0.20875
ENST00000411765	ENSG00000144504	ANKMY1	2.40561e+35	2.40561e+35	2.58549	0.0105554	0.319425
ENST00000556454	ENSG00000165959	CLMN	9.52107e+47	9.52109e+47	-2.58544	0.0361942	0.563255
ENST00000456977	ENSG00000117308	GALE	2.37969e+31	2.37969e+31	-2.58493	0.00078963	0.0602257
ENST00000575728	ENSG00000091262	ABCC6	1622339916221180	1622346716221830	-2.5846	0.00358211	0.171033
ENST00000335281	ENSG00000186469	GNG2	5.18604e+23	5.18608e+23	-2.57918	0.000122873	0.0131859
ENST00000589858	ENSG00000104881	PPP1R13L	4.53858e+23	4.53861e+23	2.57896	0.000234712	0.022927
ENST00000563322	ENSG00000261052	SULT1A3	3.02007e+55	3.02009e+55	2.5787	0.0116432	0.338974
ENST00000416938	ENSG00000221838	AP4M1	1.00102e+116	1.00102e+116	2.57735	0.00112902	0.0775197
ENST00000490754	ENSG00000197971	MBP	7.71335e+31	7.71337e+31	-2.57419	0.00423811	0.190046
ENST00000368979	ENSG00000112335	SNX3	1.08261e+44	1.08261e+44	-2.57416	0.000111862	0.0121831
ENST00000586978	ENSG00000267680	ZNF224	4.40948e+23	4.40952e+23	2.57408	0.00294683	0.150093
ENST00000369600	ENSG00000116793	PHTF1	1.13759e+161	1.13759e+161	-2.57223	0.0181682	0.41666
ENST00000598871	ENSG00000160014	CALM3	4.66013e+39	4.66014e+39	-2.57194	0.00520669	0.214844
ENST00000379081	ENSG00000164970	FAM219A	3.44582e+47	3.44586e+47	2.56944	0.00275932	0.14383
ENST00000641570	ENSG00000092621	PHGDH	1.19712e+62	1.19712e+62	2.56725	0.00149084	0.0949183
ENST00000535472	ENSG00000089053	ANAPC5	1.21337e+62	1.21337e+62	-2.56671	0.0196833	0.43231
ENST00000561775	ENSG00000174444	RPL4	6.65048e+71	6.65048e+71	-2.56531	4.22789e-17	4.32533e-13
ENST00000483999	ENSG00000003509	NDUFAF7	3.72318e+47	3.72319e+47	-2.56485	0.000807511	0.0610735
ENST00000464572	ENSG00000102710	SUPT20H	3.70596e+55	3.70596e+55	-2.56465	0.0399676	0.586619
ENST00000527221	ENSG00000186765	FSCN2	8153614681536870	8153678981536950	2.56436	0.044279	0.611427
ENST00000521935	ENSG00000147526	TACC1	3.87882e+23	3.87883e+23	-2.56384	1.3468e-12	6.45195e-10
ENST00000439587	ENSG00000137103	TMEM8B	3.58292e+87	3.58294e+87	2.56328	0.00225966	0.126416
ENST00000548219	ENSG00000156273	BACH1	2919407129321220	2919426029321350	-2.56232	0.000509538	0.0429156
ENST00000490528	ENSG00000160993	ALKBH4	1.02465e+26	1.02465e+26	-2.55974	0.00523409	0.215395
ENST00000441914	ENSG00000068724	TTC7A	4.69415e+151	4.69417e+151	2.55838	0.041067	0.592112
ENST00000498350	ENSG00000105221	AKT2	4027910740268640	4027922440269080	2.55446	0.0316295	0.531454
ENST00000526028	ENSG00000198331	HYLS1	1.25888e+26	1.25888e+26	-2.55432	0.003208	0.158701
ENST00000591632	ENSG00000141664	ZCCHC2	6.25242e+47	6.25244e+47	-2.5542	0.00102955	0.0728406
ENST00000419842	ENSG00000154822	PLCL2	1.70105e+39	1.70122e+39	2.55413	0.000143808	0.0151361
ENST00000416967	ENSG00000100348	TXN2	3.64816e+31	3.64816e+31	-2.55356	0.0175747	0.411311
ENST00000434407	ENSG00000204642	HLA-F	2.97235e+47	2.97235e+47	-2.55262	0.0422284	0.599136
ENST00000628825	ENSG00000189180	ZNF33A	3.80107e+31	3.80108e+31	-2.5512	0.00165788	0.101836
ENST00000636503	ENSG00000261832	AC138894.1	2.84917e+167	2.84918e+167	-2.54979	0.00136321	0.0892233
ENST00000501493	ENSG00000109814	UGDH	3.95273e+87	3.95274e+87	2.54976	0.0170639	0.406495
ENST00000435180	ENSG00000122335	SERAC1	1.5813e+62	1.5813e+62	-2.54967	0.0143867	0.375684
ENST00000353788	ENSG00000104497	SNX16	8.18421e+55	8.18422e+55	-2.54785	0.0174546	0.410252
ENST00000509079	ENSG00000121067	SPOP	4.96779e+95	4.96781e+95	2.54723	0.00596861	0.232823
ENST00000375677	ENSG00000197183	NOL4L	3.25113e+23	3.25114e+23	2.54703	0.0209117	0.441934
ENST00000532410	ENSG00000166199	ALKBH3	4.38831e+47	4.38832e+47	-2.54694	0.00539634	0.219598
ENST00000369266	ENSG00000099204	ABLIM1	1.14527e+143	1.14527e+143	2.54524	1.29356e-14	2.28168e-11
ENST00000571770	ENSG00000186260	MKL2	1.42581e+23	1.42582e+23	2.54394	0.00326673	0.160674
ENST00000536154	ENSG00000123106	CCDC91	2.81461e+47	2.81462e+47	2.54381	0.00924258	0.298126
ENST00000543964	ENSG00000138185	ENTPD1	9.57558e+71	9.57558e+71	-2.54202	0.021185	0.444851
ENST00000453424	ENSG00000165406	8-Mar	4.55352e+63	4.55354e+63	-2.54199	0.0287344	0.510471
ENST00000359422	ENSG00000105983	LMBR1	1.56893e+143	1.56893e+143	2.54135	0.000162557	0.0167307
ENST00000633691	ENSG00000204843	DCTN1	7.43743e+215	7.43747e+215	-2.541	0.018055	0.416079
ENST00000277575	ENSG00000148429	USP6NL	1.15322e+111	1.15323e+111	-2.53773	0.000159908	0.0165245
ENST00000514839	ENSG00000168421	RHOH	4.0197e+23	4.01973e+23	-2.53657	0.0204478	0.438379
ENST00000475413	ENSG00000147166	ITGB1BP2	7.13038e+23	7.13039e+23	2.53583	0.000623914	0.0503651
ENST00000515231	ENSG00000152495	CAMK4	1.11224e+80	1.11225e+80	-2.5331	0.0395059	0.584809
ENST00000460898	ENSG00000213397	HAUS7	1.53456e+35	1.53456e+35	-2.53064	0.0015118	0.0955842
ENST00000525752	ENSG00000133316	WDR74	6.28401e+95	6.28404e+95	-2.52862	0.00554091	0.222969
ENST00000395835	ENSG00000198182	ZNF607	3.7719e+39	3.77192e+39	-2.5285	0.0289195	0.511917
ENST00000480174	ENSG00000137941	TTLL7	8.39522e+159	8.39524e+159	-2.52722	0.0206299	0.439951
ENST00000556125	ENSG00000029364	SLC39A9	6.9398e+39	6.93985e+39	-2.5267	0.00212463	0.12143
ENST00000529927	ENSG00000167792	NDUFV1	6.76069e+79	6.7607e+79	-2.52588	0.0191232	0.427172
ENST00000478204	ENSG00000142920	AZIN2	3.30829e+63	3.30841e+63	-2.52575	0.00446941	0.196073
ENST00000505160	ENSG00000163138	PACRGL	2.07005e+23	2.07008e+23	2.525	0.00349547	0.168212
ENST00000504744	ENSG00000127419	TMEM175	9.32447e+47	9.32541e+47	2.52346	0.0032228	0.159255
ENST00000594011	ENSG00000170954	ZNF415	5.31329e+55	5.31329e+55	-2.5234	0.00621833	0.237848
ENST00000540386	ENSG00000174669	SLC29A2	6.63716e+95	6.63718e+95	2.52332	0.0159172	0.395243
ENST00000340932	ENSG00000063176	SPHK2	4.86193e+47	4.86195e+47	2.52276	0.000694345	0.0546421
ENST00000443199	ENSG00000108469	RECQL5	7.56335e+103	7.56342e+103	-2.52112	0.00521995	0.2152
ENST00000486371	ENSG00000170260	ZNF212	1.4924e+17	1.4924e+17	-2.52024	0.0052656	0.215766
ENST00000546443	ENSG00000012822	CALCOCO1	5.37146e+47	5.37146e+47	2.51988	0.015317	0.387555
ENST00000515408	ENSG00000172795	DCP2	1.12977e+89	1.12977e+89	2.51906	0.0164597	0.400866
ENST00000564544	ENSG00000131143	COX4I1	8.57997e+39	8.57998e+39	-2.51833	3.08592e-06	0.000443405
ENST00000393360	ENSG00000050748	MAPK9	1.80292e+107	1.80292e+107	-2.51713	0.008776	0.289505
ENST00000470709	ENSG00000086730	LAT2	7.421e+71	7.42101e+71	-2.51624	0.0059118	0.231313
ENST00000435532	ENSG00000069869	NEDD4	5.59935e+231	5.59937e+231	2.51355	0.0303673	0.523016
ENST00000428274	ENSG00000112511	PHF1	3.34108e+55	3.34109e+55	2.51255	0.00983249	0.308435
ENST00000298068	ENSG00000165338	HECTD2	9.14103e+167	9.14106e+167	-2.51221	0.0224955	0.458202
ENST00000603453	ENSG00000112679	DUSP22	2.92274e+35	2.9256e+35	2.51201	0.00975959	0.307658
ENST00000561438	ENSG00000138594	TMOD3	5.18938e+63	5.18939e+63	2.5111	0.00282956	0.146004
ENST00000628511	ENSG00000162894	FCMR	2.06922e+62	2.06922e+62	-2.51067	0.00607645	0.235058
ENST00000440963	ENSG00000256053	APOPT1	1.03563e+26	1.03563e+26	-2.5097	0.00129278	0.0856958
ENST00000411696	ENSG00000115568	ZNF142	2.18659e+80	2.1866e+80	-2.50748	0.0272585	0.498214
ENST00000616821	ENSG00000127946	HIP1	7.56117e+247	7.56117e+247	-2.5066	0.0216852	0.450426
ENST00000621333	ENSG00000113916	BCL6	1.87745e+80	1.87746e+80	-2.50535	0.023211	0.465363
ENST00000435549	ENSG00000054282	SDCCAG8	2.43286e+98	2.43286e+98	-2.50415	0.00580219	0.229068
ENST00000371657	ENSG00000244687	UBE2V1	5.01131e+23	5.01131e+23	-2.50333	0.0229347	0.461996
ENST00000356511	ENSG00000084072	PPIE	3.97389e+79	3.97389e+79	-2.5027	0.00805141	0.276186
ENST00000393745	ENSG00000145920	CPLX2	1.75872e+35	1.75872e+35	2.50239	0.00999388	0.310577
ENST00000514860	ENSG00000109466	KLHL2	1.6521e+134	1.6521e+134	-2.50186	0.0223766	0.456948
ENST00000392710	ENSG00000108946	PRKAR1A	6.85125e+87	6.85125e+87	-2.50123	1.07891e-16	8.53639e-13
ENST00000524046	ENSG00000135297	MTO1	7.34803e+31	7.34804e+31	-2.49997	0.00145516	0.0933549
ENST00000368190	ENSG00000143297	FCRL5	1.57552e+89	1.57552e+89	2.49975	0.0455939	0.618787
ENST00000439222	ENSG00000173166	RAPH1	2.03495e+125	2.03495e+125	-2.49855	0.0060462	0.234215
ENST00000381923	ENSG00000165685	TMEM52B	1.01705e+47	1.01709e+47	-2.49744	0.0303275	0.522682
ENST00000444757	ENSG00000112473	SLC39A7	3.32004e+39	3.32009e+39	-2.49671	0.0486787	0.633876
ENST00000375651	ENSG00000204389	HSPA1A	31815543	31817942	-2.49658	0.0303151	0.522603
ENST00000473501	ENSG00000163975	MELTF	1.97028e+17	1.97029e+17	-2.49656	0.00268135	0.140856
ENST00000368972	ENSG00000118690	ARMC2	1.08848e+152	1.08849e+152	2.49542	0.0209646	0.442404
ENST00000532872	ENSG00000149273	RPS3	7.53995e+47	7.53996e+47	2.49451	0.000937761	0.0683616
ENST00000440571	ENSG00000088038	CNOT3	5.41378e+95	5.4138e+95	-2.49375	0.0435392	0.607025
ENST00000548378	ENSG00000065357	DGKA	5.59322e+23	5.59323e+23	2.49313	0.0262349	0.489919
ENST00000418034	ENSG00000177000	MTHFR	1.18053e+23	1.18059e+23	-2.48921	0.00500755	0.210097
ENST00000549338	ENSG00000075415	SLC25A3	9.85937e+63	9.85937e+63	2.48902	1.57421e-13	1.32425e-10
ENST00000421097	ENSG00000068120	COASY	4.25621e+79	4.25622e+79	2.48759	0.0436939	0.608219
ENST00000377067	ENSG00000179399	GPC5	9.13986e+63	9.13992e+63	2.48671	0.00515129	0.213418
ENST00000528236	ENSG00000165905	LARGE2	4.59242e+79	4.59243e+79	2.48605	0.0193983	0.429367
ENST00000439374	ENSG00000197622	CDC42SE1	1.5107e+71	1.5107e+71	2.48593	0.000305133	0.028123
ENST00000366429	ENSG00000173421	CCDC36	4.91995e+39	4.91996e+39	-2.48451	0.00182626	0.109358
ENST00000378943	ENSG00000198814	GK	3.06534e+159	3.06536e+159	-2.48436	0.0275687	0.500967
ENST00000542330	ENSG00000250510	GPR162	68266506827002	68268546827421	-2.48322	0.0434639	0.606515
ENST00000441902	ENSG00000143398	PIP5K1A	1.51199e+125	1.51199e+125	-2.48278	0.017156	0.407226
ENST00000289248	ENSG00000158315	RHBDL2	3.8926e+63	3.89268e+63	-2.48263	0.00376603	0.176845
ENST00000342571	ENSG00000079277	MKNK1	4.65859e+87	4.6586e+87	2.48254	0.0261666	0.489093
ENST00000471876	ENSG00000160753	RUSC1	1.55325e+71	1.55325e+71	2.48114	0.00207174	0.119346
ENST00000378445	ENSG00000189144	ZNF573	3.77795e+39	3.77796e+39	-2.48085	0.00136683	0.0894076
ENST00000591823	ENSG00000134779	TPGS2	3.68287e+55	3.68288e+55	-2.48059	0.00193247	0.113491
ENST00000640961	ENSG00000109911	ELP4	3.15098e+79	3.151e+79	-2.48033	0.00114056	0.0780673
ENST00000514585	ENSG00000109618	SEPSECS	2.51603e+79	2.51604e+79	2.48021	0.00884947	0.290795
ENST00000451158	ENSG00000196652	ZKSCAN5	9.95047e+55	9.95047e+55	-2.47961	0.0207871	0.441317
ENST00000494313	ENSG00000165272	AQP3	3.34429e+23	3.34431e+23	2.47764	7.97309e-05	0.00912399
ENST00000431481	ENSG00000183963	SMTN	3.10879e+39	3.10881e+39	2.4776	0.037386	0.570633
ENST00000527920	ENSG00000173465	SSSCA1	6.55705e+23	6.55708e+23	-2.47731	0.00131622	0.0867253
ENST00000558169	ENSG00000182718	ANXA2	6.03979e+39	6.0398e+39	-2.47712	0.00123586	0.0828897
ENST00000270464	ENSG00000244482	LILRA6	5.42425e+31	5.42428e+31	-2.47534	0.00343117	0.165581
ENST00000590138	ENSG00000141401	IMPA2	1.19816e+55	1.19818e+55	-2.47522	0.0242289	0.473438
ENST00000601003	ENSG00000090674	MCOLN1	7.52269e+34	7.52278e+34	-2.4739	0.0015169	0.095696
ENST00000464801	ENSG00000162643	WDR63	8.50624e+183	8.50625e+183	2.47388	0.0019316	0.113483
ENST00000477546	ENSG00000183763	TRAIP	4.98564e+39	4.98566e+39	2.47338	0.0386112	0.579591
ENST00000618908	ENSG00000002549	LAP3	1.75773e+103	1.75776e+103	-2.4715	8.3e-05	0.00943476
ENST00000564316	ENSG00000103266	STUB1	6.81482e+29	6.81604e+29	-2.47148	0.0070355	0.256753
ENST00000397440	ENSG00000100462	PRMT5	2.29292e+103	2.29294e+103	-2.47145	0.00647435	0.244292
ENST00000570827	ENSG00000154914	USP43	9.6447e+104	9.64534e+104	-2.47099	0.00150427	0.0953522
ENST00000432931	ENSG00000134453	RBM17	6.08907e+48	6.08919e+48	-2.46997	0.0212155	0.445128
ENST00000510026	ENSG00000172262	ZNF131	4.31209e+63	4.31211e+63	-2.46929	0.0477792	0.629588
ENST00000446787	ENSG00000163832	ELP6	4.75111e+47	4.75112e+47	-2.46809	0.00671276	0.250144
ENST00000549847	ENSG00000089009	RPL6	1.12409e+35	1.12409e+35	2.46772	3.88558e-14	5.14025e-11
ENST00000432887	ENSG00000176148	TCP11L1	3.304e+79	3.30402e+79	-2.46764	0.000208304	0.0206631
ENST00000409403	ENSG00000013441	CLK1	2.00865e+107	2.00865e+107	-2.4665	0.0201363	0.435857
ENST00000353468	ENSG00000147955	SIGMAR1	3.46375e+31	3.46377e+31	-2.46644	0.0243942	0.474337
ENST00000562135	ENSG00000047346	FAM214A	5.26787e+39	5.26788e+39	2.46282	0.00574383	0.227407
ENST00000582991	ENSG00000072210	ALDH3A2	1.96488e+79	1.96488e+79	-2.46086	0.00249815	0.134464
ENST00000583565	ENSG00000266412	NCOA4	4.60193e+79	4.60195e+79	-2.45985	1.2595e-05	0.00168803
ENST00000309052	ENSG00000172954	LCLAT1	3.04473e+55	3.04474e+55	-2.45974	0.000874847	0.0650128
ENST00000454975	ENSG00000176083	ZNF683	2.63706e+31	2.63708e+31	2.45919	0.0406418	0.589813
ENST00000233944	ENSG00000115592	PRKAG3	2.18832e+125	2.18832e+125	-2.45806	0.0191909	0.427813
ENST00000471077	ENSG00000146842	TMEM209	1.30205e+26	1.30205e+26	-2.45682	0.0021437	0.122111
ENST00000437355	ENSG00000146733	PSPH	5.60511e+55	5.60514e+55	-2.45641	0.0276654	0.5016
ENST00000548200	ENSG00000127720	METTL25	8.23585e+31	8.23588e+31	2.45427	0.0010798	0.0749447
ENST00000395435	ENSG00000129103	SUMF2	5.60643e+47	5.60644e+47	2.45404	0.00340627	0.164761
ENST00000417253	ENSG00000198265	HELZ	6.72451e+111	6.72452e+111	2.45341	0.000180458	0.0182789
ENST00000561393	ENSG00000081014	AP4E1	5.09087e+159	5.09089e+159	-2.45316	0.00687859	0.253213
ENST00000219481	ENSG00000242612	DECR2	4.01885e+53	4.02043e+53	2.45193	0.00525478	0.215668
ENST00000612675	ENSG00000132323	ILKAP	2.38203e+98	2.38204e+98	-2.4516	0.00700762	0.256284
ENST00000544029	ENSG00000111247	RAD51AP1	4.54378e+34	4.5439e+34	-2.45128	0.00718547	0.259206
ENST00000427191	ENSG00000163629	PTPN13	86594315,86635252,86672365,86686710,86689005,86693587,86701241,86716530,86717024,86722212,86732400,86732592,86734303,86734737,86735594,86741634,86744966,86750470,86751027,86758260,86758678,86758942,86762727,86764593,86765395,86766432,86767817,86769769,86770101,86771171,86772778,86774373,86775171,86775442,86780402,86782201,86784465,86785231,86785848,86796874,86799101,86803709,86805279,86807560,868…	86594789,86635371,86672543,86686775,86689190,86693674,86701801,86716625,86717117,86722434,86732474,86732766,86734456,86734875,86735746,86741816,86745128,86750887,86751124,86758349,86758785,86759073,86763190,86764724,86765488,86766517,86767976,86769983,86770199,86771535,86772958,86774531,86775342,86775652,86780472,86782262,86784558,86785368,86785936,86796929,86799204,86803857,86805369,86807897,868…	-2.45045	4.81762e-12	1.69984e-09
ENST00000389861	ENSG00000197381	ADARB1	4.50746e+103	4.50748e+103	2.44931	0.00425678	0.190558
ENST00000476071	ENSG00000088833	NSFL1C	1.46672e+69	1.46692e+69	-2.44927	0.0223255	0.45661
ENST00000591560	ENSG00000141994	DUS3L	5.78802e+48	5.78818e+48	-2.44824	0.0332209	0.542281
ENST00000533482	ENSG00000113522	RAD50	1.32557e+224	1.32557e+224	-2.4472	0.0211591	0.444552
ENST00000493786	ENSG00000112715	VEGFA	4.37782e+31	4.37785e+31	-2.44648	0.00402173	0.184116
ENST00000404032	ENSG00000119777	TMEM214	2.7033e+127	2.70332e+127	-2.4456	0.0257902	0.486063
ENST00000412622	ENSG00000144824	PHLDB2	1.11859e+152	1.1186e+152	2.44473	0.00746216	0.265197
ENST00000550722	ENSG00000173064	HECTD4	112381952,112319225,112314457,112313017,112309561,112308753,112306064,112283110,112279228,112274847,112273655,112270227,112269704,112266912,112265878,112265175,112264084,112261305,112259112,112258496,112256320,112254043,112252424,112250971,112250144,112248320,112248067,112247462,112246901,112243874,112243620,112243353,112239881,112239052,112236945,112235504,112235077,112233004,112231513,112230687…	112382092,112319742,112314546,112313147,112309669,112308891,112306234,112283302,112279386,112274960,112273795,112270459,112269849,112266982,112265983,112265295,112264212,112261429,112259265,112258596,112256518,112254162,112252558,112251134,112250377,112248512,112248171,112247550,112247076,112244009,112243761,112243519,112240027,112239236,112237098,112235784,112235266,112233085,112231715,112230822…	2.44441	0.000102593	0.0113347
ENST00000517831	ENSG00000185015	CA13	8.52206e+31	8.52211e+31	-2.4428	0.0169978	0.406132
ENST00000568245	ENSG00000182885	ADGRG3	5.76683e+39	5.76684e+39	-2.4417	0.000784202	0.0598415
ENST00000418501	ENSG00000166348	USP54	7.35307e+71	7.35308e+71	-2.44112	0.0227705	0.460428
ENST00000356195	ENSG00000164649	CDCA7L	2.19458e+87	2.19459e+87	-2.44069	0.00678939	0.251741
ENST00000546728	ENSG00000075856	SART3	1.08561e+170	1.08561e+170	2.43718	5.76358e-14	6.75162e-11
ENST00000392579	ENSG00000114770	ABCC5	1.84018e+53	1.84018e+53	2.43586	0.0122384	0.348694
ENST00000639877	ENSG00000270800	RPS10-NUDT3	3.44258e+71	3.4426e+71	-2.43506	0.0258249	0.486147
ENST00000486175	ENSG00000088543	C3orf18	5.05675e+31	5.05676e+31	2.4338	0.00444088	0.195492
ENST00000571105	ENSG00000185813	PCYT2	8.19113e+95	8.19114e+95	-2.43328	0.0072203	0.260053
ENST00000442336	ENSG00000203747	FCGR3A	1.61551e+35	1.61551e+35	2.43273	0.000753529	0.0581369
ENST00000638892	ENSG00000108433	GOSR2	4.69231e+39	4.69232e+39	-2.43097	0.00526299	0.215716
ENST00000523499	ENSG00000197265	GTF2E2	3.0658e+63	3.0658e+63	-2.43017	0.000130739	0.0139422
ENST00000485609	ENSG00000143156	NME7	1.69368e+44	1.69368e+44	2.42925	0.00489838	0.207649
ENST00000618621	ENSG00000145012	LPP	1.88213e+98	1.88213e+98	2.42698	0.00377453	0.176917
ENST00000005178	ENSG00000004799	PDK4	9.55962e+87	9.55965e+87	-2.42663	3.44887e-05	0.00431691
ENST00000515774	ENSG00000164306	PRIMPOL	1.8465e+116	1.8465e+116	-2.42595	0.00382813	0.178775
ENST00000475385	ENSG00000139508	SLC46A3	2870394328700060	2870455728701580	2.42447	0.0247966	0.478227
ENST00000335288	ENSG00000186009	ATP4B	1.13658e+62	1.13658e+62	-2.42434	0.00220725	0.124666
ENST00000357394	ENSG00000125991	ERGIC3	3.5542e+111	3.55422e+111	-2.4219	0.000135665	0.0143577
ENST00000529380	ENSG00000182208	MOB2	15010771480579	15012471480885	-2.42148	0.0136792	0.367331
ENST00000437945	ENSG00000106484	MEST	1.30492e+107	1.30492e+107	-2.4202	0.00222604	0.125265
ENST00000348544	ENSG00000166887	VPS39	4.22081e+207	4.22082e+207	-2.41915	7.34445e-05	0.00849968
ENST00000359649	ENSG00000170909	OSCAR	5.41008e+39	5.41008e+39	-2.41756	0.0145848	0.378319
ENST00000397012	ENSG00000132170	PPARG	1.22888e+63	1.22891e+63	-2.41662	0.048041	0.630719
ENST00000537934	ENSG00000187764	SEMA4D	8.94796e+143	8.94799e+143	2.41621	4.38529e-14	5.56402e-11
ENST00000466999	ENSG00000101365	IDH3B	26596992659283	26599162659585	2.41609	3.3515e-06	0.00047932
ENST00000394810	ENSG00000166317	SYNPO2L	7.36558e+31	7.3656e+31	2.41485	0.00155885	0.0976521
ENST00000326587	ENSG00000179222	MAGED1	5.18936e+103	5.18938e+103	2.41344	4.95731e-05	0.00600896
ENST00000241041	ENSG00000121680	PEX16	4.59177e+87	4.59178e+87	-2.41258	0.0359292	0.561752
ENST00000423859	ENSG00000099901	RANBP1	2.01179e+39	2.0118e+39	-2.41237	0.00626206	0.238925
ENST00000541297	ENSG00000104853	CLPTM1	4.49546e+111	4.49551e+111	-2.41162	0.0393133	0.583792
ENST00000538011	ENSG00000089041	P2RX7	1.21133e+125	1.21133e+125	-2.41154	0.0376157	0.572142
ENST00000307896	ENSG00000041988	THAP3	6.62518e+34	6.62529e+34	-2.41141	0.0277809	0.502791
ENST00000504279	ENSG00000109606	DHX15	2452960124527760	2453007924528040	-2.41074	7.97038e-05	0.00912399
ENST00000588161	ENSG00000126254	RBM42	3.5629e+71	3.56293e+71	-2.41066	0.00183559	0.10969
ENST00000409173	ENSG00000170417	TMEM182	1.02737e+53	1.02737e+53	2.40982	0.0130316	0.358751
ENST00000505341	ENSG00000169609	C15orf40	8.30102e+23	8.30116e+23	2.40862	0.0402147	0.587792
ENST00000535067	ENSG00000177192	PUS1	1.3193e+26	1.3193e+26	2.40761	0.00131928	0.0868525
ENST00000617123	ENSG00000278195	SSTR3	3721054537206480	3721096537207830	2.40751	0.0343192	0.549397
ENST00000508526	ENSG00000122008	POLK	7.5547e+71	7.55472e+71	-2.40725	0.0270777	0.496893
ENST00000422290	ENSG00000105865	DUS4L	1.07564e+62	1.07564e+62	2.40722	0.0257212	0.485592
ENST00000251269	ENSG00000159905	ZNF221	4.39512e+47	4.39514e+47	-2.40499	0.00110997	0.0764851
ENST00000466924	ENSG00000158467	AHCYL2	1.29378e+152	1.29378e+152	2.40492	0.00582339	0.229522
ENST00000405219	ENSG00000100219	XBP1	2.88e+39	2.88001e+39	-2.40399	0.00820494	0.279415
ENST00000400559	ENSG00000154642	C21orf91	1.78193e+39	1.78194e+39	-2.40385	0.00507881	0.211819
ENST00000629654	ENSG00000198046	ZNF667	5644080456439330	5644274756440650	-2.40364	0.00592903	0.231763
ENST00000554501	ENSG00000119711	ALDH6A1	7.40843e+95	7.40844e+95	2.40332	0.00640711	0.242889
ENST00000569444	ENSG00000140694	PARN	1.46106e+95	1.46107e+95	2.40269	0.0135645	0.366023
ENST00000604499	ENSG00000130517	PGPEP1	1.83406e+39	1.83407e+39	2.40253	0.00496272	0.208982
ENST00000584950	ENSG00000240505	TNFRSF13B	1.6972e+79	1.69721e+79	2.40248	0.00486908	0.20675
ENST00000343985	ENSG00000106268	NUDT1	2.24291e+27	2.24305e+27	-2.40213	0.00268298	0.140856
ENST00000374737	ENSG00000155659	VSIG4	6.60399e+63	6.60401e+63	-2.40131	0.0369826	0.567604
ENST00000354870	ENSG00000168487	BMP1	2.21651e+167	2.21656e+167	-2.40007	0.0232675	0.465943
ENST00000638627	ENSG00000165671	NSD1	1.77135e+53	1.77135e+53	2.39969	0.0453382	0.617414
ENST00000458362	ENSG00000095321	CRAT	1.2911e+134	1.29111e+134	2.39955	0.0181417	0.41661
ENST00000586738	ENSG00000181038	METTL23	7.67268e+47	7.67269e+47	2.39874	0.00214643	0.122175
ENST00000407019	ENSG00000093000	NUP50	4.5164e+71	4.51643e+71	-2.39814	0.00764915	0.268915
ENST00000505345	ENSG00000113356	POLR3G	9.04741e+31	9.04743e+31	2.39758	0.00478376	0.204542
ENST00000374389	ENSG00000133226	SRRM1	2.46433e+143	2.46433e+143	-2.39749	0.0269892	0.496367
ENST00000565497	ENSG00000102879	CORO1A	3.01836e+79	3.01837e+79	2.39745	5.1802e-14	6.16231e-11
ENST00000561050	ENSG00000100889	PCK2	2.40943e+39	2.40948e+39	2.39524	0.0173604	0.409373
ENST00000371634	ENSG00000176919	C8G	1.36945e+62	1.36945e+62	2.39409	0.012623	0.353097
ENST00000614646	ENSG00000140022	STON2	8.13983e+47	8.13986e+47	-2.39283	0.00106738	0.0744564
ENST00000535668	ENSG00000139182	CLSTN3	7.1363e+27	7.13639e+27	2.39127	0.0139337	0.370241
ENST00000379412	ENSG00000134333	LDHA	1.83963e+63	1.83966e+63	2.39039	2.1212e-13	1.6693e-10
ENST00000533274	ENSG00000112339	HBS1L	1.35051e+134	1.35051e+134	-2.38872	0.0290137	0.512235
ENST00000361389	ENSG00000100577	GSTZ1	7.7321e+79	7.73212e+79	-2.38784	0.00221563	0.125042
ENST00000304758	ENSG00000126016	AMOT	1.1284e+107	1.12841e+107	2.38736	0.0232779	0.465943
ENST00000331733	ENSG00000214447	FAM187A	4.48998e+31	4.48999e+31	-2.38639	0.00842649	0.283547
ENST00000448741	ENSG00000051620	HEBP2	1.38404e+35	1.38404e+35	-2.38616	0.0153032	0.387555
ENST00000471842	ENSG00000226979	LTA	3.15723e+23	3.15724e+23	-2.38456	0.0273431	0.498751
ENST00000408999	ENSG00000196862	RGPD4	1.07827e+206	1.07827e+206	-2.38436	0.0306772	0.525405
ENST00000304778	ENSG00000175556	LONRF3	1.18975e+89	1.18976e+89	-2.38397	9.59408e-05	0.0107075
ENST00000586592	ENSG00000152234	ATP5A1	4.60978e+95	4.60983e+95	2.38394	1.96077e-13	1.57536e-10
ENST00000535414	ENSG00000162694	EXTL2	1.00895e+35	1.00895e+35	-2.3838	0.00235563	0.129592
ENST00000379611	ENSG00000164221	CCDC112	1.15296e+89	1.15297e+89	-2.38358	0.0333118	0.542897
ENST00000432459	ENSG00000105982	RNF32	1.56641e+80	1.56641e+80	-2.38352	0.0291039	0.513054
ENST00000470476	ENSG00000165669	FAM204A	1.18342e+80	1.18342e+80	-2.38253	0.00304997	0.153506
ENST00000509883	ENSG00000177311	ZBTB38	1.41388e+26	1.41388e+26	2.38055	1.74332e-13	1.44608e-10
ENST00000291536	ENSG00000160188	RSPH1	4.24961e+71	4.24962e+71	-2.38009	0.00699288	0.256173
ENST00000392668	ENSG00000134954	ETS1	1.28587e+89	1.28588e+89	2.37986	0.0011076	0.0763906
ENST00000462842	ENSG00000042062	RIPOR3	5.05897e+23	5.059e+23	-2.37921	0.0293584	0.514945
ENST00000366956	ENSG00000152104	PTPN14	2.14551e+170	2.14552e+170	2.377	0.00108351	0.0750665
ENST00000591169	ENSG00000180448	ARHGAP45	1.08294e+27	1.08307e+27	2.37679	0.0149705	0.383912
ENST00000482525	ENSG00000075785	RAB7A	1.28726e+53	1.28726e+53	-2.37663	0.0285878	0.509596
ENST00000256951	ENSG00000134531	EMP1	1.31967e+39	1.31969e+39	-2.37632	0.00109743	0.075928
ENST00000366676	ENSG00000135801	TAF5L	2.29614e+35	2.29614e+35	2.37599	1.2972e-05	0.001731
ENST00000282110	ENSG00000124279	FASTKD3	7.86898e+41	7.86901e+41	2.37437	0.00793536	0.274893
ENST00000588980	ENSG00000161265	U2AF1L4	3.57453e+39	3.57454e+39	2.3742	0.0477488	0.629439
ENST00000585857	ENSG00000118900	UBN1	4.86075e+20	4.8611e+20	-2.37412	0.0168384	0.404353
ENST00000614860	ENSG00000132952	USPL1	3.06179e+55	3.06181e+55	2.37408	0.000281596	0.0264623
ENST00000637101	ENSG00000198954	KIF1BP	6.89887e+63	6.89893e+63	2.37353	0.000206954	0.0205556
ENST00000268059	ENSG00000140464	PML	7.39947e+63	7.39949e+63	-2.3734	0.00106711	0.0744564
ENST00000407796	ENSG00000142208	AKT1	1.04795e+125	1.04796e+125	-2.37308	0.029973	0.520607
ENST00000353068	ENSG00000120049	KCNIP2	1.01843e+71	1.01844e+71	2.37298	0.00685191	0.25277
ENST00000452576	ENSG00000146530	VWDE	1.24037e+239	1.24039e+239	2.37208	0.00102084	0.0724251
ENST00000565379	ENSG00000103024	NME3	17708891770481	17715131770766	2.37174	0.00581543	0.229414
ENST00000533024	ENSG00000174151	CYB561D1	1.09494e+26	1.09494e+26	2.37172	0.0010591	0.0741383
ENST00000576579	ENSG00000141504	SAT2	7.62736e+20	7.62748e+20	-2.36971	0.0245871	0.476339
ENST00000505430	ENSG00000127184	COX7C	8.66179e+31	8.66181e+31	-2.36817	0.00261978	0.138533
ENST00000417440	ENSG00000196954	CASP4	1.04969e+44	1.04969e+44	-2.36807	0.00322845	0.159298
ENST00000563023	ENSG00000103194	USP10	8473320984744630	8473350384744910	-2.36459	0.0158382	0.393934
ENST00000588869	ENSG00000105401	CDC37	1.04034e+39	1.04035e+39	2.36404	0.000176651	0.0179525
ENST00000480047	ENSG00000156515	HK1	6.927e+47	6.92701e+47	2.36314	0.00567823	0.225859
ENST00000452668	ENSG00000254413	CHKB-CPT1B	5.058e+47	5.058e+47	-2.36261	0.0019852	0.115966
ENST00000484049	ENSG00000112237	CCNC	9.95685e+95	9.95687e+95	-2.36241	0.0268828	0.495475
ENST00000526178	ENSG00000197363	ZNF517	1.44799e+44	1.44799e+44	2.36063	0.00557063	0.223549
ENST00000502431	ENSG00000138801	PAPSS1	1.0772e+53	1.0772e+53	2.35932	0.00123537	0.0828897
ENST00000309868	ENSG00000173210	ABLIM3	1.49142e+215	1.49142e+215	-2.35921	0.0304838	0.523891
ENST00000409983	ENSG00000165309	ARMC3	2.2928e+151	2.29281e+151	2.35729	0.0299019	0.519961
ENST00000553995	ENSG00000198668	CALM1	9.0397e+31	9.03972e+31	2.35591	0.0119631	0.344304
ENST00000229314	ENSG00000111711	GOLT1B	2.15018e+39	2.15019e+39	-2.3557	0.000105519	0.0115993
ENST00000440053	ENSG00000127831	VIL1	2.18424e+80	2.18424e+80	-2.35526	0.0411442	0.592612
ENST00000437941	ENSG00000117155	SSX2IP	8.46902e+103	8.46905e+103	-2.35334	0.000540784	0.0449551
ENST00000426538	ENSG00000181938	GINS3	5.83924e+31	5.83928e+31	2.35261	0.00250405	0.134735
ENST00000439036	ENSG00000137764	MAP2K5	6.75633e+63	6.75634e+63	-2.35233	0.00939044	0.299964
ENST00000319622	ENSG00000067225	PKM	7.22309e+87	7.22314e+87	2.35233	0.0440849	0.610296
ENST00000272164	ENSG00000143816	WNT9A	2.27948e+35	2.27948e+35	2.35171	0.0127062	0.354219
ENST00000596399	ENSG00000105370	LIM2	5.13879e+39	5.1388e+39	2.35066	0.0063228	0.240465
ENST00000637024	ENSG00000283199	FP565324.1	1.1397e+35	1.1397e+35	-2.35042	0.00871671	0.289094
ENST00000617779	ENSG00000173068	BNC2	1.68674e+31	1.68677e+31	-2.34581	0.00232994	0.128646
ENST00000267023	ENSG00000139579	NABP2	5.62243e+55	5.62244e+55	-2.34568	0.0132705	0.361181
ENST00000570785	ENSG00000133392	MYH11	1.57824e+87	1.57835e+87	-2.34529	0.00696523	0.255709
ENST00000486689	ENSG00000138303	ASCC1	7.22107e+71	7.22107e+71	-2.34441	0.0317086	0.531852
ENST00000480759	ENSG00000125971	DYNLRB1	3.45164e+39	3.45165e+39	2.34265	0.0163435	0.399984
ENST00000525876	ENSG00000149257	SERPINH1	7.55678e+23	7.55688e+23	-2.34158	0.0204195	0.438316
ENST00000250241	ENSG00000129351	ILF3	1.06705e+135	1.06706e+135	-2.34148	0.0303954	0.523325
ENST00000378473	ENSG00000101333	PLCB4	9.06905e+265	9.06921e+265	2.33975	0.0211833	0.444851
ENST00000527949	ENSG00000025434	NR1H3	4.72604e+47	4.72607e+47	-2.33964	0.0115371	0.337264
ENST00000361988	ENSG00000102312	PORCN	4.8509e+103	4.85091e+103	2.33955	0.0156229	0.391483
ENST00000262315	ENSG00000127586	CHTF18	7.88621e+131	7.88776e+131	2.33862	0.00144042	0.0927194
ENST00000559724	ENSG00000197299	BLM	9.07174e+175	9.07174e+175	-2.33843	0.0362284	0.563335
ENST00000543470	ENSG00000136643	RPS6KC1	2.13051e+134	2.13052e+134	-2.33704	0.016138	0.397958
ENST00000472584	ENSG00000116922	C1orf109	3769000237689640	3769048237689880	2.33427	0.00167401	0.102592
ENST00000382812	ENSG00000165475	CRYL1	2.05258e+71	2.05259e+71	-2.33405	0.000135483	0.0143483
ENST00000581693	ENSG00000108654	DDX5	6.45061e+95	6.45063e+95	-2.33395	8.89966e-16	3.50183e-12
ENST00000540468	ENSG00000135624	CCT7	7.32342e+79	7.32344e+79	2.33395	9.29376e-14	9.38285e-11
ENST00000440857	ENSG00000178149	DALRD3	4.90208e+95	4.90211e+95	-2.33105	0.0100019	0.310765
ENST00000354566	ENSG00000137501	SYTL2	8.5724e+103	8.57265e+103	-2.32974	0.00290237	0.148441
ENST00000642046	ENSG00000184698	OR51M1	5.38381e+20	5.38392e+20	-2.32787	0.00793301	0.274893
ENST00000637392	ENSG00000114859	CLCN2	1.84361e+170	1.84361e+170	2.32781	0.0459999	0.620127
ENST00000367925	ENSG00000117143	UAP1	1.62566e+89	1.62566e+89	-2.32615	0.00740436	0.264053
ENST00000640175	ENSG00000124155	PIGT	4.54161e+71	4.54163e+71	-2.3244	0.0313191	0.529994
ENST00000393347	ENSG00000037280	FLT4	1.80649e+269	1.8065e+269	-2.32371	0.00992538	0.309577
ENST00000523012	ENSG00000104231	ZFAND1	8.17208e+23	8.17212e+23	2.32361	0.03965	0.585674
ENST00000551541	ENSG00000177426	TGIF1	3.45159e+20	3.45178e+20	-2.32316	0.0319843	0.533966
ENST00000337211	ENSG00000156374	PCGF6	1.03351e+62	1.03351e+62	-2.32271	0.0330829	0.541064
ENST00000574431	ENSG00000170310	STX8	9.57579e+48	9.57584e+48	-2.32153	0.030787	0.526387
ENST00000377507	ENSG00000049249	TNFRSF9	7.94078e+55	7.94087e+55	-2.3215	0.010515	0.318832
ENST00000526579	ENSG00000120451	SNX19	1.30906e+35	1.30906e+35	2.32083	0.00188276	0.111725
ENST00000288912	ENSG00000158023	WDR66	1.21919e+197	1.21919e+197	-2.32064	0.00177882	0.107483
ENST00000423218	ENSG00000137809	ITGA11	6.8432e+239	6.84322e+239	-2.32017	0.0257923	0.486063
ENST00000434326	ENSG00000009950	MLXIPL	7.36242e+119	7.36245e+119	-2.31996	0.00924214	0.298126
ENST00000478915	ENSG00000146776	ATXN7L1	1.05876e+26	1.05876e+26	2.31766	0.0243391	0.47393
ENST00000548117	ENSG00000135404	CD63	5.57261e+23	5.57264e+23	-2.31697	8.15554e-05	0.0092912
ENST00000398938	ENSG00000157551	KCNJ15	3.8257e+23	3.82572e+23	-2.31681	0.0447488	0.614168
ENST00000458159	ENSG00000107796	ACTA2	8.8991e+39	8.89913e+39	-2.31614	0.00243112	0.132061
ENST00000322099	ENSG00000090097	PCBP4	5.19628e+103	5.19629e+103	-2.31511	0.00607642	0.235058
ENST00000502498	ENSG00000127022	CANX	1.79699e+53	1.79699e+53	-2.31112	0.0100356	0.311369
ENST00000472880	ENSG00000092758	COL9A3	6283284562835920	6283306462836650	-2.31039	0.00103861	0.0731445
ENST00000599246	ENSG00000105552	BCAT2	4.8811e+63	4.8811e+63	2.31019	0.0322029	0.535228
ENST00000551035	ENSG00000135506	OS9	5.76941e+103	5.76943e+103	2.30915	1.17298e-13	1.11803e-10
ENST00000410067	ENSG00000197223	C1D	6.8063e+39	6.8063e+39	-2.30895	0.000747965	0.0578727
ENST00000381093	ENSG00000146938	NLGN4X	6.22688e+41	6.2272e+41	-2.30891	0.00771852	0.270124
ENST00000580793	ENSG00000169733	RFNG	8.20499e+31	8.20505e+31	2.30865	0.0304571	0.523763
ENST00000558319	ENSG00000104133	SPG11	4.46634e+255	4.46637e+255	2.30815	0.00147578	0.094166
ENST00000615047	ENSG00000104783	KCNN4	4.37807e+79	4.37813e+79	-2.30692	0.0003836	0.033909
ENST00000392465	ENSG00000170633	RNF34	1.214e+62	1.214e+62	-2.30557	0.0212513	0.445331
ENST00000568198	ENSG00000007516	BAIAP3	1.34332e+41	1.34351e+41	2.30489	0.00735165	0.262913
ENST00000310955	ENSG00000117399	CDC20	4.3359e+87	4.3359e+87	-2.30474	0.0104902	0.318393
ENST00000522420	ENSG00000156787	TBC1D31	1.23073e+188	1.23073e+188	-2.30452	0.0356874	0.55979
ENST00000456173	ENSG00000049759	NEDD4L	5.81954e+231	5.81957e+231	-2.30294	0.0310514	0.528651
ENST00000554438	ENSG00000125375	ATP5S	5.03123e+39	5.03124e+39	2.30275	0.0184659	0.420018
ENST00000581434	ENSG00000173762	CD7	8.23174e+23	8.23176e+23	-2.30243	0.00995149	0.309825
ENST00000377970	ENSG00000136997	MYC	1.27736e+26	1.27737e+26	-2.30175	0.000217004	0.0214153
ENST00000594439	ENSG00000051128	HOMER3	1.8939e+63	1.8939e+63	-2.30034	0.00924352	0.298126
ENST00000416199	ENSG00000180182	MED14	4.06592e+31	4.06593e+31	-2.29996	0.0384545	0.578144
ENST00000498542	ENSG00000169314	C22orf15	2376302123764080	2376333123764360	2.2998	0.00762366	0.268683
ENST00000488016	ENSG00000177707	NECTIN3	1.11072e+17	1.11073e+17	-2.29976	0.0176076	0.411723
ENST00000541102	ENSG00000111321	LTBR	6.38512e+48	6.38515e+48	-2.29896	0.0110704	0.328539
ENST00000530901	ENSG00000171204	TMEM126B	8.56286e+31	8.56287e+31	-2.29815	0.00343124	0.165581
ENST00000451592	ENSG00000108039	XPNPEP1	1.09923e+62	1.09923e+62	-2.29704	0.0202067	0.436656
ENST00000409497	ENSG00000136193	SCRN1	2.99689e+55	2.99693e+55	2.29631	0.000628482	0.0506273
ENST00000382757	ENSG00000059145	UNKL	1.41462e+48	1.4147e+48	2.29337	0.0186498	0.42206
ENST00000324411	ENSG00000181666	HKR1	3.73347e+47	3.73348e+47	2.29319	0.0062093	0.23768
ENST00000524576	ENSG00000174547	MRPL11	6.64659e+39	6.64667e+39	-2.29282	0.00336079	0.163622
ENST00000564567	ENSG00000103196	CRISPLD2	8.482e+103	8.48201e+103	-2.29276	0.00295231	0.150216
ENST00000589461	ENSG00000197050	ZNF420	3.70784e+47	3.70786e+47	2.29274	0.049659	0.638504
ENST00000533248	ENSG00000158636	EMSY	7.64469e+143	7.6447e+143	-2.29092	0.049468	0.637766
ENST00000582885	ENSG00000176155	CCDC57	8221278082207560	8221283082208040	-2.29039	0.0100527	0.311775
ENST00000340042	ENSG00000250571	GLI4	1.43267e+35	1.43267e+35	2.28944	0.0130301	0.358751
ENST00000307297	ENSG00000132849	PATJ	6.19523e+95	6.19524e+95	2.2887	0.00753517	0.266926
ENST00000469040	ENSG00000114805	PLCH1	1.55505e+62	1.55505e+62	-2.28763	0.0107215	0.322733
ENST00000380995	ENSG00000054611	TBC1D22A	4.67626e+111	4.67628e+111	2.28666	0.000176267	0.0179373
ENST00000374321	ENSG00000204176	SYT15	4.65791e+63	4.65792e+63	-2.28408	0.0348493	0.553437
ENST00000637506	ENSG00000081189	MEF2C	8880459888771780	8880461988771860	-2.28375	0.0112909	0.333027
ENST00000485895	ENSG00000157578	LCA5L	3.94457e+39	3.94458e+39	2.28209	0.0200216	0.435371
ENST00000539365	ENSG00000111679	PTPN6	6.95144e+34	6.95173e+34	-2.2814	6.33967e-06	0.000878038
ENST00000414116	ENSG00000238033	AC002480.4	2.26653e+39	2.26655e+39	2.28082	0.00515347	0.213451
ENST00000432231	ENSG00000249624	AP000295.1	3.32487e+39	3.32489e+39	-2.28076	0.0347224	0.55242
ENST00000599417	ENSG00000063322	MED29	3.93913e+23	3.93916e+23	-2.2805	0.0415668	0.595089
ENST00000628876	ENSG00000149577	SIDT2	1.17179e+233	1.17179e+233	-2.2799	0.0233834	0.466685
ENST00000295658	ENSG00000163449	TMEM169	2.16082e+26	2.16082e+26	-2.27989	0.0295009	0.516381
ENST00000507735	ENSG00000129116	PALLD	1.68832e+107	1.68832e+107	-2.2795	0.0205415	0.439154
ENST00000471850	ENSG00000144843	ADPRH	1.19579e+26	1.1958e+26	-2.27756	0.0121549	0.347556
ENST00000565905	ENSG00000198826	ARHGAP11A	3.26151e+95	3.26153e+95	-2.27753	0.00594327	0.231952
ENST00000556518	ENSG00000033170	FUT8	6.54119e+31	6.5412e+31	2.27747	0.000243187	0.0235664
ENST00000464171	ENSG00000174891	RSRC1	1.5811e+80	1.5811e+80	-2.27708	0.0360904	0.562553
ENST00000552294	ENSG00000175215	CTDSP2	5782699657826370	5782740757826400	-2.27583	0.000247707	0.0238874
ENST00000343684	ENSG00000189134	NKAPL	28259297	28260958	-2.27513	0.0144993	0.377174
ENST00000381496	ENSG00000151240	DIP2C	4.86459e+215	4.86558e+215	2.27505	1.47109e-12	6.79968e-10
ENST00000427971	ENSG00000186635	ARAP1	7.27032e+71	7.27032e+71	-2.27495	0.0248963	0.479194
ENST00000534136	ENSG00000110429	FBXO3	3.37744e+87	3.37745e+87	-2.27476	0.0362449	0.563335
ENST00000491776	ENSG00000160200	CBS	4.30604e+47	4.30605e+47	2.27419	0.00773075	0.270298
ENST00000638632	ENSG00000156113	KCNMA1	7.74039e+207	7.74039e+207	-2.27391	0.0114735	0.336075
ENST00000394795	ENSG00000120727	PAIP2	1.39342e+35	1.39343e+35	2.27367	1.62871e-05	0.00213987
ENST00000529597	ENSG00000135597	REPS1	1.38988e+170	1.38988e+170	2.27359	0.000284933	0.0267105
ENST00000526640	ENSG00000167996	FTH1	6.19674e+31	6.19676e+31	-2.27322	0.0268237	0.494686
ENST00000339145	ENSG00000126709	IFI6	2.76721e+39	2.76722e+39	-2.27151	0.00257275	0.137009
ENST00000535149	ENSG00000147140	NONO	7.12832e+79	7.12837e+79	-2.27119	0.0169434	0.405565
ENST00000624815	ENSG00000076053	RBM7	1.14401e+35	1.14401e+35	2.27114	0.000257046	0.0245658
ENST00000461602	ENSG00000204316	MRPL38	7.59048e+31	7.59049e+31	-2.27028	0.0109512	0.326569
ENST00000550069	ENSG00000123349	PFDN5	5329552753295830	5329563953296320	-2.26933	0.000558719	0.0460965
ENST00000486728	ENSG00000186891	TNFRSF18	1.20537e+27	1.20568e+27	2.26871	0.0339123	0.54659
ENST00000524482	ENSG00000149792	MRPL49	6.51222e+31	6.51223e+31	-2.2681	0.0224761	0.457928
ENST00000528974	ENSG00000137752	CASP1	1.05035e+71	1.05035e+71	-2.26649	0.0413645	0.594143
ENST00000296978	ENSG00000164484	TMEM200A	1.30366e+26	1.30367e+26	2.26602	0.0209602	0.442371
ENST00000416629	ENSG00000148341	SH3GLB2	1.29028e+89	1.29028e+89	-2.26591	0.0361082	0.562716
ENST00000395607	ENSG00000196502	SULT1A1	2.86091e+63	2.86093e+63	2.26431	0.00379047	0.17734
ENST00000547750	ENSG00000151131	C12orf45	1.04986e+62	1.04986e+62	2.2642	0.00803389	0.276016
ENST00000587024	ENSG00000064932	SBNO2	1.17417e+223	1.17426e+223	2.26417	1.87691e-13	1.52394e-10
ENST00000345044	ENSG00000133460	SLC2A11	2.38567e+95	2.3857e+95	-2.26408	0.00376606	0.176845
ENST00000448720	ENSG00000146826	C7orf43	1.00157e+62	1.00157e+62	2.26322	0.0167191	0.403409
ENST00000641133	ENSG00000164073	MFSD8	1.27965e+107	1.27965e+107	-2.26321	0.0126226	0.353097
ENST00000509501	ENSG00000138698	RAP1GDS1	9.83791e+55	9.83792e+55	-2.26321	0.0126226	0.353097
ENST00000370951	ENSG00000116754	SRSF11	7.02057e+103	7.02058e+103	-2.26215	9.7967e-05	0.010894
ENST00000465394	ENSG00000052749	RRP12	9.73639e+31	9.73639e+31	2.26143	0.0477394	0.629431
ENST00000454662	ENSG00000167380	ZNF226	4.41652e+47	4.41652e+47	2.25923	0.0210671	0.443591
ENST00000405885	ENSG00000125347	IRF1	1.3249e+89	1.3249e+89	-2.25914	1.76037e-15	5.35268e-12
ENST00000631280	ENSG00000079134	THOC1	2.67966e+119	2.68019e+119	-2.25879	0.0375173	0.571667
ENST00000583391	ENSG00000141736	ERBB2	3.97092e+31	3.97095e+31	-2.25871	0.00149466	0.095015
ENST00000577531	ENSG00000134490	TMEM241	2.34378e+87	2.34379e+87	2.25842	0.0378487	0.573742
ENST00000636016	ENSG00000088367	EPB41L1	3.61547e+199	3.61549e+199	-2.25809	0.00267329	0.140684
ENST00000465256	ENSG00000121753	ADGRB2	3.17363e+79	3.17367e+79	2.25756	0.0207725	0.441261
ENST00000514469	ENSG00000113716	HMGXB3	1.50027e+62	1.50027e+62	-2.25631	0.0180935	0.416399
ENST00000496574	ENSG00000008710	PKD1	2.10681e+104	2.10802e+104	2.25141	0.000517847	0.0434484
ENST00000520191	ENSG00000157110	RBPMS	3.04426e+47	3.04428e+47	2.25105	0.0304202	0.523633
ENST00000425654	ENSG00000149970	CNKSR2	2.13744e+167	2.1375e+167	-2.24998	0.0079153	0.274794
ENST00000494929	ENSG00000099910	KLHL22	2.04958e+23	2.04958e+23	2.24959	0.00169469	0.103735
ENST00000603488	ENSG00000263961	C1orf186	2.06084e+53	2.06084e+53	2.24935	0.00871903	0.289094
ENST00000263094	ENSG00000064687	ABCA7	1040103,1041225,1041510,1041831,1042064,1042315,1042746,1043041,1043334,1043725,1044577,1045002,1046230,1046802,1047157,1047453,1048895,1049266,1050921,1051155,1051449,1051942,1052214,1053329,1053788,1054006,1054193,1054570,1054780,1055097,1055907,1056066,1056330,1056907,1057314,1057915,1058146,1058618,1058820,1059023,1061782,1062172,1063544,1063760,1064161,1064931,1065270	1040196,1041427,1041603,1041972,1042176,1042397,1042826,1043251,1043473,1043841,1044744,1045231,1046406,1047024,1047378,1047654,1049005,1049437,1051052,1051294,1051586,1052126,1052286,1053531,1053836,1054110,1054341,1054694,1054878,1055351,1055939,1056243,1056499,1057084,1057429,1058059,1058269,1058747,1058940,1059085,1061888,1062313,1063678,1063863,1064253,1065171,1065569	2.24919	0.00970665	0.306871
ENST00000407721	ENSG00000172893	DHCR7	7.14483e+71	7.14484e+71	-2.24851	0.0362741	0.5634
ENST00000638161	ENSG00000239900	ADSL	4.03486e+39	4.03489e+39	2.24763	0.0219975	0.453179
ENST00000487358	ENSG00000196189	SEMA4A	1.56156e+98	1.56157e+98	-2.24756	0.00230135	0.127956
ENST00000613902	ENSG00000154511	FAM69A	9.29614e+31	9.29615e+31	2.24679	0.0194785	0.429991
ENST00000366857	ENSG00000143771	CNIH4	2.24357e+35	2.24357e+35	-2.24597	0.0269473	0.495893
ENST00000397016	ENSG00000100884	CPNE6	2.40708e+143	2.4071e+143	2.24399	0.0218578	0.451687
ENST00000488627	ENSG00000144579	CTDSP1	2.18401e+62	2.18401e+62	-2.24398	0.00864191	0.287858
ENST00000344954	ENSG00000151702	FLI1	1.28687e+62	1.28687e+62	-2.24394	0.00582782	0.229523
ENST00000419180	ENSG00000169246	NPIPB3	2.14253e+71	2.14253e+71	2.24358	6.48629e-05	0.00763318
ENST00000511071	ENSG00000159733	ZFYVE28	2.41829e+83	2.41864e+83	-2.24227	0.0413887	0.594143
ENST00000613830	ENSG00000091129	NRCAM	1.08456e+197	1.08456e+197	-2.24152	0.0357365	0.560126
ENST00000574752	ENSG00000127804	METTL16	2.51176e+69	2.51184e+69	-2.24131	6.21733e-05	0.0073789
ENST00000561537	ENSG00000159713	TPPP3	6739338067390470	6739348167391110	-2.2408	0.00459825	0.199543
ENST00000491348	ENSG00000087460	GNAS	5.88413e+23	5.88419e+23	2.2403	0.0064531	0.243718
ENST00000498121	ENSG00000183570	PCBP3	4.58589e+47	4.5859e+47	2.24016	0.0197221	0.432455
ENST00000552673	ENSG00000139168	ZCRB1	4.23259e+63	4.23261e+63	-2.23981	0.0387589	0.580558
ENST00000583169	ENSG00000166342	NETO1	7.28673e+87	7.28676e+87	2.23917	0.00772281	0.270205
ENST00000476279	ENSG00000090266	NDUFB2	1.40697e+35	1.40697e+35	-2.23906	0.00376379	0.176845
ENST00000452490	ENSG00000165806	CASP7	1.13709e+53	1.13709e+53	-2.2366	0.0358592	0.561269
ENST00000543152	ENSG00000103544	C16orf62	1.95787e+199	1.95791e+199	2.23601	7.06055e-13	4.15131e-10
ENST00000635178	ENSG00000139597	N4BP2L1	3.24279e+47	3.24281e+47	-2.2357	0.00940161	0.300165
ENST00000355114	ENSG00000196357	ZNF565	3.62455e+39	3.62463e+39	2.23514	0.0202459	0.436911
ENST00000356521	ENSG00000172785	CBWD1	1.78816e+89	1.79058e+89	-2.23504	0.0247037	0.477329
ENST00000425231	ENSG00000163814	CDCP1	4.51462e+31	4.51464e+31	-2.2343	0.0128663	0.356537
ENST00000552401	ENSG00000118412	CASP8AP2	8.98299e+55	8.98299e+55	-2.23355	0.00527352	0.215917
ENST00000474612	ENSG00000204301	NOTCH4	3.22041e+79	3.22042e+79	-2.23347	0.013259	0.361181
ENST00000403444	ENSG00000079385	CEACAM1	4.25283e+63	4.25285e+63	-2.23333	0.024282	0.473708
ENST00000392508	ENSG00000088986	DYNLL1	1.20496e+26	1.20496e+26	2.23288	5.14992e-05	0.00621788
ENST00000375227	ENSG00000073350	LLGL2	7.55257e+79	7.55258e+79	2.23286	0.00410862	0.186497
ENST00000513746	ENSG00000008294	SPAG9	5.09905e+47	5.09906e+47	-2.22941	0.0122182	0.348442
ENST00000621703	ENSG00000103148	NPRL3	1.3815e+59	1.3867e+59	2.22919	0.0246394	0.476568
ENST00000535854	ENSG00000100591	AHSA1	7.7458e+71	7.74583e+71	-2.22663	0.0104999	0.318625
ENST00000368175	ENSG00000163534	FCRL1	1.5782e+98	1.5782e+98	2.22588	0.0140431	0.371385
ENST00000521462	ENSG00000179921	GPBAR1	2.18261e+17	2.18261e+17	-2.22566	0.011669	0.339324
ENST00000506617	ENSG00000096696	DSP	7.55929e+27	7.5594e+27	2.22559	0.00954408	0.302953
ENST00000534208	ENSG00000213619	NDUFS3	4.75791e+23	4.75792e+23	-2.22547	0.00139064	0.0904574
ENST00000489671	ENSG00000114126	TFDP2	1.42149e+116	1.4215e+116	2.22491	0.0378365	0.573629
ENST00000548838	ENSG00000028203	VEZT	9.52178e+79	9.52179e+79	-2.2223	0.0336791	0.544933
ENST00000361544	ENSG00000079335	CDC14A	1.00352e+134	1.00353e+134	-2.22194	0.000109409	0.0119765
ENST00000505427	ENSG00000173221	GLRX	9.58225e+23	9.58227e+23	-2.22142	0.0128436	0.356088
ENST00000367959	ENSG00000132185	FCRLA	1.61707e+53	1.61707e+53	2.22075	0.00351153	0.168554
ENST00000541950	ENSG00000084444	FAM234B	1.30628e+55	1.3063e+55	2.2203	0.0333289	0.542929
ENST00000559272	ENSG00000169330	KIAA1024	7.94561e+31	7.94584e+31	-2.21989	0.0180633	0.416207
ENST00000416240	ENSG00000004864	SLC25A13	9.63219e+143	9.63221e+143	-2.21906	0.00510727	0.212256
ENST00000544079	ENSG00000115484	CCT4	6.18884e+103	6.18887e+103	-2.21902	0.0230217	0.46308
ENST00000561078	ENSG00000090487	SPG21	6.49897e+63	6.49898e+63	2.21885	2.66774e-13	1.98327e-10
ENST00000301068	ENSG00000167550	RHEBL1	4.90697e+63	4.907e+63	-2.21863	0.0074373	0.264743
ENST00000396650	ENSG00000166920	C15orf48	4.54305e+39	4.54307e+39	-2.21762	0.0202282	0.436774
ENST00000597039	ENSG00000125648	SLC25A23	6.45231e+20	6.4526e+20	2.21762	0.0202576	0.436976
ENST00000598179	ENSG00000105255	FSD1	4.31147e+48	4.31205e+48	2.21656	0.0105203	0.318929
ENST00000217182	ENSG00000101210	EEF1A2	6.34991e+63	6.34991e+63	2.21654	0.0374002	0.570736
ENST00000370874	ENSG00000123728	RAP2C	1.32219e+53	1.32219e+53	-2.21429	0.00873026	0.289094
ENST00000314754	ENSG00000196352	CD55	2.07322e+98	2.07322e+98	-2.21375	0.000494074	0.042005
ENST00000475315	ENSG00000114416	FXR1	1.80912e+134	1.80913e+134	-2.21333	0.0400693	0.587037
ENST00000492498	ENSG00000101146	RAE1	5.73513e+87	5.73514e+87	-2.21193	0.0183561	0.418492
ENST00000506318	ENSG00000112855	HARS2	1.40692e+26	1.40692e+26	2.21049	0.0254839	0.484055
ENST00000588651	ENSG00000198551	ZNF627	1.15595e+39	1.15596e+39	2.20931	0.00418956	0.18865
ENST00000616551	ENSG00000100453	GZMB	2.46341e+23	2.46342e+23	2.20898	0.000251703	0.024182
ENST00000283474	ENSG00000153443	UBALD1	4.61468e+20	4.61489e+20	-2.20848	0.0368182	0.566303
ENST00000471601	ENSG00000196141	SPATS2L	2.00307e+26	2.00307e+26	-2.20765	0.00905173	0.294665
ENST00000523263	ENSG00000164944	VIRMA	9.44963e+31	9.44964e+31	-2.20737	0.0140038	0.371089
ENST00000492515	ENSG00000185522	LMNTD2	5.5997e+17	5.60144e+17	2.20624	0.00499221	0.209658
ENST00000313695	ENSG00000116584	ARHGEF2	1.55978e+197	1.55978e+197	-2.20545	0.000926061	0.0678332
ENST00000489733	ENSG00000082458	DLG3	7.04551e+55	7.04553e+55	-2.20506	0.00501426	0.210097
ENST00000335681	ENSG00000170485	NPAS2	1.0082e+188	1.0082e+188	2.20483	0.0487004	0.634039
ENST00000557515	ENSG00000100813	ACIN1	2.30711e+95	2.30716e+95	-2.20475	0.000997352	0.0713523
ENST00000526726	ENSG00000134910	STT3A	1.25606e+44	1.25606e+44	2.20431	0.0152507	0.387101
ENST00000377103	ENSG00000178726	THBD	23045633	23049741	-2.20292	0.00150729	0.0954786
ENST00000508369	ENSG00000138640	FAM13A	8.8823e+143	8.88232e+143	2.20101	0.0319701	0.533787
ENST00000442880	ENSG00000104660	LEPROTL1	3.00954e+39	3.00955e+39	-2.19914	0.0182741	0.41774
ENST00000435409	ENSG00000143624	INTS3	1.53728e+278	1.53728e+278	2.19898	3.19558e-13	2.28704e-10
ENST00000462826	ENSG00000002933	TMEM176A	1.50802e+17	1.50804e+17	-2.19895	0.0361032	0.562695
ENST00000405333	ENSG00000115758	ODC1	1.04475e+95	1.04478e+95	2.1987	3.52908e-05	0.00440295
ENST00000552550	ENSG00000089159	PXN	1.20225e+35	1.20225e+35	2.19662	0.00227666	0.127043
ENST00000338962	ENSG00000123384	LRP1	5.71287e+55	5.7129e+55	-2.19558	0.0419966	0.598081
ENST00000453954	ENSG00000071564	TCF3	1.6523e+139	1.65259e+139	2.1947	0.00884926	0.290795
ENST00000528357	ENSG00000177963	RIC8A	2.088e+17	2.08938e+17	2.19393	0.00288343	0.147938
ENST00000494584	ENSG00000130717	UCK1	1.31531e+62	1.31531e+62	2.19387	0.00385691	0.179627
ENST00000480032	ENSG00000136531	SCN2A	1.65294e+224	1.65294e+224	2.19334	0.00481652	0.205428
ENST00000355498	ENSG00000132781	MUTYH	4.534e+127	4.53401e+127	-2.19327	0.014081	0.371786
ENST00000439799	ENSG00000183283	DAZAP2	5.12388e+23	5.12389e+23	-2.19314	0.0224149	0.457207
ENST00000261434	ENSG00000121897	LIAS	3.94591e+63	3.94592e+63	2.19287	0.0251397	0.48085
ENST00000445228	ENSG00000185513	L3MBTL1	4.3515e+127	4.35152e+127	2.19272	0.0253079	0.482805
ENST00000441538	ENSG00000185760	KCNQ5	7304193673043060	7304206273043260	2.19054	0.00127536	0.084761
ENST00000451653	ENSG00000093183	SEC22C	4.25635e+39	4.25636e+39	2.18896	3.96518e-06	0.000560815
ENST00000444987	ENSG00000116212	LRRC42	5.39464e+39	5.39465e+39	-2.1888	0.00395804	0.18234
ENST00000545314	ENSG00000162433	AK4	6.51475e+47	6.51477e+47	-2.18876	0.038504	0.57866
ENST00000341840	ENSG00000196345	ZKSCAN7	4.45552e+47	4.45555e+47	2.18815	0.0166975	0.40333
ENST00000407598	ENSG00000169635	HIC2	2.14206e+23	2.14208e+23	-2.18702	0.00192516	0.113191
ENST00000522334	ENSG00000165071	TMEM71	1.3276e+35	1.32761e+35	-2.18661	0.0105072	0.318719
ENST00000434817	ENSG00000157873	TNFRSF14	2.55579e+48	2.55585e+48	2.18612	0.0318358	0.532763
ENST00000346874	ENSG00000148498	PARD3	3.48149e+191	3.48153e+191	2.18554	0.0374694	0.57128
ENST00000587367	ENSG00000125743	SNRPD2	4.56919e+31	4.56919e+31	2.1854	0.000289636	0.0271182
ENST00000442635	ENSG00000177853	ZNF518A	9.6156e+23	9.6156e+23	2.18523	0.0395462	0.584834
ENST00000467646	ENSG00000162623	TYW3	7476389374766280	7476415074766670	-2.18516	0.00297785	0.15118
ENST00000413407	ENSG00000163904	SENP2	1.85586e+143	1.85587e+143	-2.18494	0.0199208	0.434231
ENST00000368020	ENSG00000158773	USF1	1.61045e+98	1.61045e+98	-2.1837	0.0104434	0.317665
ENST00000428855	ENSG00000100031	GGT1	2.46077e+55	2.46077e+55	-2.18311	0.00959259	0.304017
ENST00000450186	ENSG00000151929	BAG3	1.19657e+44	1.19657e+44	-2.18235	0.00190668	0.112449
ENST00000257536	ENSG00000135083	CCNJL	1.60312e+53	1.60313e+53	2.18156	0.010423	0.317357
ENST00000538511	ENSG00000171681	ATF7IP	1.43657e+39	1.43658e+39	-2.18079	0.00417119	0.188224
ENST00000544491	ENSG00000171634	BPTF	6.78749e+23	6.7875e+23	-2.17972	0.0242027	0.473293
ENST00000503301	ENSG00000175471	MCTP1	9.52839e+63	9.5284e+63	-2.17894	0.00651338	0.245106
ENST00000464277	ENSG00000255529	POLR2M	5770670357708710	5770714157709180	-2.17741	0.0082327	0.279802
ENST00000538149	ENSG00000099968	BCL2L13	1.76386e+31	1.76389e+31	-2.1771	0.0200972	0.435729
ENST00000314761	ENSG00000115368	WDR75	1.89441e+188	1.89442e+188	-2.17704	0.00423584	0.190046
ENST00000551519	ENSG00000111110	PPM1H	6.27882e+39	6.27885e+39	-2.17603	0.00252343	0.135398
ENST00000439785	ENSG00000168661	ZNF30	3.49269e+39	3.49273e+39	-2.17603	0.00773506	0.270325
ENST00000371719	ENSG00000148680	HTR7	9.08571e+23	9.08577e+23	-2.17546	0.0206237	0.439951
ENST00000423113	ENSG00000150093	ITGB1	3.29355e+127	3.29356e+127	-2.17376	0.000102595	0.0113347
ENST00000432109	ENSG00000064012	CASP8	2.01233e+89	2.01234e+89	-2.17287	0.00875368	0.289311
ENST00000503361	ENSG00000153347	FAM81B	9.53928e+47	9.53929e+47	2.17234	0.0264765	0.491559
ENST00000425611	ENSG00000173559	NABP1	1.91678e+53	1.91679e+53	2.17191	2.41498e-05	0.00309346
ENST00000010132	ENSG00000010219	DYRK4	4.59032e+83	4.59044e+83	-2.17035	0.0153567	0.388129
ENST00000261183	ENSG00000091039	OSBPL8	7.65594e+191	7.65598e+191	-2.16871	0.00456858	0.198938
ENST00000524651	ENSG00000136153	LMO7	7.58237e+63	7.58239e+63	-2.16826	0.00977839	0.307871
ENST00000448829	ENSG00000181192	DHTKD1	1.20943e+47	1.20943e+47	-2.16779	0.0150609	0.384936
ENST00000423054	ENSG00000155265	GOLGA7B	9786623197871060	9786637597871580	-2.16728	0.00247482	0.133804
ENST00000578997	ENSG00000256525	POLG2	6.44965e+31	6.44968e+31	2.16607	0.0415345	0.595089
ENST00000377419	ENSG00000096654	ZNF184	2.74727e+47	2.74727e+47	2.16607	0.00190483	0.112384
ENST00000442291	ENSG00000005469	CROT	8.73463e+135	8.73464e+135	2.1657	0.0371826	0.568873
ENST00000411922	ENSG00000214160	ALG3	1.84249e+71	1.84249e+71	-2.16515	0.0129677	0.358105
ENST00000452065	ENSG00000115677	HDLBP	2.41273e+62	2.41273e+62	-2.16489	0.0194071	0.429439
ENST00000615148	ENSG00000141452	C18orf8	2.35035e+143	2.35037e+143	-2.16458	0.0115073	0.336806
ENST00000449697	ENSG00000108448	TRIM16L	1.8698e+39	1.86981e+39	2.16362	0.0319035	0.533214
ENST00000496305	ENSG00000025293	PHF20	3.58553e+23	3.58556e+23	2.16192	0.0270047	0.496477
ENST00000316848	ENSG00000128923	MINDY2	5.87712e+63	5.87722e+63	2.16179	0.0379032	0.574011
ENST00000311172	ENSG00000137478	FCHSD2	7.31419e+151	7.3142e+151	-2.16127	5.56131e-15	1.27376e-11
ENST00000636392	ENSG00000131089	ARHGEF9	6.37543e+79	6.37547e+79	-2.16008	0.0391025	0.582545
ENST00000409101	ENSG00000153253	SCN3A	1.65204e+251	1.65204e+251	2.15992	1.60559e-12	7.2681e-10
ENST00000370007	ENSG00000166197	NOLC1	1.02152e+116	1.02153e+116	-2.15912	0.00111982	0.0770371
ENST00000412272	ENSG00000148634	HERC4	6.80751e+191	6.80753e+191	2.15897	4.58054e-13	2.94187e-10
ENST00000400952	ENSG00000185842	DNAH14	2.2493e+98	2.2493e+98	-2.15841	0.021457	0.44799
ENST00000456217	ENSG00000241058	NSUN6	1.86592e+23	1.86593e+23	-2.15611	0.0041524	0.187803
ENST00000409772	ENSG00000156973	PDE6D	2.31781e+35	2.31781e+35	2.15608	0.000962407	0.0695317
ENST00000310144	ENSG00000087191	PSMC5	6.38274e+95	6.38275e+95	-2.15597	2.92716e-05	0.00370316
ENST00000506847	ENSG00000205302	SNX2	1.22817e+53	1.22817e+53	2.15596	0.0282316	0.506588
ENST00000601717	ENSG00000104951	IL4I1	4.99293e+87	4.99294e+87	2.15561	0.0214976	0.4483
ENST00000635051	ENSG00000154380	ENAH	2.25653e+134	2.25653e+134	2.15448	0.0112702	0.332605
ENST00000237019	ENSG00000118276	B4GALT6	3.16843e+63	3.16846e+63	-2.15372	0.0200813	0.435687
ENST00000636615	ENSG00000250644	AC068580.4	1.76379e+69	1.76395e+69	-2.15366	0.0210102	0.442733
ENST00000578764	ENSG00000109066	TMEM104	7.47765e+47	7.47766e+47	-2.15338	0.0160369	0.396754
ENST00000435231	ENSG00000115966	ATF2	1.75168e+71	1.75168e+71	-2.15307	0.00323273	0.159298
ENST00000589867	ENSG00000141644	MBD1	5.02814e+31	5.02814e+31	2.15248	0.028116	0.505648
ENST00000518900	ENSG00000055147	FAM114A2	1.54039e+53	1.54039e+53	-2.15229	0.0146485	0.379395
ENST00000209929	ENSG00000094963	FMO2	1.71185e+80	1.71185e+80	2.15099	0.00279719	0.145179
ENST00000470267	ENSG00000196730	DAPK1	8749791287498970	8749810787499350	-2.15062	2.28897e-06	0.000333263
ENST00000205194	ENSG00000090971	NAT14	5.54852e+23	5.54853e+23	2.14969	0.0499647	0.639843
ENST00000476933	ENSG00000162600	OMA1	5.85306e+23	5.85306e+23	-2.14968	0.00125242	0.0835986
ENST00000512921	ENSG00000281028	AC104662.2	2.51607e+79	2.51608e+79	-2.14936	0.0106433	0.321197
ENST00000562238	ENSG00000167969	ECI1	2.25152e+48	2.25157e+48	2.1486	0.0258475	0.486148
ENST00000482325	ENSG00000135968	GCC2	1.08449e+197	1.08449e+197	-2.14804	5.04707e-14	6.09732e-11
ENST00000394348	ENSG00000187098	MITF	6.99366e+23	6.99368e+23	-2.14772	0.036705	0.565867
ENST00000534320	ENSG00000070047	PHRF1	5.76487e+107	5.76593e+107	2.14755	5.12277e-13	3.23716e-10
ENST00000578467	ENSG00000264006	AKR1C8P	5.18501e+55	5.18519e+55	2.14732	0.00624924	0.238852
ENST00000304567	ENSG00000171848	RRM2	1.01227e+79	1.01229e+79	-2.14732	0.0192721	0.42818
ENST00000368848	ENSG00000143367	TUFT1	1.5154e+107	1.5154e+107	-2.14715	0.019813	0.433174
ENST00000595858	ENSG00000105671	DDX49	1.89197e+111	1.89199e+111	-2.14712	0.0160071	0.396385
ENST00000523546	ENSG00000104290	FZD3	2849421428502670	2849434328503110	2.14608	0.00237903	0.130446
ENST00000316409	ENSG00000176973	FAM89B	6557234965573400	6557296065574190	-2.14326	0.0356327	0.559379
ENST00000600977	ENSG00000181027	FKRP	4.67461e+39	4.67461e+39	-2.14297	0.00767651	0.269507
ENST00000531751	ENSG00000166788	SAAL1	1.80922e+63	1.80923e+63	2.14233	0.0266505	0.492631
ENST00000532971	ENSG00000214756	METTL12	6.26653e+23	6.26653e+23	2.14219	0.0258542	0.486166
ENST00000634650	ENSG00000144036	EXOC6B	7.28258e+183	7.2826e+183	2.14139	0.000837334	0.0628336
ENST00000634607	ENSG00000106443	PHF14	1.09739e+143	1.09743e+143	2.14112	0.0122308	0.348607
ENST00000598629	ENSG00000173480	ZNF417	5.79164e+31	5.79166e+31	-2.14099	0.0132392	0.361181
ENST00000560361	ENSG00000174306	ZHX3	4.13e+63	4.13001e+63	2.13943	0.00874809	0.289311
ENST00000369534	ENSG00000130830	MPP1	1.54805e+107	1.54805e+107	-2.13935	0.0142227	0.373984
ENST00000424347	ENSG00000148019	CEP78	7.82361e+127	7.82366e+127	-2.13925	0.000512518	0.0431193
ENST00000301959	ENSG00000127954	STEAP4	8.83068e+31	8.83069e+31	-2.1382	0.0193753	0.429201
ENST00000509613	ENSG00000179304	FAM156B	5.28994e+23	5.28995e+23	-2.13794	0.017222	0.407729
ENST00000554190	ENSG00000165355	FBXO33	3943156439399560	3943187539399780	-2.13777	0.00435127	0.193098
ENST00000426956	ENSG00000057252	SOAT1	1.79294e+62	1.79294e+62	-2.13773	0.00453003	0.197884
ENST00000342935	ENSG00000085117	CD82	4.45656e+71	4.45657e+71	-2.13771	0.0120886	0.346357
ENST00000373069	ENSG00000148339	SLC25A25	1.28068e+98	1.28069e+98	2.13713	0.000423909	0.0371725
ENST00000444537	ENSG00000082438	COBLL1	1.64842e+53	1.64842e+53	2.13675	0.00279752	0.145179
ENST00000370016	ENSG00000089820	ARHGAP4	1.53926e+188	1.53926e+188	-2.13537	9.4536e-15	1.83636e-11
ENST00000621320	ENSG00000115919	KYNU	1.42885e+71	1.42886e+71	-2.13481	1.46031e-05	0.00193519
ENST00000467882	ENSG00000143748	NVL	2.2433e+107	2.2433e+107	-2.13437	0.0222961	0.456321
ENST00000462392	ENSG00000136718	IMP4	1.30343e+62	1.30343e+62	-2.13333	0.0239336	0.471313
ENST00000380125	ENSG00000198721	ECI2	4.13537e+69	4.13547e+69	2.1333	0.0234171	0.466934
ENST00000525897	ENSG00000185090	MANEAL	3.77954e+31	3.77956e+31	2.1333	0.0234171	0.466934
ENST00000256722	ENSG00000134326	CMPK2	6.86502e+34	6.8657e+34	2.1325	6.27347e-06	0.000869655
ENST00000428481	ENSG00000162976	PQLC3	1.11556e+31	1.11557e+31	-2.13208	0.0172695	0.408276
ENST00000277537	ENSG00000148396	SEC16A	1.36463e+188	1.36463e+188	2.13121	0.00853691	0.285974
ENST00000539115	ENSG00000005889	ZFX	2.41496e+47	2.41498e+47	-2.13105	0.0130061	0.358519
ENST00000554446	ENSG00000092036	HAUS4	2.29551e+55	2.29552e+55	2.131	0.00266056	0.140303
ENST00000597987	ENSG00000182472	CAPN12	3.87354e+39	3.87354e+39	2.13092	0.0292848	0.514183
ENST00000451104	ENSG00000107959	PITRM1	3.17272e+167	3.17284e+167	-2.13	0.0225605	0.459009
ENST00000261888	ENSG00000138617	PARP16	6.52863e+47	6.52869e+47	2.12962	0.0425913	0.600933
ENST00000401738	ENSG00000143924	EML4	4.21695e+191	4.21696e+191	-2.12938	0.00297815	0.15118
ENST00000509430	ENSG00000164347	GFM2	7.47669e+175	7.47671e+175	2.1291	0.000272733	0.0258191
ENST00000442371	ENSG00000187210	GCNT1	7.64417e+23	7.64423e+23	-2.12826	1.27011e-12	6.21145e-10
ENST00000292433	ENSG00000160888	IER2	1315041113152940	1315055213154910	-2.12821	0.00100186	0.0715414
ENST00000444761	ENSG00000180398	MCFD2	4.69416e+23	4.69419e+23	-2.12621	0.00117554	0.080033
ENST00000011473	ENSG00000008282	SYPL1	1.06112e+53	1.06113e+53	2.12616	0.00431295	0.192175
ENST00000466651	ENSG00000067606	PRKCZ	2.05568e+27	2.05588e+27	2.12558	0.00142153	0.0918111
ENST00000485050	ENSG00000151576	QTRT2	1.14057e+80	1.14057e+80	-2.12527	2.82777e-05	0.00358926
ENST00000528954	ENSG00000110031	LPXN	5.8578e+71	5.85782e+71	-2.12512	0.0101066	0.312197
ENST00000380764	ENSG00000124535	WRNIP1	2.76877e+41	2.76888e+41	2.12472	6.83386e-06	0.000940541
ENST00000370457	ENSG00000155966	AFF2	1.48501e+179	1.48501e+179	2.12442	0.0170692	0.406495
ENST00000575041	ENSG00000122299	ZC3H7A	1.17742e+39	1.17743e+39	-2.12331	0.0231382	0.4647
ENST00000400247	ENSG00000125826	RBCK1	408343410412	408779410764	2.12324	0.0243516	0.473965
ENST00000558330	ENSG00000034053	APBA2	2.8886e+119	2.88863e+119	2.12318	7.11591e-13	4.15204e-10
ENST00000256585	ENSG00000134193	REG4	1.19811e+53	1.19811e+53	2.12263	0.0296841	0.517769
ENST00000584024	ENSG00000178927	C17orf62	8.24507e+47	8.24508e+47	2.12077	6.47707e-13	3.86752e-10
ENST00000467167	ENSG00000114491	UMPS	1.2473e+62	1.24731e+62	2.12075	0.00563575	0.225145
ENST00000418232	ENSG00000163126	ANKRD23	9.6844e+79	9.6844e+79	2.11977	0.0313292	0.530006
ENST00000336164	ENSG00000134539	KLRD1	1.03079e+47	1.03081e+47	-2.11806	5.69534e-05	0.0068174
ENST00000568412	ENSG00000141002	TCF25	8.98737e+63	8.98739e+63	-2.11709	0.0173932	0.409876
ENST00000509005	ENSG00000164338	UTP15	7.35657e+95	7.35659e+95	-2.11574	0.0218183	0.451115
ENST00000606153	ENSG00000137709	POU2F3	120300903	120304330	-2.11526	0.011542	0.337285
ENST00000618445	ENSG00000112425	EPM2A	1.45735e+44	1.45736e+44	2.11495	0.0129207	0.357514
ENST00000441090	ENSG00000186001	LRCH3	1.97791e+161	1.97792e+161	-2.1141	0.0236436	0.468831
ENST00000579877	ENSG00000161526	SAP30BP	7.56674e+63	7.56675e+63	-2.11373	0.0191433	0.42737
ENST00000602849	ENSG00000162775	RBM15	110339323	110342690	-2.11358	0.000414393	0.0364004
ENST00000554087	ENSG00000100554	ATP6V1D	6.73597e+103	6.73598e+103	2.11345	0.0175148	0.410973
ENST00000512273	ENSG00000169045	HNRNPH1	1.79624e+35	1.79624e+35	-2.1134	8.58339e-14	8.89988e-11
ENST00000376922	ENSG00000159314	ARHGAP27	4.54256e+135	4.54256e+135	-2.11318	7.68451e-14	8.18918e-11
ENST00000528249	ENSG00000243716	NPIPB5	2.25137e+55	2.25139e+55	2.1131	9.37077e-13	5.09933e-10
ENST00000398755	ENSG00000041880	PARP3	5.19424e+87	5.19427e+87	-2.1114	0.0212242	0.445129
ENST00000596919	ENSG00000187994	RINL	3.88782e+23	3.88783e+23	-2.11107	0.00137357	0.0895816
ENST00000569505	ENSG00000103168	TAF1C	8.41869e+47	8.4187e+47	-2.11107	0.00204886	0.118882
ENST00000447799	ENSG00000111696	NT5DC3	1.03785e+44	1.03785e+44	2.11063	0.0202757	0.436976
ENST00000574468	ENSG00000007168	PAFAH1B1	2.67027e+34	2.67033e+34	-2.11033	0.00473764	0.203295
ENST00000504432	ENSG00000151247	EIF4E	9.89291e+63	9.89291e+63	-2.10888	0.000198304	0.0198248
ENST00000544520	ENSG00000137817	PARP6	7.22667e+175	7.2267e+175	-2.1083	0.0118458	0.342555
ENST00000537888	ENSG00000131779	PEX11B	1.45918e+35	1.45919e+35	2.10766	0.000184016	0.0185658
ENST00000483056	ENSG00000188938	FAM120AOS	9.34509e+31	9.34512e+31	-2.10761	0.0416553	0.595676
ENST00000250379	ENSG00000092208	GEMIN2	3.91143e+71	3.91145e+71	-2.10734	0.0239532	0.471313
ENST00000562808	ENSG00000102984	ZNF821	7.18832e+63	7.18833e+63	-2.10498	0.00892386	0.292176
ENST00000532204	ENSG00000118058	KMT2A	1.18437e+26	1.18437e+26	-2.10457	0.0247068	0.477329
ENST00000329962	ENSG00000182272	B4GALNT4	3.69499e+119	3.69954e+119	2.10449	0.0191174	0.427155
ENST00000533518	ENSG00000255439	AC135050.2	3.10946e+103	3.10946e+103	2.1041	0.030915	0.527652
ENST00000412285	ENSG00000081377	CDC14B	9.66192e+119	9.66194e+119	-2.10366	0.00313869	0.156359
ENST00000437787	ENSG00000102181	CD99L2	1.50899e+71	1.50899e+71	2.10326	7.59582e-13	4.30122e-10
ENST00000478277	ENSG00000158793	NIT1	1.61118e+26	1.61118e+26	2.10241	0.0137808	0.368543
ENST00000373077	ENSG00000101049	SGK2	4.3559e+111	4.35592e+111	2.10205	0.013802	0.368543
ENST00000470682	ENSG00000142188	TMEM50B	3.34492e+31	3.34494e+31	2.10123	0.00731407	0.262022
ENST00000544223	ENSG00000111727	HCFC2	1.04065e+125	1.04065e+125	-2.1011	0.0250095	0.479945
ENST00000474468	ENSG00000121749	TBC1D15	7.18398e+47	7.18398e+47	2.10065	0.00374928	0.176421
ENST00000594164	ENSG00000104823	ECH1	3.88317e+55	3.88318e+55	2.1003	0.013644	0.3668
ENST00000359579	ENSG00000198074	AKR1B10	1.34528e+89	1.34528e+89	-2.10027	0.00636233	0.241568
ENST00000391814	ENSG00000161681	SHANK1	5.07194e+199	5.07195e+199	2.10022	0.033073	0.541017
ENST00000398484	ENSG00000127418	FGFRL1	1.00998e+55	1.01017e+55	-2.099	0.0132559	0.361181
ENST00000452831	ENSG00000144134	RABL2A	1.13627e+71	1.13627e+71	-2.09741	0.00511205	0.212256
ENST00000480417	ENSG00000160408	ST6GALNAC6	1.279e+44	1.279e+44	-2.09728	0.0282691	0.506609
ENST00000510880	ENSG00000091490	SEL1L3	2586060125847340	2586063125847860	2.09654	0.00652928	0.24541
ENST00000494576	ENSG00000134882	UBAC2	9.92445e+47	9.92446e+47	2.09645	6.11623e-05	0.00727581
ENST00000444128	ENSG00000111912	NCOA7	1.25919e+44	1.25919e+44	-2.09622	0.0249724	0.479905
ENST00000574070	ENSG00000181885	CLDN7	7.26082e+20	7.26115e+20	2.09615	0.00330718	0.161988
ENST00000536716	ENSG00000185361	TNFAIP8L1	46400174651867	46401594655568	2.09601	3.96593e-12	1.43852e-09
ENST00000444257	ENSG00000163803	PLB1	2.86047e+143	2.86048e+143	-2.09596	0.00367992	0.174078
ENST00000524341	ENSG00000156469	MTERF3	9.6257e+39	9.62571e+39	2.09516	0.0329025	0.540153
ENST00000290363	ENSG00000159208	CIART	1.50283e+44	1.50284e+44	-2.09402	0.00960124	0.304228
ENST00000528244	ENSG00000165923	AGBL2	4.77152e+127	4.77154e+127	-2.09359	0.0251364	0.48085
ENST00000492729	ENSG00000143578	CREB3L4	1.53968e+44	1.53968e+44	2.09264	0.0133155	0.361847
ENST00000287773	ENSG00000157111	TMEM171	7.31206e+31	7.31207e+31	-2.09254	0.0180683	0.416261
ENST00000372852	ENSG00000163909	HEYL	3.96395e+39	3.96396e+39	-2.0917	0.0450401	0.616096
ENST00000381692	ENSG00000159140	SON	3.35431e+87	3.35432e+87	-2.09145	1.25509e-14	2.24855e-11
ENST00000409760	ENSG00000118640	VAMP8	8.55776e+31	8.55776e+31	2.09117	0.000418702	0.0367369
ENST00000519600	ENSG00000131773	KHDRBS3	1.35539e+17	1.35543e+17	-2.09091	0.0307747	0.526311
ENST00000440810	ENSG00000159147	DONSON	3.3586e+39	3.35862e+39	-2.09067	0.0181101	0.416473
ENST00000472753	ENSG00000163466	ARPC2	2.18226e+26	2.18226e+26	-2.09019	3.3313e-05	0.0041834
ENST00000622735	ENSG00000276692	CR769767.2	3.98739e+23	3.98746e+23	-2.08931	0.0188363	0.42396
ENST00000526417	ENSG00000167207	NOD2	5.06936e+39	5.06937e+39	-2.08898	0.0042317	0.18999
ENST00000472827	ENSG00000168216	LMBRD1	6.97968e+135	6.97969e+135	2.08851	9.60623e-13	5.15435e-10
ENST00000507993	ENSG00000155158	TTC39B	1.52499e+143	1.52501e+143	-2.08722	0.0165193	0.401807
ENST00000481185	ENSG00000159263	SIM2	3.66991e+79	3.66999e+79	2.08721	0.0422368	0.599143
ENST00000369942	ENSG00000179902	C1orf194	1.09114e+35	1.09114e+35	2.08675	0.0320681	0.534183
ENST00000553118	ENSG00000139436	GIT2	1.09996e+161	1.09996e+161	-2.08556	0.0259506	0.486774
ENST00000595687	ENSG00000197782	ZNF780A	4.00908e+47	4.00909e+47	2.085	3.02317e-12	1.205e-09
ENST00000291722	ENSG00000160325	CACFD1	1.3346e+35	1.3346e+35	-2.08441	0.0255475	0.4844
ENST00000392690	ENSG00000172318	B3GALT1	167868948	167874041	2.08405	0.0183541	0.418492
ENST00000433104	ENSG00000068745	IP6K2	4.87402e+71	4.87404e+71	-2.08394	0.00166092	0.101952
ENST00000557036	ENSG00000133962	CATSPERB	9.16698e+103	9.16699e+103	2.08376	0.0130144	0.358597
ENST00000556178	ENSG00000100784	RPS6KA5	9.09783e+111	9.09785e+111	-2.08263	0.0233918	0.466733
ENST00000555214	ENSG00000213930	GALT	3.46467e+31	3.46468e+31	2.08222	0.0424309	0.600023
ENST00000340124	ENSG00000166123	GPT2	4.68844e+95	4.68845e+95	-2.07984	0.0258747	0.486263
ENST00000260777	ENSG00000187164	SHTN1	1.17005e+143	1.17006e+143	-2.07911	0.00137552	0.08967
ENST00000418022	ENSG00000144381	HSPD1	1.975e+26	1.975e+26	-2.07841	0.00222104	0.125236
ENST00000325752	ENSG00000108423	TUBD1	5.98927e+71	5.98929e+71	-2.07826	0.00251986	0.135254
ENST00000467416	ENSG00000184867	ARMCX2	1.01658e+17	1.01659e+17	-2.07814	0.00215955	0.122694
ENST00000587100	ENSG00000183401	CCDC159	1.13447e+23	1.13448e+23	2.07809	0.026389	0.491301
ENST00000354396	ENSG00000143437	ARNT	1.50877e+197	1.50877e+197	2.07788	9.54646e-13	5.15435e-10
ENST00000543772	ENSG00000100764	PSMC1	9.02566e+79	9.02566e+79	-2.07748	0.0233033	0.466034
ENST00000599717	ENSG00000012124	CD22	3.53292e+31	3.53292e+31	2.07736	0.00514346	0.213166
ENST00000355991	ENSG00000126391	FRMD8	6.53866e+79	6.53868e+79	2.07669	3.30906e-12	1.28417e-09
ENST00000422701	ENSG00000114268	PFKFB4	4.85595e+31	4.85599e+31	-2.07574	0.00551085	0.222529
ENST00000584444	ENSG00000177731	FLII	1.82586e+63	1.82587e+63	2.07568	0.0336817	0.544933
ENST00000477307	ENSG00000239305	RNF103	8.66238e+39	8.66239e+39	-2.07553	0.0136018	0.366256
ENST00000352303	ENSG00000185627	PSMD13	2.37026e+71	2.37144e+71	-2.07544	0.0325788	0.537903
ENST00000503725	ENSG00000138709	LARP1B	1.28179e+71	1.2818e+71	2.07506	0.00255552	0.136562
ENST00000529397	ENSG00000154114	TBCEL	1.21024e+71	1.21024e+71	-2.07439	0.0199628	0.434592
ENST00000354558	ENSG00000175216	CKAP5	46821175,46818310,46816198,46811007,46809742,46809400,46808031,46801200,46798083,46797805,46796812,46795594,46790470,46790076,46788681,46784488,46783274,46780428,46780194,46778460,46778139,46777439,46776255,46770788,46769963,46767575,46765131,46763481,46762976,46762627,46762000,46760612,46759269,46758923,46753310,46752635,46751346,46751118,46750528,46750274,46744426,46743540	46821257,46818503,46816404,46811178,46809874,46809500,46808144,46801304,46798172,46797969,46796940,46795776,46790583,46790186,46788773,46784673,46783368,46780485,46780319,46778599,46778313,46777552,46776383,46770982,46770098,46767663,46765256,46763630,46763179,46762762,46762193,46760784,46759442,46759043,46753497,46752710,46751534,46751255,46750611,46750433,46744577,46744265	-2.07424	1.52875e-14	2.63354e-11
ENST00000637096	ENSG00000204272	NBDY	5.67292e+31	5.67296e+31	2.07398	0.00364027	0.172895
ENST00000457361	ENSG00000030419	IKZF2	2.13151e+71	2.13152e+71	-2.07378	1.54453e-14	2.63354e-11
ENST00000409864	ENSG00000177483	RBM44	2.37799e+134	2.37799e+134	2.07361	0.000454766	0.0394055
ENST00000514974	ENSG00000138778	CENPE	1.03198e+62	1.03198e+62	-2.0736	0.00689355	0.253623
ENST00000394005	ENSG00000173124	ACSM6	9.51945e+79	9.51947e+79	2.07178	0.0350311	0.555119
ENST00000430644	ENSG00000185619	PCGF3	7.05833e+65	7.05971e+65	-2.07167	0.0265152	0.491559
ENST00000541435	ENSG00000089327	FXYD5	3.51548e+71	3.51549e+71	-2.07124	0.0279591	0.504547
ENST00000266458	ENSG00000139112	GABARAPL1	1.02129e+31	1.02132e+31	-2.06992	3.64198e-05	0.00453274
ENST00000554012	ENSG00000100721	TCL1A	9.57139e+31	9.57142e+31	2.06968	0.000943514	0.0685229
ENST00000452882	ENSG00000177479	ARIH2	4.89188e+23	4.8919e+23	-2.06949	0.00503449	0.210706
ENST00000308031	ENSG00000196263	ZNF471	5.65079e+39	5.65079e+39	-2.0684	0.0164584	0.400866
ENST00000571880	ENSG00000141542	RAB40B	8265649382655030	8265688182655660	-2.06777	0.0207393	0.440803
ENST00000640341	ENSG00000138760	SCARB2	7.62134e+95	7.62138e+95	-2.06756	1.66596e-14	2.71972e-11
ENST00000528059	ENSG00000196172	ZNF681	2.37587e+23	2.37588e+23	2.06741	0.0158037	0.393819
ENST00000464225	ENSG00000100288	CHKB	5.05802e+39	5.05803e+39	2.06688	0.00389492	0.180687
ENST00000379286	ENSG00000089063	TMEM230	5.11274e+34	5.11304e+34	2.06646	0.0060924	0.235385
ENST00000421047	ENSG00000073792	IGF2BP2	1.85821e+134	1.85821e+134	2.06629	0.0252357	0.481906
ENST00000599180	ENSG00000126262	FFAR2	3544830135449710	3544837935451760	-2.06563	0.00172351	0.105205
ENST00000376325	ENSG00000187902	SHISA7	5.54422e+31	5.54429e+31	2.06536	0.0161961	0.398302
ENST00000409038	ENSG00000071082	RPL31	1.01002e+44	1.01002e+44	-2.06384	0.00609635	0.235471
ENST00000430469	ENSG00000110435	PDHX	3.49166e+47	3.49168e+47	2.06341	0.035529	0.558567
ENST00000554717	ENSG00000140006	WDR89	6.36418e+31	6.36419e+31	-2.06325	0.0276808	0.501622
ENST00000550103	ENSG00000140025	EFCAB11	8.99325e+23	8.99326e+23	2.06152	0.027488	0.499995
ENST00000415136	ENSG00000244038	DDOST	2.06612e+87	2.06615e+87	-2.06068	0.00993279	0.309745
ENST00000541868	ENSG00000111728	ST8SIA1	2.2334e+31	2.23342e+31	2.06044	0.0219156	0.452333
ENST00000544681	ENSG00000111678	C12orf57	69438176944476	69441736945098	2.06003	0.0204388	0.438379
ENST00000360415	ENSG00000241258	CRCP	6.61146e+55	6.6115e+55	-2.05998	0.00914666	0.296321
ENST00000455441	ENSG00000073849	ST6GAL1	1.86931e+35	1.86931e+35	2.05905	0.0245427	0.476029
ENST00000510357	ENSG00000166532	RIMKLB	8.77981e+20	8.78011e+20	-2.05688	0.0247699	0.478082
ENST00000542749	ENSG00000090975	PITPNM2	1.23035e+215	1.23035e+215	-2.05641	1.87889e-14	2.97247e-11
ENST00000355029	ENSG00000173848	NET1	5.41256e+83	5.41282e+83	-2.05626	0.000437724	0.0381395
ENST00000503277	ENSG00000163682	RPL9	3.94589e+55	3.94589e+55	-2.05626	0.00141817	0.0917489
ENST00000407550	ENSG00000242114	MTFP1	3.04258e+31	3.04259e+31	2.05623	0.0286846	0.510195
ENST00000634017	ENSG00000180957	PITPNB	2.79191e+95	2.79192e+95	2.05577	0.0158504	0.393955
ENST00000426588	ENSG00000168259	DNAJC7	4.2017e+111	4.20172e+111	2.0551	1.16664e-12	5.83201e-10
ENST00000354433	ENSG00000241322	CDRT1	1.55985e+39	1.55988e+39	2.05446	0.016115	0.39771
ENST00000237937	ENSG00000107372	ZFAND5	7.23645e+47	7.23646e+47	-2.05443	1.93707e-14	3.03324e-11
ENST00000553555	ENSG00000100823	APEX1	2.04552e+31	2.04557e+31	-2.05386	0.0450906	0.616379
ENST00000424679	ENSG00000171606	ZNF274	5.8183e+39	5.81834e+39	-2.0527	0.00495412	0.208982
ENST00000259874	ENSG00000137331	IER3	3074430930743190	3074454730744190	-2.0519	0.00233053	0.128646
ENST00000544365	ENSG00000121310	ECHDC2	5.29271e+47	5.29272e+47	-2.05148	0.0129499	0.358064
ENST00000251195	ENSG00000092853	CLSPN	3.57698e+199	3.577e+199	2.0511	0.0274185	0.499294
ENST00000446792	ENSG00000198520	C1orf228	4.47238e+23	4.47239e+23	2.05106	0.0395122	0.584809
ENST00000523707	ENSG00000120533	ENY2	1.09336e+35	1.09336e+35	-2.05106	0.0249544	0.479748
ENST00000263974	ENSG00000120656	TAF12	2.86427e+47	2.8643e+47	-2.04857	0.000521209	0.0436215
ENST00000605526	ENSG00000232593	KANTR	5.30941e+23	5.30943e+23	2.04841	0.00566352	0.225666
ENST00000556810	ENSG00000070269	TMEM260	5.64884e+31	5.64886e+31	-2.04816	0.0070332	0.25673
ENST00000573725	ENSG00000174231	PRPF8	1.66191e+41	1.66204e+41	-2.04729	0.0202928	0.437127
ENST00000509864	ENSG00000123415	SMUG1	5.41837e+39	5.41839e+39	2.04673	0.0475594	0.628794
ENST00000454207	ENSG00000280148	AL049844.3	1.43857e+89	1.43857e+89	2.04627	0.0163045	0.399496
ENST00000335230	ENSG00000186334	SLC36A3	1.51303e+89	1.51304e+89	-2.04602	0.0383849	0.577437
ENST00000423733	ENSG00000124181	PLCG1	4.11805e+31	4.11807e+31	-2.04436	0.0199411	0.434367
ENST00000599019	ENSG00000105287	PRKD2	4.66972e+79	4.66973e+79	-2.04432	0.0177111	0.412365
ENST00000518323	ENSG00000164330	EBF1	1.58708e+26	1.58708e+26	2.04387	0.0106395	0.321145
ENST00000550860	ENSG00000123411	IKZF4	5.60111e+31	5.60115e+31	-2.04363	0.00304603	0.153459
ENST00000436386	ENSG00000198157	HMGN5	8.12017e+71	8.12019e+71	2.0429	0.0397838	0.586231
ENST00000397017	ENSG00000126217	MCF2L	1.13074e+188	1.13075e+188	2.04224	0.0153955	0.388134
ENST00000559345	ENSG00000185787	MORF4L1	7.8873e+95	7.88732e+95	-2.04199	0.00902696	0.294108
ENST00000466421	ENSG00000111843	TMEM14C	1.07231e+31	1.07232e+31	2.0417	0.0172873	0.408462
ENST00000537237	ENSG00000110921	MVK	1.09574e+98	1.09574e+98	-2.04159	0.0085783	0.286548
ENST00000358400	ENSG00000005471	ABCB4	8.74756e+215	8.74757e+215	2.04122	0.0375025	0.571667
ENST00000417814	ENSG00000120949	TNFRSF8	1.20634e+111	1.20637e+111	2.04036	0.0254571	0.483845
ENST00000326047	ENSG00000163808	KIF15	4.47618e+279	4.47619e+279	-2.03947	0.0255494	0.4844
ENST00000395487	ENSG00000184613	NELL2	4.48755e+159	4.48757e+159	2.03936	0.012416	0.350628
ENST00000525024	ENSG00000154359	LONRF1	1.27292e+31	1.27294e+31	2.03767	0.000512805	0.0431197
ENST00000508567	ENSG00000237765	FAM200B	1.56818e+31	1.56819e+31	2.03689	0.0297107	0.518044
ENST00000361899	ENSG00000198899	MT-ATP6	8527	9207	-2.0363	0.000201363	0.0200914
ENST00000548065	ENSG00000181929	PRKAG1	4.90187e+95	4.90188e+95	-2.03615	0.00194649	0.114169
ENST00000531253	ENSG00000196535	MYO18A	29180313,29165942,29122166,29121851,29121547,29120998,29120616,29119335,29118377,29118045,29116444,29115664,29115351,29114907,29114011,29111722,29111424,29110436,29109858,29107080,29103599,29099634,29098826,29098356,29098105,29097788,29097223,29096761,29094936,29094650,29093980,29093323,29092855,29092343,29090810,29090532,29089961,29086936,29086438,29082316,29073519	29180364,29167021,29122253,29121957,29121723,29121211,29120758,29119435,29118440,29118189,29116455,29115840,29115441,29115099,29114097,29111863,29111583,29110622,29110101,29107189,29103664,29099762,29098969,29098445,29098224,29097899,29097350,29096915,29095059,29094850,29094090,29093427,29093001,29092456,29090926,29090615,29090098,29087121,29086577,29082438,29074914	2.03534	0.0233617	0.466497
ENST00000252244	ENSG00000167768	KRT1	5.26798e+71	5.26804e+71	-2.03493	0.0140478	0.371385
ENST00000497544	ENSG00000117984	CTSD	17549061753799	17553481754138	-2.03436	0.000629634	0.0506934
ENST00000496213	ENSG00000164953	TMEM67	9.37655e+31	9.37656e+31	2.03433	0.0120344	0.345721
ENST00000438191	ENSG00000197713	RPE	2.10003e+44	2.10003e+44	2.03425	0.0393387	0.583942
ENST00000374624	ENSG00000119328	FAM206A	1.08934e+35	1.08935e+35	-2.03401	0.00730259	0.261892
ENST00000600026	ENSG00000090006	LTBP4	4.05929e+39	4.05932e+39	-2.03344	0.00985973	0.308741
ENST00000381870	ENSG00000040531	CTNS	3.63648e+90	3.63671e+90	2.03095	0.00409915	0.186163
ENST00000511789	ENSG00000109680	TBC1D19	2.65842e+143	2.65843e+143	-2.03089	0.0300814	0.52125
ENST00000577256	ENSG00000175224	ATG13	4.66176e+47	4.66179e+47	2.03006	0.0111384	0.329654
ENST00000550170	ENSG00000170421	KRT8	5.29047e+55	5.2905e+55	-2.02981	0.0302736	0.522574
ENST00000518166	ENSG00000104490	NCALD	1.02124e+35	1.02124e+35	2.02955	0.0101585	0.312968
ENST00000230419	ENSG00000112655	PTK7	4.30763e+159	4.30766e+159	-2.02891	0.00975499	0.307639
ENST00000464137	ENSG00000112782	CLIC5	4601548046014280	4601554646014710	-2.02854	0.0131614	0.360093
ENST00000309041	ENSG00000198707	CEP290	88141206,88140956,88139495,88139145,88136643,88131165,88130545,88130268,88129694,88128946,88126316,88125246,88120997,88120114,88118637,88118483,88117033,88115098,88114420,88111694,88111202,88109066,88106996,88106675,88102838,88096888,88093770,88092681,88090728,88089032,88087780,88086391,88086039,88084586,88083847,88083031,88080182,88079092,88077697,88077222,88071781,88071294,88068522,88063981,880…	88141307,88141033,88139564,88139191,88136786,88131218,88130565,88130420,88129876,88129035,88126438,88125369,88121166,88120276,88118743,88118570,88117145,88115182,88114562,88111858,88111351,88109181,88107098,88106905,88103011,88096999,88093975,88092832,88090839,88089487,88087944,88086498,88086173,88084852,88083954,88083230,88080395,88079229,88077918,88077344,88071926,88071449,88068645,88064115,880…	2.02849	1.47836e-05	0.00195405
ENST00000399132	ENSG00000188517	COL25A1	109302169,109301723,109300583,109050135,109048168,109010358,108974533,108974367,108941366,108940539,108937808,108920578,108918172,108901119,108899154,108896667,108889701,108889221,108884178,108869088,108863319,108862501,108860927,108859656,108852902,108852236,108848759,108846139,108845189,108844519,108841695,108832380,108827135,108825196,108824174,108819252,108817397,108808725	109302658,109302075,109300652,109050179,109048175,109010375,108974559,108974393,108941437,108940646,108937843,108920604,108918216,108901172,108899180,108896711,108889733,108889256,108884222,108869150,108863387,108862545,108860971,108859733,108852925,108852280,108848803,108846219,108845251,108844569,108841721,108832433,108827188,108825222,108824227,108819329,108817435,108813929	2.02625	0.0346142	0.551301
ENST00000373231	ENSG00000124780	KCNK17	3.93141e+39	3.93144e+39	-2.02622	0.0180286	0.415871
ENST00000403326	ENSG00000177989	ODF3B	5.0532e+39	5.05321e+39	2.02509	0.0388097	0.580753
ENST00000525028	ENSG00000177595	PIDD1	8.04095e+89	8.04676e+89	-2.02475	0.00921625	0.297745
ENST00000533890	ENSG00000198945	L3MBTL3	1.30071e+44	1.30071e+44	2.02467	0.00978294	0.307888
ENST00000354785	ENSG00000115414	FN1	215435655,215434696,215433324,215431833,215430715,215428180,215425094,215424146,215423350,215422091,215420673,215419242,215414837,215409934,215409563,215408298,215408108,215407127,215406238,215404389,215399257,215397680,215397137,215394528,215392931,215391632,215388212,215386689,215384860,215384020,215383328,215382212,215380811,215379130,215378175,215376498,215375629,215375214,215373322,215371909…	215436068,215434824,215433461,215431964,215430852,215428338,215425285,215424325,215423526,215422243,215420801,215419385,215414958,215410114,215409739,215408426,215408197,215407321,215406510,215404655,215399351,215397848,215397223,215394719,215393203,215391814,215388301,215386958,215384976,215384184,215383483,215382325,215381080,215379317,215378262,215376674,215375718,215375393,215373411,215372375…	2.02196	0.0420564	0.598321
ENST00000217398	ENSG00000101417	PXMP4	3.37201e+31	3.37203e+31	-2.0214	0.0137963	0.368543
ENST00000303130	ENSG00000170647	TMEM133	100992080	100993934	2.02082	0.000492042	0.0419252
ENST00000594594	ENSG00000011243	AKAP8L	1.54189e+127	1.54191e+127	2.02056	0.000805207	0.0609527
ENST00000360321	ENSG00000196476	C20orf96	2.90591e+65	2.9075e+65	-2.02055	0.0309107	0.527638
ENST00000566200	ENSG00000167972	ABCA3	2.28319e+34	2.28374e+34	-2.01953	0.0325113	0.53727
ENST00000377532	ENSG00000049246	PER3	7.78465e+146	7.78501e+146	-2.01823	0.0335559	0.543944
ENST00000402568	ENSG00000136560	TANK	1.6116e+71	1.6116e+71	-2.01804	0.0166334	0.402732
ENST00000624187	ENSG00000279012	OR51B2	5323359	5324297	2.0179	0.00359192	0.171342
ENST00000527953	ENSG00000138115	CYP2C8	9.50692e+71	9.50695e+71	2.01787	0.00569018	0.226041
ENST00000447144	ENSG00000163719	MTMR14	9.64947e+83	9.64974e+83	-2.01773	0.0278186	0.503161
ENST00000332262	ENSG00000158301	GPRASP2	1.02712e+35	1.02713e+35	-2.01758	0.0255911	0.484454
ENST00000607532	ENSG00000145979	TBC1D7	1.33283e+47	1.33285e+47	-2.01746	0.0129908	0.358227
ENST00000618655	ENSG00000136213	CHST12	24036112432563	24036732448484	-2.01696	0.00186876	0.11111
ENST00000276914	ENSG00000147872	PLIN2	1.91274e+63	1.91275e+63	-2.01677	0.00163759	0.101127
ENST00000536340	ENSG00000101040	ZMYND8	4.73564e+183	4.73564e+183	2.01526	0.00205074	0.118882
ENST00000338581	ENSG00000115155	OTOF	2.64778e+239	2.6478e+239	2.01473	0.0274488	0.499669
ENST00000443524	ENSG00000109854	HTATIP2	2.03637e+47	2.03638e+47	-2.01456	0.00932737	0.299258
ENST00000436752	ENSG00000230601	TEX48	1.14682e+44	1.14682e+44	2.01456	0.026795	0.494395
ENST00000528184	ENSG00000254469	AP002495.1	7.19284e+31	7.19286e+31	2.01377	0.0390916	0.582545
ENST00000471646	ENSG00000106113	CRHR2	3.06822e+95	3.06825e+95	2.0135	0.0307103	0.525651
ENST00000588522	ENSG00000104936	DMPK	4.57822e+127	4.57826e+127	2.01327	0.00842787	0.283547
ENST00000445424	ENSG00000184708	EIF4ENIF1	3.14493e+55	3.14494e+55	2.01312	0.000220876	0.0217415
ENST00000465863	ENSG00000010318	PHF7	5.2421e+23	5.24211e+23	2.01302	0.0408868	0.591005
ENST00000407325	ENSG00000183671	GPR1	2.06218e+26	2.06218e+26	2.01212	0.0366514	0.565728
ENST00000547718	ENSG00000135119	RNFT2	1.16738e+107	1.16738e+107	2.01106	0.0174535	0.410252
ENST00000409951	ENSG00000144120	TMEM177	1.19679e+26	1.19679e+26	-2.01094	0.00459923	0.199543
ENST00000297596	ENSG00000164949	GEM	9.42621e+39	9.42623e+39	-2.01003	0.0380983	0.575892
ENST00000434290	ENSG00000180198	RCC1	2.85061e+87	2.85061e+87	-2.00928	0.0115307	0.337264
ENST00000259470	ENSG00000136943	CTSV	9.70391e+63	9.70391e+63	-2.00827	0.0122975	0.349146
ENST00000525515	ENSG00000132780	NASP	4.5584e+47	4.55842e+47	-2.00806	0.0286234	0.509694
ENST00000311565	ENSG00000112033	PPARD	3.53426e+71	3.53427e+71	-2.00783	0.0321412	0.53484
ENST00000582719	ENSG00000179094	PER1	8.15234e+153	8.15234e+153	-2.00743	3.48725e-14	4.77806e-11
ENST00000575223	ENSG00000185298	CCDC137	8.16668e+55	8.16669e+55	-2.0074	0.00820636	0.279415
ENST00000339269	ENSG00000101391	CDK5RAP1	3.34014e+103	3.34016e+103	2.00693	1.76659e-12	7.79181e-10
ENST00000548674	ENSG00000166986	MARS	5.7488e+55	5.74881e+55	2.00616	0.0413846	0.594143
ENST00000560807	ENSG00000140395	WDR61	7.829e+55	7.829e+55	-2.00519	0.00647715	0.244337
ENST00000533133	ENSG00000042429	MED17	9.37843e+87	9.37848e+87	-2.00516	0.0309734	0.528003
ENST00000264080	ENSG00000125734	GPR108	6.73746e+125	6.7376e+125	2.00503	0.00217113	0.123092
ENST00000379404	ENSG00000102172	SMS	2.19407e+71	2.19409e+71	-2.00492	0.0315519	0.530905
ENST00000443786	ENSG00000214367	HAUS3	2.24205e+41	2.24216e+41	2.0042	1.80861e-12	7.90234e-10
ENST00000369836	ENSG00000168765	GSTM4	1.09656e+71	1.09656e+71	-2.00418	0.025928	0.486588
ENST00000541686	ENSG00000111554	MDM1	6.8332e+47	6.8332e+47	2.00375	0.00103486	0.07297
ENST00000491526	ENSG00000135540	NHSL1	1.38692e+35	1.38693e+35	2.00371	0.0094066	0.300165
ENST00000531499	ENSG00000119714	GPR68	9125371591232530	9125392591235170	2.00358	1.83064e-12	7.95822e-10
ENST00000545040	ENSG00000175544	CABP4	6745243667452730	6745264667453440	-2.00331	0.0160563	0.396831
ENST00000535977	ENSG00000197562	RAB40C	5.89358e+41	5.89548e+41	2.00286	0.0375348	0.571667
ENST00000453571	ENSG00000110514	MADD	4.72692e+23	4.72693e+23	2.00249	0.0277039	0.501873
ENST00000589399	ENSG00000105220	GPI	3.43652e+47	3.43654e+47	2.00203	0.0409817	0.591676
ENST00000448967	ENSG00000155749	ALS2CR12	2.01351e+71	2.01351e+71	-2.00198	0.0239763	0.471313
ENST00000399173	ENSG00000000938	FGR	2.7626e+103	2.76262e+103	-2.00171	0.00377343	0.176917
ENST00000261755	ENSG00000103876	FAH	8.01528e+119	8.01528e+119	2.0012	0.0405984	0.589693
ENST00000568142	ENSG00000140682	TGFB1I1	3.14734e+55	3.14736e+55	2.00105	0.0145279	0.377533
ENST00000272424	ENSG00000144034	TPRKB	7.37373e+39	7.37373e+39	-1.99937	0.0213974	0.447145
ENST00000473292	ENSG00000116128	BCL9	1.47612e+35	1.47612e+35	-1.99904	0.0216734	0.450242
ENST00000372838	ENSG00000167123	CERCAM	1.28421e+116	1.28421e+116	-1.99863	0.0181919	0.416803
ENST00000379846	ENSG00000139631	CSAD	5.31806e+95	5.31806e+95	-1.99831	0.005582	0.223888
ENST00000514363	ENSG00000197530	MIB2	1.61553e+41	1.61563e+41	1.9982	0.0192541	0.428049
ENST00000354204	ENSG00000114982	KANSL3	9.66383e+167	9.66383e+167	-1.99715	0.00365326	0.173351
ENST00000486773	ENSG00000169291	SHE	1.54486e+17	1.54486e+17	-1.99676	0.000350843	0.0316144
ENST00000543505	ENSG00000229859	PGA3	6.12057e+47	6.12066e+47	-1.99643	0.0155338	0.390206
ENST00000317121	ENSG00000181023	OR56B1	5736448	5738523	1.99589	0.0389549	0.581735
ENST00000531601	ENSG00000142186	SCYL1	6.55327e+63	6.55328e+63	-1.99537	0.0239785	0.471313
ENST00000377079	ENSG00000114988	LMAN2L	9.67399e+71	9.67401e+71	-1.99424	0.00379692	0.177518
ENST00000515145	ENSG00000215788	TNFRSF25	64654406464567	64658586464719	1.99375	0.0432975	0.60527
ENST00000327483	ENSG00000129993	CBFA2T3	8.8941e+87	8.89412e+87	-1.99363	0.0140598	0.371548
ENST00000625522	ENSG00000071054	MAP4K4	1.01698e+278	1.01698e+278	-1.99297	0.0323951	0.536274
ENST00000521636	ENSG00000131203	IDO1	3.99179e+39	3.9918e+39	-1.99249	0.00699584	0.25622
ENST00000297063	ENSG00000164542	KIAA0895	3.639e+55	3.63901e+55	-1.99231	0.0288053	0.511204
ENST00000583085	ENSG00000266173	STRADA	63702840	63706524	1.99227	1.92421e-05	0.00250452
ENST00000515253	ENSG00000164253	WDR41	7.74922e+87	7.74922e+87	-1.9891	0.0330123	0.540485
ENST00000248420	ENSG00000105298	CACTIN	3.6266e+76	3.62682e+76	-1.98887	0.0292002	0.513815
ENST00000409330	ENSG00000104320	NBN	8.99842e+127	8.99844e+127	1.98882	1.12975e-05	0.00152747
ENST00000638797	ENSG00000260220	CCDC187	1.36304e+233	1.36304e+233	1.98843	0.0241847	0.47314
ENST00000571035	ENSG00000108798	ABI3	4.92199e+31	4.922e+31	1.98762	0.0268708	0.495318
ENST00000560346	ENSG00000137843	PAK6	4.02394e+87	4.02398e+87	1.98742	0.0368147	0.566303
ENST00000433848	ENSG00000121797	CCRL2	4.64076e+23	4.64076e+23	-1.9874	0.02421	0.473293
ENST00000523193	ENSG00000076554	TPD52	8.00515e+23	8.00519e+23	1.98729	0.0206931	0.440247
ENST00000527651	ENSG00000167323	STIM1	3.85618e+90	3.85641e+90	-1.98692	4.12549e-14	5.32004e-11
ENST00000553709	ENSG00000165801	ARHGEF40	2.10703e+191	2.10704e+191	-1.9865	0.0161133	0.39771
ENST00000440813	ENSG00000184281	TSSC4	2.4021e+27	2.40215e+27	1.98631	0.0161026	0.397595
ENST00000517499	ENSG00000070718	AP3M2	4.21579e+23	4.21581e+23	-1.98574	0.0226942	0.459825
ENST00000265261	ENSG00000064225	ST3GAL6	9.87322e+79	9.87325e+79	-1.98522	0.0216901	0.450467
ENST00000461198	ENSG00000164112	TMEM155	1.21765e+44	1.21765e+44	1.98511	0.0260055	0.487327
ENST00000216200	ENSG00000100362	PVALB	3.68194e+39	3.68195e+39	1.98497	0.016776	0.403785
ENST00000438709	ENSG00000196912	ANKRD36B	97589525,97585284,97584944,97580462,97578906,97576379,97560832,97560665,97558966,97558799,97557104,97556937,97555226,97555060,97553343,97553168,97551452,97551289,97549586,97549419,97547703,97547536,97547426,97547208,97545833,97545666,97543957,97543790,97542079,97541834,97539722,97538335,97538168,97536468,97536300,97532311,97523326,97515732,97513180,97511138,97509581,97507995,97507564,97507036,975…	97589965,97585398,97585117,97580568,97579043,97576446,97560860,97560737,97558994,97558871,97557132,97557009,97555254,97555132,97553371,97553240,97551480,97551361,97549614,97549491,97547731,97547608,97547501,97547233,97545861,97545738,97543985,97543862,97542107,97541983,97539725,97538363,97538240,97536496,97536372,97532384,97523467,97515945,97513363,97512052,97509733,97508065,97507657,97507065,975…	-1.98482	0.00917573	0.296813
ENST00000331835	ENSG00000183291	SELENOF	8.6914e+39	8.69141e+39	-1.98473	0.00141531	0.0916021
ENST00000521871	ENSG00000163013	FBXO41	7.32842e+103	7.32844e+103	1.98347	0.00266642	0.140423
ENST00000303735	ENSG00000169507	SLC38A11	1.64955e+89	1.64956e+89	1.98286	0.0083915	0.282832
ENST00000433736	ENSG00000138448	ITGAV	1.866e+269	1.866e+269	-1.98242	0.00261454	0.138304
ENST00000335661	ENSG00000140379	BCL2A1	7.99707e+23	7.99712e+23	-1.98239	1.56203e-05	0.00205402
ENST00000415947	ENSG00000116117	PARD3B	2.04546e+35	2.04546e+35	1.98234	0.0194704	0.429936
ENST00000615300	ENSG00000017483	SLC38A5	4.84606e+31	4.84609e+31	1.98186	0.000136611	0.0144379
ENST00000482742	ENSG00000101901	ALG13	1.11682e+35	1.11682e+35	-1.98147	0.0242584	0.473495
ENST00000543739	ENSG00000132740	IGHMBP2	6.89329e+47	6.89335e+47	1.98132	0.000999063	0.0714414
ENST00000611010	ENSG00000160752	FDPS	1.55309e+80	1.55309e+80	-1.98056	0.0175287	0.411203
ENST00000393927	ENSG00000133250	ZNF414	8.51404e+55	8.51417e+55	1.98025	0.00988197	0.308914
ENST00000550477	ENSG00000066117	SMARCD1	5.00853e+55	5.00855e+55	-1.97923	0.0199468	0.434367
ENST00000613258	ENSG00000124789	NUP153	1.77063e+167	1.77068e+167	-1.97919	0.0060804	0.235092
ENST00000373913	ENSG00000080845	DLGAP4	3.63063e+103	3.63065e+103	-1.9787	0.0233878	0.466713
ENST00000566785	ENSG00000140854	KATNB1	5.77368e+31	5.77369e+31	-1.97824	0.00774033	0.270386
ENST00000296519	ENSG00000164118	CEP44	1.74299e+89	1.74299e+89	1.97807	0.0362551	0.563335
ENST00000463448	ENSG00000137210	TMEM14B	1.07478e+39	1.07479e+39	1.97727	0.0396921	0.585817
ENST00000432883	ENSG00000183597	TANGO2	2.00211e+63	2.00211e+63	1.97718	0.0160453	0.396754
ENST00000591254	ENSG00000123144	TRIR	1.27343e+23	1.27347e+23	-1.97644	0.0371915	0.568884
ENST00000344823	ENSG00000103343	ZNF174	3.40124e+20	3.40241e+20	-1.97621	0.0036933	0.174456
ENST00000332725	ENSG00000185187	SIGIRR	4.17325e+59	4.17397e+59	-1.97569	0.0295776	0.517007
ENST00000578577	ENSG00000131748	STARD3	3.96371e+111	3.96372e+111	-1.97478	0.0304617	0.523763
ENST00000457633	ENSG00000180228	PRKRA	1.7845e+26	1.78451e+26	1.97466	0.00214602	0.122175
ENST00000568910	ENSG00000180917	CMTR2	7128908671285650	7128942771285930	-1.9746	0.0311518	0.529574
ENST00000578426	ENSG00000109016	DHRS7B	2.1127e+47	2.1127e+47	1.97384	0.0393171	0.583792
ENST00000636260	ENSG00000180316	PNPLA1	3.62914e+63	3.62916e+63	-1.97367	0.0234941	0.467739
ENST00000299308	ENSG00000139364	TMEM132B	1.25327e+80	1.25327e+80	-1.97311	0.00785896	0.273348
ENST00000547747	ENSG00000258315	C17orf49	7.01584e+27	7.01588e+27	-1.97175	0.0376449	0.572272
ENST00000572988	ENSG00000074356	NCBP3	38031823802165	38033823802481	1.97051	0.026516	0.491559
ENST00000453664	ENSG00000172046	USP19	4.91208e+215	4.91209e+215	-1.9703	4.98233e-14	6.09732e-11
ENST00000490980	ENSG00000165879	FRAT1	9732074197321680	9732123497321820	-1.96995	0.0252355	0.481906
ENST00000482108	ENSG00000242265	PEG10	9465632594663330	9465658094669690	1.96905	0.00414142	0.187612
ENST00000369145	ENSG00000159164	SV2A	1.49918e+107	1.49918e+107	-1.96881	0.0080738	0.27661
ENST00000571106	ENSG00000187624	C17orf97	410337420672	410646421097	-1.96807	0.00796207	0.27525
ENST00000356576	ENSG00000133103	COG6	3.96557e+159	3.96559e+159	-1.96806	0.00621816	0.237848
ENST00000576209	ENSG00000184009	ACTG1	8.15119e+31	8.15122e+31	-1.96784	0.0273314	0.498751
ENST00000458511	ENSG00000196459	TRAPPC2	1.37345e+47	1.37346e+47	1.96763	0.0206874	0.440247
ENST00000407936	ENSG00000100142	POLR2F	3.79537e+47	3.79538e+47	-1.96707	0.0112936	0.333027
ENST00000481223	ENSG00000221978	CCNL2	1.39902e+83	1.39931e+83	1.96669	0.0168348	0.404353
ENST00000614731	ENSG00000196072	BLOC1S2	1.00286e+44	1.00286e+44	-1.96627	0.008181	0.278799
ENST00000571137	ENSG00000083290	ULK2	1.97961e+31	1.97963e+31	-1.96588	0.00248346	0.133986
ENST00000541595	ENSG00000270011	ZNF559-ZNF177	9.32434e+83	9.3244e+83	-1.96581	0.0158123	0.393819
ENST00000395405	ENSG00000122952	ZWINT	5.63612e+63	5.63613e+63	-1.96503	0.00824944	0.280074
ENST00000470733	ENSG00000137404	NRM	3.06908e+31	3.0691e+31	1.96466	0.0010357	0.0729734
ENST00000634639	ENSG00000173442	EHBP1L1	6.55761e+95	6.55764e+95	-1.96461	2.28851e-06	0.000333263
ENST00000483257	ENSG00000204165	CXorf65	7110653271106000	7110657071106420	1.96365	0.0106785	0.322007
ENST00000612050	ENSG00000196873	CBWD3	6.8242e+127	6.82422e+127	1.96346	0.0024218	0.131724
ENST00000483745	ENSG00000082293	COL19A1	6.99369e+39	6.99369e+39	1.96332	0.0353419	0.557109
ENST00000415782	ENSG00000196878	LAMB3	2.09651e+53	2.09651e+53	-1.96192	0.00931835	0.299086
ENST00000469989	ENSG00000010327	STAB1	5.25233e+39	5.25233e+39	-1.9618	0.0265164	0.491559
ENST00000604870	ENSG00000154330	PGM5	6.83283e+95	6.83287e+95	1.96138	0.00444641	0.195567
ENST00000465168	ENSG00000007350	TKTL1	1.5432e+35	1.54321e+35	-1.96135	0.0196997	0.432372
ENST00000533000	ENSG00000162191	UBXN1	6.26779e+31	6.2678e+31	-1.96104	0.0253495	0.482937
ENST00000555507	ENSG00000100628	ASB2	9.39551e+55	9.39556e+55	-1.96046	0.0160436	0.396754
ENST00000399349	ENSG00000205726	ITSN1	3.36425e+215	3.36427e+215	1.95923	0.0192143	0.427977
ENST00000348997	ENSG00000134769	DTNA	3.47103e+135	3.47104e+135	-1.95917	0.00788979	0.27411
ENST00000414294	ENSG00000142230	SAE1	4.71309e+79	4.7131e+79	-1.95765	0.048571	0.63366
ENST00000394511	ENSG00000174607	UGT8	1.14622e+44	1.14624e+44	1.95745	0.0396109	0.585378
ENST00000602628	ENSG00000141404	GNAL	1.18574e+63	1.18578e+63	-1.95739	0.0163877	0.399984
ENST00000074304	ENSG00000040933	INPP4A	9.84449e+207	9.84451e+207	-1.95736	0.000381448	0.0337772
ENST00000372568	ENSG00000175063	UBE2C	4.5813e+47	4.58133e+47	1.95716	0.00602284	0.23375
ENST00000473990	ENSG00000105928	DFNA5	2474956424744010	2474979424744750	-1.95672	0.0341964	0.548467
ENST00000445915	ENSG00000169764	UGP2	6.38423e+79	6.38424e+79	1.95642	0.0144636	0.376736
ENST00000544801	ENSG00000256591	AP003108.2	6.14301e+55	6.14302e+55	-1.95615	0.0201031	0.435729
ENST00000414725	ENSG00000243156	MICAL3	1.79065e+159	1.79068e+159	1.95601	2.7783e-12	1.13693e-09
ENST00000401756	ENSG00000100298	APOBEC3H	3.90973e+47	3.90973e+47	1.95586	0.0122118	0.348389
ENST00000409883	ENSG00000155755	TMEM237	2.01643e+116	2.01644e+116	-1.95381	0.00771569	0.270124
ENST00000484830	ENSG00000128335	APOL2	3623944136236960	3623957036237360	-1.95367	0.0358722	0.561283
ENST00000487906	ENSG00000142892	PIGK	7.71693e+55	7.71693e+55	1.9531	0.0475276	0.628794
ENST00000582781	ENSG00000171475	WIPF2	4.02193e+63	4.02195e+63	-1.95251	0.0365862	0.565214
ENST00000522693	ENSG00000113249	HAVCR1	1.57059e+71	1.57059e+71	-1.95226	0.0365146	0.564706
ENST00000399481	ENSG00000154040	CABYR	2.4139e+39	2.41391e+39	1.95178	0.0473356	0.627773
[truncated: 2,200 more rows]

## Sheet: Sheet2
Supplementary table 2. All DNA methylation positions that showed differential expression between adolescents with MDD and HCs
probeID	UCSC_RefGene_Name	deltaBeta	logFC	P.Value	adj.P.Val
cg12262617	SLC36A3	-0.578414	-1.88334	0.00131245	0.999974
cg09293560	REPIN1	0.524711	1.83683	0.000386965	0.999974
cg26654770	NINJ2	0.465312	3.88626	5.81783e-05	0.977711
cg06223162	GPR88	0.429154	0.983932	0.000286353	0.999974
cg08578320	HLA-DRB1	0.422103	1.28074	0.00625737	0.999974
cg19692784	LOC100049716	0.404973	2.76744	1.48768e-06	0.234187
cg18938907	GSTM1	0.377434	2.83295	0.0065638	0.999974
cg25787588	ATP5S	0.302761	1.4574	4.24191e-06	0.354381
cg15236555	HS1BP3	-0.276306	-0.664889	0.00362776	0.999974
cg12699599	PHGR1	0.238682	1.07531	0.00815016	0.999974
cg02398342	TBCD	-0.236416	-0.499431	0.00752915	0.999974
cg26690318	PYROXD2	-0.236367	-0.467226	7.08788e-07	0.234187
cg17457090	NDRG4	0.221053	1.01539	0.000790334	0.999974
cg18924906	ADCY9	0.21172	0.57496	0.00583375	0.999974
cg00805880	PPFIA4	-0.207576	-1.41447	0.00703347	0.999974
cg15355800	FAM45A	0.207039	0.504215	0.00232046	0.999974
cg18976291	SLCO3A1	0.205658	0.729045	0.000833658	0.999974
cg03940650	GALNT2	0.200771	0.746729	1.27309e-05	0.527525
cg12296550	HLA-DQB2	-0.199693	-0.375912	0.00648393	0.999974
cg04664516	PTEN	0.196514	0.474652	0.00214927	0.999974
cg21816132	ACSF3	0.193391	0.429494	0.00102935	0.999974
cg07661093	FOXN3	-0.190284	-0.342725	0.00860948	0.999974
cg06531573	PRR25	0.190247	1.0549	0.000803116	0.999974
cg08185624	LINC01179	0.188568	0.430551	0.000268177	0.999974
cg10929921	FZD6	0.187702	0.458274	0.000691794	0.999974
cg20485733	RAP1GAP2	-0.186622	-0.311107	0.00476317	0.999974
cg12728170	PIN4P1	0.184972	0.355522	0.00394907	0.999974
cg10441124	LINC01169	0.184913	0.546505	0.000798913	0.999974
cg04559928	LOC100630923	-0.183461	-1.00333	0.000165428	0.999974
cg18697803	SCN10A	0.181716	0.346857	0.00898435	0.999974
cg04287574	NAV1	-0.180564	-0.528697	0.000409539	0.999974
cg16908151	ARMC10	0.177923	0.738681	0.00994282	0.999974
cg14825413	GLI4	0.173264	0.825312	1.43729e-05	0.536008
cg00902933	ANKRD20A9P	-0.167962	-0.299063	0.00893306	0.999974
cg22137815	SDC2	0.167608	0.355345	0.00128141	0.999974
cg14398247	ARFGAP3	0.166829	0.376769	0.000438924	0.999974
cg09764150	ESR2	0.161886	0.479336	0.00256878	0.999974
cg03369084	OR9K2	0.159799	0.70508	0.00106919	0.999974
cg01663148	LOC100506207	0.159586	0.972497	0.00476212	0.999974
cg17181940	EDC3	0.159294	0.453046	0.00318611	0.999974
cg16820615	RASA3	0.156431	0.439983	0.00383233	0.999974
cg01745465	ARID1B	0.155982	0.401611	0.0082298	0.999974
cg23524021	PPFIBP1	-0.155047	-0.682586	0.00284238	0.999974
cg19269426	GGPS1	-0.15278	-0.499556	0.00806175	0.999974
cg12649455	NKAIN4	-0.152242	-0.408646	0.00607859	0.999974
cg16410401	LOC105376360	0.14906	0.322534	0.00249884	0.999974
cg15034848	CRYGD	0.145174	0.317655	0.00976175	0.999974
cg16843058	ALB	0.144371	0.425648	0.00019947	0.999974
cg12824973	DIAPH3-AS2	0.143962	0.34558	0.00334128	0.999974
cg11748187	TCF7L2	0.14215	0.46018	0.00069825	0.999974
cg00983520	CPT1B	0.140812	0.773164	0.00586609	0.999974
cg26376241	SPRED2	0.138569	0.592523	0.000619151	0.999974
cg11201654	HLA-F	0.137398	0.628339	0.00327544	0.999974
cg13682317	MACROD1	0.135701	0.295278	0.0047951	0.999974
cg14886319	AOX1	-0.134995	-0.433911	0.00372168	0.999974
cg12309668	SORBS2	0.13456	0.415419	8.49053e-05	0.977711
cg14365300	FAM125B	0.134136	0.552508	0.00770566	0.999974
cg27326027	ARHGAP28	0.133528	0.377651	0.00126148	0.999974
cg20573702	OR6C6	0.133317	0.268784	0.00421277	0.999974
cg19008784	PNPT1	-0.133259	-0.351973	0.00883323	0.999974
cg24632830	DGKI	0.131044	0.486689	0.00354726	0.999974
cg04710700	ADAMTSL3	0.13016	0.599155	0.00598392	0.999974
cg25062003	FNIP2	0.128178	0.28085	0.00555775	0.999974
cg18848366	BCL2L11	0.127207	0.266174	0.00256241	0.999974
cg02893324	ZAK	0.126509	0.264609	0.00971179	0.999974
cg18123677	SERPINI1	0.125494	0.294483	0.000769187	0.999974
cg24564187	TMEM45B	0.125117	0.395397	0.00260755	0.999974
cg22332722	CDH2	-0.124775	-0.403993	0.00621515	0.999974
cg20013151	NAP1L4	-0.124498	-1.81216	0.00497741	0.999974
cg04201910	MCPH1-AS1	-0.124375	-0.203027	0.00468503	0.999974
cg14798125	GPR52	0.123959	0.3664	0.00898002	0.999974
cg17592008	CYP24A1	0.122957	0.296658	0.00204847	0.999974
cg16881282	NALCN-AS1	-0.122175	-0.247234	0.00391487	0.999974
cg23538648	ZC3H12C	0.121997	0.286691	0.002945	0.999974
cg02121547	CLDN25	0.121819	0.40172	0.000738203	0.999974
cg26443995	FAM171B	0.121727	0.253266	3.84553e-05	0.818946
cg15455643	COL4A2	0.120586	0.423452	0.00515373	0.999974
cg01396302	IGF2BP2	0.120061	0.254397	0.00192038	0.999974
cg09156426	GNG12-AS1	0.120036	0.271152	0.00170499	0.999974
cg15742496	TRIM6-TRIM34	0.119998	0.264428	0.00429356	0.999974
cg03283486	SMAD9	0.119676	0.233439	2.19428e-05	0.612058
cg20490392	ANGPT2	0.118841	0.252072	0.00029093	0.999974
cg08747153	CD84	-0.118163	-0.344009	0.00925619	0.999974
cg01966878	SNCA	0.117926	0.363792	0.00795835	0.999974
cg01017367	MARC1	0.117907	0.400243	0.00278124	0.999974
cg01084566	HPGD	0.117867	0.544388	0.0077411	0.999974
cg00851377	GPR85	0.117641	0.720955	0.00936014	0.999974
cg24655168	GLT1D1	0.117618	0.222665	0.000562602	0.999974
cg15387619	ACKR4	0.117307	0.262599	0.00645318	0.999974
cg26408565	ETFA	-0.116554	-1.18665	0.00234694	0.999974
cg11512289	TRIM61	-0.115454	-0.856631	0.00131898	0.999974
cg07960624	SAMD12	0.114993	0.33524	8.4235e-05	0.977711
cg10667338	LIN7B	-0.114898	-0.526256	0.00850183	0.999974
cg13217534	NEDD4	0.114724	0.291618	0.00428026	0.999974
cg10228283	LOR	0.114549	0.755174	0.00403933	0.999974
cg15931659	B3GLCT	0.114288	0.451268	0.00681853	0.999974
cg26313599	CCKBR	-0.114229	-0.215959	0.00933613	0.999974
cg19645880	LOC101927043	0.113956	0.856187	0.00603961	0.999974
cg22220710	LAMA1	0.11365	0.238819	0.00519702	0.999974
cg00729885	NBEA	-0.112939	-0.351765	0.0013056	0.999974
cg10708271	CD200R1	-0.112647	-0.225751	0.00547015	0.999974
cg14660676	SQLE	0.112534	0.322066	0.00254277	0.999974
cg19347259	CTSB	0.112283	0.286668	0.00815355	0.999974
cg00382859	EXT1	0.112267	0.266216	0.00733141	0.999974
cg14761541	MAP2K5	-0.112095	-0.230745	0.000904458	0.999974
cg07676043	B4GALT4-AS1	-0.111376	-0.215616	0.00536964	0.999974
cg23011194	SORBS1	0.111227	0.294905	0.000716435	0.999974
cg00683118	SNTB2	0.111199	0.52614	0.00342672	0.999974
cg14742937	ADAM5P	-0.110646	-0.262071	0.0041154	0.999974
cg21379099	MECOM	0.110549	0.377917	0.00670731	0.999974
cg25885356	RUNX1	0.110462	0.251604	0.00302129	0.999974
cg14450995	SLC25A27	0.11041	0.393772	0.00927646	0.999974
cg06510950	CCDC129	0.110141	0.205989	0.000107191	0.977711
cg26203879	GRK5	0.110067	0.915748	0.000458134	0.999974
cg18033029	TMEM62	0.109924	0.283198	0.00222125	0.999974
cg15822222	MORF4L1	-0.109904	-0.917746	0.00111808	0.999974
cg27168858	DHCR24	0.109837	0.189415	0.000124867	0.977711
cg00026909	DAB1	-0.109387	-0.407803	0.00317211	0.999974
cg16145757	FBXO16	0.108919	0.388764	0.000557771	0.999974
cg15370163	SGK2	0.108734	0.250874	0.00860276	0.999974
cg04432695	FRS3	0.108661	0.209579	0.00492846	0.999974
cg09835575	LOC101929371	0.107634	0.380236	0.00131468	0.999974
cg17392018	CALD1	0.107584	0.267536	0.00370219	0.999974
cg04642306	NCAM1	-0.106792	-0.319559	0.00723116	0.999974
cg19552640	MEGF10	-0.105823	-0.259737	0.00192482	0.999974
cg17791617	DLG5	0.105744	0.187812	0.00895617	0.999974
cg02355924	4-Mar	0.104864	0.276945	0.0033171	0.999974
cg23713249	GIMAP1	-0.104769	-0.190949	0.00484495	0.999974
cg21081878	HLCS	0.104473	0.221792	0.00805155	0.999974
cg23210521	BMPR1B	-0.104411	-0.193424	0.000480667	0.999974
cg27644292	SNRPN	0.104173	0.29031	0.00798785	0.999974
cg06139388	SLC45A2	-0.104128	-0.390441	0.00796431	0.999974
cg15851014	TLR3	0.103931	0.319329	0.00582364	0.999974
cg15251748	TRIL	0.103771	0.331423	0.000548842	0.999974
cg00791868	C14orf53	0.103514	0.291557	0.0055548	0.999974
cg05690441	DDAH1	-0.103508	-0.27118	0.00860246	0.999974
cg03105319	FHIT	0.102827	0.222384	0.00338239	0.999974
cg01486909	PEMT	-0.102772	-0.464066	0.00461625	0.999974
cg05988645	C16orf68	-0.10249	-0.558016	0.000204896	0.999974
cg09235983	GLYATL2	0.102155	0.256253	0.000754218	0.999974
cg04962480	YWHAZ	-0.101886	-0.432513	0.00533974	0.999974
cg16162750	SMAD5-AS1	0.101448	0.227442	0.00501751	0.999974
cg03042477	ARMC5	0.101012	0.375299	0.000735967	0.999974
cg20703530	LOC102724539	0.100702	0.237317	0.0044227	0.999974
cg06727305	C15orf41	0.100539	0.233397	0.00884692	0.999974
cg16277608	GLDC	-0.100164	-0.197052	0.00476489	0.999974
cg23466005	SPRR2B	0.099881	0.308016	0.00394746	0.999974
cg14251889	KIF26B	0.0997379	0.368053	0.000800713	0.999974
cg17786255	SGMS2	0.0995266	0.183284	0.00336948	0.999974
cg19649707	B3GALNT1	0.0991918	0.247366	0.000689832	0.999974
cg08158976	MRPL55	0.0990106	0.432766	0.00386144	0.999974
cg21811544	LINC00887	0.0988821	0.337011	0.000924447	0.999974
cg18267380	GALNT1	0.0985992	0.1833	8.86812e-05	0.977711
cg27030854	NAV3	0.0983808	0.274876	0.00376494	0.999974
cg24892069	NRP1	0.097754	0.196568	0.00231853	0.999974
cg01436254	CD86	0.0973567	0.365685	0.00127572	0.999974
cg23187196	DEFB116	0.097304	0.183663	0.00303541	0.999974
cg09943401	PPAT	0.096743	0.488513	0.00150165	0.999974
cg14128973	CNN1	-0.0965174	-0.763895	0.000689813	0.999974
cg18611898	CD244	0.0962781	0.253767	0.0052852	0.999974
cg18761368	GPA33	0.0962191	0.538456	0.00554048	0.999974
cg04283720	LOC101928847	-0.0956875	-0.352546	0.00664844	0.999974
cg09456448	POLR1B	0.0956614	0.292159	0.00320217	0.999974
cg18717288	NRSN2	0.0953394	0.345503	0.00593154	0.999974
cg17004583	GALR1	0.0952655	0.261415	0.00896169	0.999974
cg14759866	TBPL1	0.0951388	0.268922	0.00231781	0.999974
cg20226149	SAMSN1	-0.0948673	-0.210376	0.00807045	0.999974
cg07872519	ABCB1	0.0947907	0.201403	0.00688042	0.999974
cg02681497	WDPCP	0.0947444	0.219911	0.000788578	0.999974
cg01166399	FAM184A	0.0947157	0.167712	0.000860263	0.999974
cg26764244	GNG12	0.0947027	0.696847	0.00704522	0.999974
cg13384237	LOC100506457	0.0945914	0.193643	0.00851705	0.999974
cg26759223	C22orf26	0.0945673	0.345029	0.00388286	0.999974
cg04673365	VPREB3	0.0942758	0.189406	0.00713853	0.999974
cg20337215	CAPN15	0.0940763	0.606426	0.00401889	0.999974
cg07904429	SVIP	0.0940631	0.361784	0.0066058	0.999974
cg23206285	SYTL2	0.0939719	0.211497	0.0067759	0.999974
cg05157266	NCKAP1	0.0939011	0.233358	0.000930024	0.999974
cg27209729	NRXN2	0.0938884	0.197775	0.00852709	0.999974
cg24981400	REV1	0.0938698	0.265282	0.00851704	0.999974
cg08140258	PKD2	0.0938445	1.29761	0.0093095	0.999974
cg17501823	SLC38A4	0.0935794	0.408975	0.00133159	0.999974
cg01175610	BCL2L14	-0.0935574	-0.190139	0.00536692	0.999974
cg14727777	C4orf49	-0.0934205	-0.23779	0.00448823	0.999974
cg15636627	RBM26	-0.0930499	-0.434706	0.0062119	0.999974
cg05593162	SDCCAG8	-0.0930044	-0.214653	0.000467432	0.999974
cg18790803	CDC14A	0.0927414	0.970899	0.00602074	0.999974
cg08031967	NXN	0.0919413	0.245979	0.00197401	0.999974
cg14197110	CEP44	0.0918502	0.169525	0.000551474	0.999974
cg06359132	RRP12	0.091634	0.193014	0.000409941	0.999974
cg17260276	ARTN	0.0916296	0.217965	0.00189733	0.999974
cg15931565	FAM189A2	0.0915625	0.159992	0.00336477	0.999974
cg24185832	HLA-DPB2	-0.091461	-0.649674	0.00924384	0.999974
cg07025456	LINC01299	0.0914007	0.551166	0.00435832	0.999974
cg20513062	SORCS3	0.0913859	1.74883	0.00079063	0.999974
cg07220267	LINC01448	-0.0912181	-0.169753	0.0043505	0.999974
cg25702335	CLDN10	0.0911008	1.20614	0.00619862	0.999974
cg03798743	CNTN5	0.0909495	0.562022	0.000208622	0.999974
cg14270008	SMC6	0.0909312	0.243906	0.00118301	0.999974
cg17843665	MIPEP	-0.0908914	-0.215024	0.00321299	0.999974
cg21043558	BRAF	0.0907918	0.210198	0.00457715	0.999974
cg14604777	MYBPC1	0.0907303	0.436835	0.00407256	0.999974
cg07962315	OSTF1	0.0905388	0.345783	5.92949e-05	0.977711
cg13864794	SOSTDC1	0.0904973	0.439661	0.00921618	0.999974
cg24392970	SLITRK6	-0.0904561	-0.331206	0.00463318	0.999974
cg00950497	ABLIM1	0.0904529	0.240136	0.000270711	0.999974
cg07824824	CIDEA	-0.0902767	-0.224219	0.00824456	0.999974
cg00982487	LINC00299	-0.0902706	-0.227727	0.00477369	0.999974
cg20553060	SPATA7	0.0902564	0.217922	0.00104791	0.999974
cg20210410	C2orf80	0.0900888	0.229003	0.00108889	0.999974
cg01416295	MRPL24	0.0899741	0.364708	2.93565e-05	0.684242
cg07414525	CHL1	-0.0899737	-0.187632	0.00777783	0.999974
cg06200449	IGFBP1	0.0898387	0.16648	0.00919859	0.999974
cg13435326	PIK3CA	0.0898374	0.169926	0.000710448	0.999974
cg15804973	MAP3K5	0.0896012	0.290744	0.00725703	0.999974
cg25488880	PTPRK	0.0895773	0.184354	0.000649425	0.999974
cg07447742	MLNR	-0.0895124	-0.171305	0.00433484	0.999974
cg15840151	C10orf120	-0.0894939	-0.210739	0.00697101	0.999974
cg22827806	CCDC65	0.0893669	0.562729	0.000318774	0.999974
cg24676244	THSD7A	0.0892119	0.346647	0.00413238	0.999974
cg17110052	ETFB	-0.0891416	-0.206924	0.00959011	0.999974
cg18519308	ADAMTS12	-0.088674	-0.302704	0.00971019	0.999974
cg03684356	PMEPA1	-0.0885754	-0.270871	0.00885918	0.999974
cg16776821	LRIG3	0.0884716	0.174774	0.00643609	0.999974
cg21893059	PP2D1	0.0883709	0.153784	0.00748954	0.999974
cg18084948	HPGDS	-0.0883049	-0.173832	0.00822218	0.999974
cg00247269	COQ9	0.0881401	0.272468	0.00593865	0.999974
cg08555657	SPRR2E	0.0878391	0.196741	0.000332531	0.999974
cg01578625	CD44	0.0878358	0.193501	0.00752635	0.999974
cg27614445	ZNF639	-0.0876527	-0.358921	0.00322161	0.999974
cg26292899	RPS6KC1	0.0875479	0.213756	0.00452451	0.999974
cg19821999	AGAP1	-0.0875188	-0.22535	0.00427316	0.999974
cg05000407	L1TD1	-0.0874744	-0.414637	0.00627972	0.999974
cg11748728	CLEC12A	-0.087467	-0.145829	0.00782955	0.999974
cg18477674	BNIP3	0.087257	0.262096	0.00482497	0.999974
cg12273368	ATF6B	0.0871099	0.199533	0.000591321	0.999974
cg21860785	ESRRG	-0.0870318	-0.194394	0.00291171	0.999974
cg11207300	METAP2	-0.0869758	-0.489261	0.00878956	0.999974
cg00634989	CDKAL1	0.0867814	0.1746	0.00445921	0.999974
cg03723629	LOC102724555	-0.0867431	-0.508212	0.0003172	0.999974
cg25201036	SYNJ2	-0.0866858	-0.296789	0.00251355	0.999974
cg26363021	SIK3	0.0866133	0.187912	0.00214239	0.999974
cg26782583	MAGI1	0.0866049	0.633928	0.00988054	0.999974
cg21734651	AP3M1	0.0865219	0.166523	0.00538234	0.999974
cg02115865	USP15	0.0865125	0.292129	0.00480526	0.999974
cg22933714	L3HYPDH	0.0863801	0.224209	0.00144	0.999974
cg04117419	NRG3	0.0862648	0.16333	0.00959473	0.999974
cg21789599	AIMP1	0.0861956	0.340334	0.00476088	0.999974
cg03968687	JAZF1	0.0860031	0.198556	0.00121683	0.999974
cg25766424	AHCTF1P1	0.0859274	0.272128	0.00277547	0.999974
cg02097235	LOC146336	0.0858884	0.230833	0.00368528	0.999974
cg21368764	MEF2A	-0.0858577	-0.163215	0.00474538	0.999974
cg26691074	DCC	0.0858574	0.224245	0.00223632	0.999974
cg20324199	WNK2	0.0857897	0.340041	0.00225054	0.999974
cg22994830	PRKAR1B	-0.0856567	-0.365411	0.0028991	0.999974
cg14174367	PTPN7	0.0856316	0.262543	0.00775113	0.999974
cg10135717	ADAMTS17	0.0854225	0.248331	0.00976594	0.999974
cg23173586	PNP	-0.0854182	-0.52081	0.00826927	0.999974
cg14925024	C1orf35	0.0853384	0.178911	0.00187385	0.999974
cg24855396	OTOF	0.0851065	0.16078	0.000480826	0.999974
cg17240135	FBLN7	0.0850037	0.147778	0.00446584	0.999974
cg03043804	TCL1B	-0.0849455	-0.143546	0.0003355	0.999974
cg02451670	INTS7	0.0848501	0.179981	0.000791018	0.999974
cg16324445	NXPH1	-0.0845206	-0.344176	0.00435299	0.999974
cg03754428	NLRC5	-0.0844873	-0.441379	0.00471058	0.999974
cg00445959	XPO6	-0.0844681	-0.161711	0.00152234	0.999974
cg01150173	SRPK2	0.0844291	0.237198	0.00796301	0.999974
cg23612423	TESPA1	-0.0843447	-0.195407	0.00808229	0.999974
cg13135255	CREBBP	-0.0842933	-0.148748	0.000296365	0.999974
cg18590130	LOC399959	0.0841933	0.155087	0.0012433	0.999974
cg04118124	LEPRE1	0.0841425	0.157417	0.000290686	0.999974
cg04933524	SHANK1	0.0841147	0.199197	0.00596976	0.999974
cg21884568	FLJ35220	0.0840947	0.147081	0.00731558	0.999974
cg04897607	TCF4	0.0840271	0.183983	0.00794462	0.999974
cg12130067	RAB11FIP1	0.0839766	0.43778	0.0074206	0.999974
cg03534854	WNT16	0.0839238	0.221517	0.00886385	0.999974
cg19995459	TGFBR2	0.0836387	0.281761	0.00262881	0.999974
cg25542878	PPP2R2C	-0.0835788	-0.278401	0.00361746	0.999974
cg12812068	KNCN	0.0835556	0.161246	0.00073754	0.999974
cg12721163	FRMD6-AS2	0.0834961	0.284041	0.00177182	0.999974
cg23493916	MLIP	0.0833782	0.201911	0.000753694	0.999974
cg22952341	SP4	0.0832759	0.15859	0.00927473	0.999974
cg07917286	CCDC158	0.0832379	0.378448	0.00850479	0.999974
cg18311708	ZNF767	-0.0832067	-0.443331	0.00812942	0.999974
cg19995539	RAB35	-0.0830389	-0.157391	0.000471656	0.999974
cg00033202	SPATA5	0.0829126	0.167209	0.000121137	0.977711
cg18875496	MSI2	0.0829062	0.222005	0.00823466	0.999974
cg25625432	AIG1	0.0828093	0.381233	0.00672473	0.999974
cg17555914	ZFHX3	-0.0827884	-0.213137	0.00474316	0.999974
cg21720385	UBXN6	0.0823496	0.171819	0.00793706	0.999974
cg16538682	CADPS2	-0.0823115	-0.700226	0.0079594	0.999974
cg24153763	GNMT	0.0821746	0.387472	0.00279134	0.999974
cg24879939	PRDM16	0.0821293	0.163633	0.00280539	0.999974
cg11037711	ANK1	-0.0820193	-0.236058	0.003537	0.999974
cg14924866	TNIK	-0.0820172	-0.139787	0.00144823	0.999974
cg21461564	TTPA	-0.0820082	-0.20788	0.00584426	0.999974
cg20993137	UPK1B	0.0820004	0.302726	0.00963291	0.999974
cg17178175	NFE2L2	0.0819584	0.191644	0.000878001	0.999974
cg07652628	KRT18	0.081754	0.149525	0.00581509	0.999974
cg04916802	MIR548F5	-0.081709	-0.692181	0.000333736	0.999974
cg10164249	NOC3L	0.0815538	0.244358	0.00639712	0.999974
cg10365769	SORCS2	-0.081426	-0.173518	0.00332525	0.999974
cg03834400	PDE1A	0.0813572	0.285519	0.000839707	0.999974
cg18740175	NFATC2	-0.0813075	-0.245294	0.000231674	0.999974
cg01243538	SUGCT	0.0812123	0.372072	0.00240117	0.999974
cg24718465	PNMAL2	-0.0809461	-0.604719	0.00950482	0.999974
cg08452338	WWTR1	0.0808858	0.142492	0.00973862	0.999974
cg19481727	MIR7641-2	-0.0808854	-0.150317	0.00146346	0.999974
cg09092525	CDH26	0.080823	0.179229	0.000646272	0.999974
cg03100639	TGFB1I1	0.0806793	0.168204	0.00671453	0.999974
cg09372060	PDE1C	0.0805552	0.189541	0.00709615	0.999974
cg04983687	ZFPM1	-0.0804871	-0.136634	0.00744141	0.999974
cg00979064	COG3	0.0804519	0.165912	0.00879334	0.999974
cg04685387	PARD3	0.0803456	0.20576	0.00335076	0.999974
cg17904897	APBB2	0.0802657	0.480827	0.00241357	0.999974
cg10917602	HSD3B7	0.0800256	0.146056	0.000475332	0.999974
cg01474669	KALRN	0.0798053	0.184157	0.00775974	0.999974
cg15425811	C22orf27	-0.0797814	-0.314848	0.00875833	0.999974
cg21576154	AP3S2	-0.079779	-0.327541	0.00537354	0.999974
cg22891060	ZNF815	0.0797371	0.300547	0.0037257	0.999974
cg25314518	E2F5	0.0796543	0.177365	2.78482e-05	0.670027
cg16395183	HHAT	0.0794004	0.220127	0.00808487	0.999974
cg11031199	ADGRF5	-0.0793995	-0.146702	0.00264447	0.999974
cg15197582	TNFRSF11A	-0.0793572	-0.384156	0.00170389	0.999974
cg22598048	CBX5	0.0792939	0.32361	0.00170748	0.999974
cg24607603	KIAA2018	0.0792793	0.13509	0.00124768	0.999974
cg14395060	SLC5A1	0.0791627	0.199575	0.00119174	0.999974
cg06770429	HIVEP2	-0.0790651	-0.242274	0.00563655	0.999974
cg14456873	EPB41L2	0.0790602	0.148795	3.95277e-05	0.818946
cg10320259	SPACA6P	0.0789493	0.225259	0.00676135	0.999974
cg05594525	FAM150A	-0.0789431	-0.486946	0.00203742	0.999974
cg02808051	SCN2A	0.0789081	0.170124	0.00874375	0.999974
cg21316460	POLM	-0.0788929	-0.163794	0.00891397	0.999974
cg24669602	PHTF2	0.0788204	0.250424	0.00194168	0.999974
cg06174706	ADAT3	0.0788136	0.1989	0.00759595	0.999974
cg15735316	DDX60L	-0.0786912	-0.13896	0.00922521	0.999974
cg00500989	SMG5	0.0785791	0.560903	0.00157953	0.999974
cg22824890	PCSK1	0.0785756	0.173582	0.0065518	0.999974
cg10905180	OR51E2	0.0781579	0.886554	0.00108778	0.999974
cg26448612	ZCCHC4	0.0780433	0.441177	0.00737518	0.999974
cg16619991	ITGA1	0.0780324	0.204548	0.00417451	0.999974
cg05665581	FAM24A	0.0779662	0.171436	0.00411508	0.999974
cg12105873	MEIS2	0.0777487	0.128562	0.00239436	0.999974
cg03229767	DGKB	0.0777134	0.481739	0.00695257	0.999974
cg22193385	KRT7	0.0775957	0.619104	0.00496373	0.999974
cg02645407	ALCAM	0.0775893	0.131427	0.00330171	0.999974
cg25171348	CREB5	-0.0775679	-0.333312	0.000268085	0.999974
cg06329225	TMEM151B	0.0775433	0.148834	0.0011824	0.999974
cg01451541	ERC2	0.0775094	0.156288	0.00177859	0.999974
cg07669182	FYB	-0.0774344	-0.230102	0.00882646	0.999974
cg02492918	ZCCHC10	0.0774228	0.147761	0.00270797	0.999974
cg10353174	ZFPM2	0.0773169	0.769698	0.00096982	0.999974
cg14296767	HLA-L	0.0772662	0.161074	0.00862924	0.999974
cg21230317	RGS3	0.0772407	0.144902	0.00251561	0.999974
cg17411795	UBR1	0.0771562	0.316434	0.00742515	0.999974
cg04414720	GOLPH3L	-0.0770923	-0.825828	0.00051829	0.999974
cg12628260	SRRM1	-0.0770819	-0.574019	0.00867261	0.999974
cg17943672	C3orf23	0.076944	0.151185	0.00309555	0.999974
cg25591519	C20orf96	0.0768817	0.20217	0.00324547	0.999974
cg27552005	LRRC7	0.0766807	0.147824	0.00136073	0.999974
cg10729541	CLVS2	0.0766636	0.820674	0.00011211	0.977711
cg15487791	TBC1D19	0.0766078	0.164044	0.00732768	0.999974
cg20398091	NWD1	0.0764598	0.203391	0.0025087	0.999974
cg25181655	GRM6	-0.0764421	-0.263095	0.00599979	0.999974
cg20322193	RALA	0.0764055	0.290948	0.00555204	0.999974
cg00963748	LRRC9	-0.0763547	-0.184166	0.00482645	0.999974
cg07646260	TARID	-0.0762755	-0.194876	0.00603047	0.999974
cg23079307	SMAD7	-0.0760339	-0.194934	0.0061636	0.999974
cg20155367	ZNF474	0.0759187	0.226316	0.000171219	0.999974
cg10746778	SORL1	0.0758796	0.366776	0.00276004	0.999974
cg16665765	CTDSPL	0.0758059	0.264433	0.00727728	0.999974
cg04682802	BTBD3	0.0758005	0.412839	0.00901504	0.999974
cg21895450	C2	-0.0757807	-0.127528	0.00542057	0.999974
cg19193595	SMAD3	-0.0756969	-0.350961	0.00803953	0.999974
cg25374649	C18orf1	0.0753769	0.456403	0.00203529	0.999974
cg09235645	CNTN4	0.0752333	0.195077	0.00149854	0.999974
cg20400698	NMNAT2	0.0752097	0.173321	0.0019795	0.999974
cg11025681	POP5	0.0751843	0.230574	0.00769187	0.999974
cg02194396	SHC2	0.0751809	0.158411	0.000626314	0.999974
cg08118114	LHX3	-0.0750628	-0.178625	0.00552909	0.999974
cg22785672	DBNL	0.0750172	0.154406	0.00629386	0.999974
cg13337662	ATP12A	-0.0749952	-0.23591	0.00260713	0.999974
cg06034194	LURAP1L-AS1	0.0749743	0.141625	0.00922628	0.999974
cg01280080	ATIC	0.0749432	0.542338	0.00497505	0.999974
cg08269974	ELANE	0.0749161	0.257718	0.00398774	0.999974
cg14471191	GFRA1	-0.074806	-0.138681	0.00391473	0.999974
cg07097098	PTPRH	0.0747388	0.162791	0.00875851	0.999974
cg13922304	ICA1	0.0744596	0.192795	0.00179896	0.999974
cg20099806	CCDC47	0.0743086	0.217392	0.00098676	0.999974
cg23788058	CHD7	-0.0742385	-0.129577	0.00154205	0.999974
cg11512009	THRA	0.0742154	0.307133	0.00934457	0.999974
cg11568697	ZADH2	0.0740562	0.622293	0.000364713	0.999974
cg16391727	PRKAG2	-0.0739679	-0.135868	0.00436213	0.999974
cg21266908	RCAN2	0.073954	0.137433	0.00906586	0.999974
cg06158227	TUBGCP4	0.0738972	0.133305	0.0032471	0.999974
cg06817614	IZUMO1R	0.0738584	0.137155	0.00301377	0.999974
cg14860524	SCHIP1	-0.073796	-0.297749	0.00108113	0.999974
cg15970259	TUB	-0.07372	-0.130463	0.00190739	0.999974
cg11205981	LOC100130274	0.0736374	0.145262	0.00453585	0.999974
cg07972887	MRE11A	0.0736293	0.151955	0.00628474	0.999974
cg20649298	C20orf56	0.0736272	0.194244	0.00480505	0.999974
cg23276120	MEGF11	-0.0736131	-0.253563	0.000452227	0.999974
cg17177141	PREP	0.0735057	0.141017	0.000406957	0.999974
cg00549433	NBAS	0.0734612	0.235706	0.00445648	0.999974
cg11727592	C13orf18	0.0734403	0.170388	0.000216532	0.999974
cg20474755	GLT8D2	0.0734232	0.306965	0.00667969	0.999974
cg25244593	GDA	0.073423	0.533724	0.000799861	0.999974
cg19677893	CNPY2	0.0732507	0.166869	0.00908191	0.999974
cg27488658	GPM6A	-0.0731935	-0.388712	0.000141716	0.977711
cg20061890	BHLHA15	0.0731895	0.198372	0.00770182	0.999974
cg06759085	NAB1	0.0731023	0.124253	0.00211358	0.999974
cg18860310	SLC10A6	0.0730545	0.141589	0.00783907	0.999974
cg24405245	TMEM30C	0.0730423	0.19725	0.00248135	0.999974
cg07276634	SEZ6L	0.0729682	0.124607	0.000408523	0.999974
cg24536751	SGCZ	-0.0729128	-0.1298	0.00950004	0.999974
cg10321204	KIAA0125	0.0728372	0.317972	0.00931814	0.999974
cg00599273	CDK4	0.0726955	0.509935	9.54704e-05	0.977711
cg24367698	MYH2	0.072679	0.146119	0.00566111	0.999974
cg19747948	LINC00578	0.0725841	0.123841	0.000749253	0.999974
cg16683508	SDR16C5	0.072493	0.122734	0.00467035	0.999974
cg12485386	PPP1R12C	0.0724497	0.166174	0.00636781	0.999974
cg24527858	BIVM-ERCC5	0.0723566	0.688976	0.00391521	0.999974
cg07738234	VGLL2	0.0723432	0.30152	0.0097465	0.999974
cg15971493	PAIP1	-0.0722585	-0.135022	0.00460907	0.999974
cg07917644	CHSY1	-0.072242	-0.133203	0.00403494	0.999974
cg08280342	GABRA5	0.0721746	0.138618	0.00113516	0.999974
cg27053299	CLYBL	-0.0720923	-0.168533	0.00905262	0.999974
cg08614412	STARD13	0.0719348	0.12477	0.00867046	0.999974
cg18698681	LOC154449	0.0718742	0.318481	0.00784878	0.999974
cg24112628	LRP11	0.0718408	0.195304	0.00507926	0.999974
cg27039118	TRPS1	0.0718287	0.17089	0.000862428	0.999974
cg21860825	PLEKHA5	0.0718026	0.149032	0.00045172	0.999974
cg03366867	UST	0.0717531	0.14969	0.00757813	0.999974
cg08968997	RFWD2	0.0716766	0.659951	0.00189471	0.999974
cg11380118	CMTM6	-0.0716008	-0.150414	0.00594625	0.999974
cg17249974	FOSB	0.0714568	0.140384	0.00937128	0.999974
cg20013057	SEPT10	0.0714432	0.216275	0.00506556	0.999974
cg07786254	MZF1	0.0714196	0.185178	0.00914546	0.999974
cg17295489	DTX3	0.0713422	0.211124	0.00276168	0.999974
cg13696752	C9orf68	-0.0711964	-0.500825	0.00404163	0.999974
cg02277530	SEPT9	-0.0711774	-0.410211	0.00594681	0.999974
cg14237001	EIF4G2	-0.0711705	-0.16526	0.00204715	0.999974
cg21507303	MIR3689B	-0.0711655	-0.619026	0.00493653	0.999974
cg12192145	KIAA0831	-0.0711025	-0.120649	0.00483267	0.999974
cg21090457	ROBO2	-0.0709299	-0.157889	0.00373621	0.999974
cg26787379	SAV1	0.070686	0.172193	0.00820177	0.999974
cg02260461	USH2A	0.0706503	0.154661	0.0019959	0.999974
cg16119183	LINC01082	0.0706042	0.165604	0.00927055	0.999974
cg22350099	SVOP	0.0705917	0.12544	0.0091001	0.999974
cg14767349	SPIRE1	0.0705323	0.720881	0.00254017	0.999974
cg05694328	PCDHGA8	-0.0704059	-0.135451	0.0022069	0.999974
cg07086770	LOC101926942	0.0704036	0.489098	0.00282659	0.999974
cg11563478	DSCR10	0.0703316	0.363634	0.00875582	0.999974
cg21917976	CHD1L	0.0701934	0.240036	0.00660206	0.999974
cg19802948	VRK2	0.0701741	0.355011	0.00849224	0.999974
cg16259401	CCDC108	0.0701454	0.170351	0.00668414	0.999974
cg03331344	ARHGAP29	-0.0700762	-0.109979	0.00619709	0.999974
cg12040201	CSMD3	-0.0700003	-0.638813	0.00236378	0.999974
cg20083839	GNAS	-0.0699167	-0.11654	0.00241377	0.999974
cg26790313	KBTBD8	0.0698421	0.408142	0.00426759	0.999974
cg14767165	ACAT2	0.0697524	0.356589	0.00967686	0.999974
cg25317548	SLC35F5	0.0696205	0.152536	0.00204236	0.999974
cg10935889	MYLK	-0.0696174	-0.263181	0.00350271	0.999974
cg04037228	LIMD1	0.0695835	0.184616	0.00259348	0.999974
cg16359799	PRR23B	-0.0694932	-0.182997	0.00164683	0.999974
cg20267359	LINC00392	0.0694626	0.123366	0.00158666	0.999974
cg11414254	ZNF346	0.0694208	0.318081	0.00461601	0.999974
cg24582377	TSPAN31	0.0693502	0.351362	0.00537492	0.999974
cg08459071	FAM208B	-0.0693187	-0.281947	0.00571396	0.999974
cg02853268	MRPL23	0.0692991	0.449353	0.00843445	0.999974
cg08042799	MPV17L	0.0691804	0.252632	0.00133788	0.999974
cg06152526	PLLP	0.0691144	0.1266	0.000596555	0.999974
cg24045399	PTMS	-0.0690687	-0.469437	0.00257099	0.999974
cg09470983	TFRC	-0.0690459	-0.188784	0.00380257	0.999974
cg17445097	PHF12	-0.0690401	-0.134929	0.00398392	0.999974
cg12652240	SVEP1	0.0689968	0.120122	0.00186833	0.999974
cg04594986	NDRG2	-0.0688555	-0.344	0.000977882	0.999974
cg07602229	MSANTD2	0.0687416	0.64037	0.00184141	0.999974
cg09310092	SCN1B	0.068688	0.207275	0.00348328	0.999974
cg26842596	CCDC105	0.0686407	0.155007	0.00182065	0.999974
cg10734950	KDM5B	-0.0686288	-0.116894	0.00676533	0.999974
cg13316813	ANAPC10	0.0685958	0.768744	0.00287552	0.999974
cg18496281	KIAA2026	0.068525	0.164491	0.00443036	0.999974
cg06367707	IQSEC1	-0.0684848	-0.188825	0.00539177	0.999974
cg22947000	BCMO1	0.0684526	0.195759	0.00371719	0.999974
cg06183427	IRX4	-0.0684417	-0.253842	0.00436744	0.999974
cg12583087	FGF14	0.0684089	0.299588	0.00745373	0.999974
cg18568497	SLC2A13	0.068407	0.163827	0.00116709	0.999974
cg08960443	TMEM210	0.0682644	0.349279	0.00029092	0.999974
cg03263706	DPP6	0.0681792	0.128132	0.00103119	0.999974
cg07613178	RXFP1	0.0680738	0.324129	0.00917981	0.999974
cg05494565	CDH13	0.068064	0.255227	0.00786687	0.999974
cg01701585	PGP	0.0680503	0.612775	0.000876592	0.999974
cg06713813	WARS2	0.0680159	0.216423	0.00423198	0.999974
cg26336935	KRT16	0.0680142	0.164044	0.00138735	0.999974
cg25036145	CMTM8	-0.0679866	-0.128413	0.00156612	0.999974
cg09451159	MYO5A	0.0679843	0.123802	0.00263304	0.999974
cg03845688	CALN1	0.0679571	0.171197	0.00948054	0.999974
cg12497679	HPS5	0.0679383	0.296155	1.8839e-06	0.234187
cg27242702	C3orf30	0.0679163	0.407727	0.00153904	0.999974
cg14018471	C9orf156	-0.0679082	-0.395187	0.00585854	0.999974
cg26992381	FOXP1	0.0677608	0.156615	0.00481119	0.999974
cg06991974	FLJ42875	-0.0677271	-0.405683	0.00699735	0.999974
cg12119431	FMN1	-0.0676737	-0.168389	0.000916161	0.999974
cg01188867	HMCN1	0.0676651	0.346656	0.00673624	0.999974
cg06309707	CNTNAP4	0.0676156	0.112006	0.00785211	0.999974
cg23114971	EIF4G3	-0.0675019	-0.111132	0.00473612	0.999974
cg02192673	NPFFR2	0.0674726	0.177447	0.00779637	0.999974
cg18452676	LOC101929607	-0.0673975	-0.112161	0.00212963	0.999974
cg03612569	CTXN2	0.0673857	0.50497	0.00361396	0.999974
cg00564080	RAPGEF1	-0.0673638	-0.411822	0.00333366	0.999974
cg04391463	GREM2	-0.0673388	-0.189869	0.00836805	0.999974
cg12013321	GCLC	0.0673262	0.316881	0.00767307	0.999974
cg00934624	PTGR2	0.0672249	0.329672	0.00979077	0.999974
cg14659930	ZBTB20	0.067188	0.170239	0.00792331	0.999974
cg17555715	IL1RL1	-0.0671843	-0.112974	0.00135641	0.999974
cg00974204	UACA	0.0670282	0.136311	0.000783016	0.999974
cg15488998	CLMN	0.066931	0.152278	0.00852531	0.999974
cg10805054	CYTH1	-0.0669223	-0.132292	0.0027235	0.999974
cg13254355	MEF2C	0.0669016	0.296775	0.00160872	0.999974
cg23364656	PRF1	-0.0668972	-0.17993	0.00907585	0.999974
cg02919587	LOC101927651	0.0668899	0.146586	0.00154884	0.999974
cg05514971	FAM129B	0.0668764	0.177559	0.00231784	0.999974
cg18029503	NRXN3	0.0668117	0.403829	0.00739616	0.999974
cg26683058	STMN2	0.0668084	0.114666	0.00166271	0.999974
cg08983814	LINC01483	0.0668079	0.164575	0.000312866	0.999974
cg17519645	NCRNA00085	0.0667913	0.301607	0.00406705	0.999974
cg00643296	PNOC	0.0667029	0.252711	0.00915598	0.999974
cg25057682	STK32B	-0.0665714	-0.342673	0.00547312	0.999974
cg19680908	PRR16	-0.0665678	-0.116423	0.00295445	0.999974
cg25976227	DSC3	0.066553	0.163239	0.00479056	0.999974
cg10271831	PSG1	0.0665492	0.150995	0.00366451	0.999974
cg03117383	GHITM	0.0665341	0.192156	0.00868868	0.999974
cg00195729	PRICKLE1	0.0665124	0.557887	0.000941423	0.999974
cg25449441	PTPRN2	-0.0664429	-0.885529	0.000319079	0.999974
cg17417573	OPCML	0.06641	0.206866	0.00580309	0.999974
cg20090957	MAPKAPK5	-0.0663927	-0.295453	0.000928211	0.999974
cg07588439	MARS2	0.0663464	0.120105	0.00103558	0.999974
cg02760962	TRIM44	0.0663137	0.12303	0.00904708	0.999974
cg00047694	LOC732275	0.0663019	0.422473	0.00559792	0.999974
cg04760471	WLS	-0.0662957	-0.710577	0.00365607	0.999974
cg08713073	PCDHB18	0.0662758	0.495352	0.00547956	0.999974
cg25203481	KCNQ1DN	-0.066227	-0.381149	0.00492675	0.999974
cg07194321	FAM108B1	0.0661975	0.733263	0.00677599	0.999974
cg24979194	ST3GAL3	-0.0661828	-0.183931	0.00713484	0.999974
cg13596132	WDR11	-0.0661443	-0.104999	0.00710101	0.999974
cg01875838	TMED1	0.0661215	0.133329	0.00173191	0.999974
cg14851544	DYNC1H1	0.0659994	0.128744	0.00877358	0.999974
cg20956548	ZNF787	0.065896	0.168596	0.000320917	0.999974
cg25262261	LOC152217	0.0658909	0.124594	0.00299932	0.999974
cg27055657	NPAT	-0.0658876	-0.11555	0.00330473	0.999974
cg20468883	BNIP2	0.0658806	0.271987	0.00325654	0.999974
cg22749855	SOCS3	-0.0657204	-0.113907	0.00221278	0.999974
cg23471095	UXS1	-0.0656713	-0.242339	0.000527903	0.999974
cg14951453	FUZ	0.0656464	0.263368	0.00275078	0.999974
cg24019478	TNRC6B	-0.0656268	-0.106507	0.0039445	0.999974
cg05073130	ATG9B	0.0654864	0.385334	0.00884744	0.999974
cg17110599	CAP2	0.0654315	0.115669	0.00273012	0.999974
cg09113070	ST3GAL5	0.0654062	0.241923	0.00503566	0.999974
cg12329720	LDLRAD4	0.0653845	0.348661	0.0064972	0.999974
cg23624321	TRAF6	0.0653404	0.363899	0.0082863	0.999974
cg23371436	NAV2	-0.0653258	-0.166216	0.00881159	0.999974
cg12118986	RYR1	0.0652497	0.294114	0.00170854	0.999974
cg24128066	CACNB2	-0.0651867	-0.9888	0.00364127	0.999974
cg12120973	SCNN1D	0.0651758	0.125772	0.00168361	0.999974
cg11215486	HAPLN1	0.0651308	0.149235	0.00856679	0.999974
cg15568069	LINC01607	0.0651166	0.123556	0.00315442	0.999974
cg16987437	SP100	0.0650589	0.163066	0.00635102	0.999974
cg02891153	LOC100128822	0.0650131	0.359396	0.00280749	0.999974
cg05455279	EPHA6	-0.0649881	-0.120662	0.00117718	0.999974
cg00162064	RNF220	-0.0649802	-0.421895	0.00890549	0.999974
cg20682143	EGLN1	0.0649029	0.115538	0.00586347	0.999974
cg14550559	HDAC4	0.0648962	0.108214	0.003312	0.999974
cg01823120	MIR548H3	0.0648311	0.116698	1.14326e-05	0.501594
cg04985016	TRIP12	0.0648113	0.142222	8.5914e-05	0.977711
cg21347981	VWC2	-0.0647926	-0.285648	0.00456337	0.999974
cg16581009	PTCH1	0.0647861	0.124702	0.00569633	0.999974
cg22742747	DYNLT1	-0.064779	-0.115855	0.00646323	0.999974
cg01900832	ATP9A	0.0647717	0.163086	0.00602669	0.999974
cg04112355	CLTC	0.0646938	0.151189	0.0022974	0.999974
cg05865011	C17orf28	0.064672	0.304957	0.00298737	0.999974
cg24342477	EXOC2	0.0646341	0.395312	0.000131998	0.977711
cg11031221	LINC00673	0.0646135	0.215147	0.00105435	0.999974
cg14398337	HIVEP1	0.0645558	0.149528	0.00254391	0.999974
cg18029167	GOLSYN	0.0645427	0.120343	0.00399255	0.999974
cg15660498	C19orf55	0.0645407	0.218245	0.00357195	0.999974
cg13935079	KDM4C	0.0645373	0.152303	0.00653502	0.999974
cg00124920	C1orf220	0.0644425	0.118771	0.00126261	0.999974
cg14280905	ADAMTSL2	0.0644328	0.499505	0.000330926	0.999974
cg08662753	COL5A1	-0.0644101	-0.18685	0.00383612	0.999974
cg20733663	KCNN1	0.0643048	0.127642	0.00759234	0.999974
cg15304012	RPS6KA2	0.0642972	0.119	0.000567997	0.999974
cg00584046	LOC101928509	0.0642355	0.222183	0.0028846	0.999974
cg01957918	ATP5J	0.0642317	0.144398	0.00596711	0.999974
cg02429905	PRRT1	0.0642283	0.283558	0.000220366	0.999974
cg13376878	LINC00671	0.0641732	0.135986	0.00684962	0.999974
cg22574264	TRPC7	0.0641713	0.274319	0.0057044	0.999974
cg03445220	C1orf101	0.0641135	0.142796	0.000614021	0.999974
cg21813376	IGSF21	0.0640883	0.282331	0.00374968	0.999974
cg20914958	LINC00866	0.0640344	0.145668	0.00297386	0.999974
cg16313393	KCNG1	-0.063887	-0.221394	0.00473353	0.999974
cg03609639	NKX2-3	0.0638553	0.184528	0.00956397	0.999974
cg00142239	DLGAP2	0.0638201	0.112909	0.0057546	0.999974
cg18968737	GALNT13	0.0637487	0.123938	0.00162002	0.999974
cg14390893	VPS33A	-0.063741	-0.123268	0.00281475	0.999974
cg01659613	EXO5	0.06368	0.108007	0.00229455	0.999974
cg06792975	MUC7	0.0636507	0.233009	0.00249273	0.999974
cg10664754	NPDC1	0.0636426	0.152191	0.00114437	0.999974
cg16374663	LTK	-0.0636399	-0.421993	0.000993203	0.999974
cg17090901	PHF20L1	-0.0635811	-0.107086	0.00311992	0.999974
cg14495033	EHMT1	0.0634737	0.11846	0.0073457	0.999974
cg00598018	LOC101929427	0.0634609	0.125985	0.00878071	0.999974
cg27120125	TRIM27	0.0633522	0.12602	0.00258416	0.999974
cg11941941	NCOA5	0.0633437	0.105048	0.000626196	0.999974
cg06115214	SPOCK1	0.0632609	0.163311	0.00808247	0.999974
cg23376012	TINF2	0.0632423	0.161413	0.00575676	0.999974
cg13685807	TFPT	0.0632262	0.14877	0.00125635	0.999974
cg16190857	PCDH9	0.0631967	0.138383	0.0086145	0.999974
cg06846752	ZBTB8B	0.0631527	0.143491	0.0017092	0.999974
cg24152000	KIF26A	0.0630256	0.118864	4.45441e-06	0.354381
cg08711342	TRAF1	-0.0630003	-0.110577	0.00984978	0.999974
cg20396870	MACROD2	0.0629812	0.149445	0.00305024	0.999974
cg04533202	C16orf89	0.0629153	0.111358	0.00284139	0.999974
cg06476970	USP44	-0.0629011	-0.129379	0.0066996	0.999974
cg01419539	ZNF595	0.0628471	0.158729	0.00819437	0.999974
cg20266961	RFX3	0.0628181	0.180344	0.00943967	0.999974
cg25310917	NALCN	0.0628135	0.257721	0.00671152	0.999974
cg22851485	C12orf45	0.0628085	0.264814	0.00515053	0.999974
cg21523908	FAM5B	-0.0628048	-0.321351	9.87315e-05	0.977711
cg17513708	OR2G3	-0.0627167	-0.125025	0.00748633	0.999974
cg11054905	ST8SIA5	0.0625711	0.145042	0.000728857	0.999974
cg20668834	MIR8485	0.0625276	0.119153	0.00683208	0.999974
cg23667692	GPATCH1	-0.0625257	-0.160055	0.00717168	0.999974
cg24639469	AJAP1	0.0625082	0.119706	0.000151958	0.977711
cg01671681	PLCH1	0.0625018	0.121663	0.00642199	0.999974
cg12242450	GCNT2	-0.0623782	-0.102694	0.00500461	0.999974
cg08813258	MYO1B	0.0623638	0.158711	0.00331474	0.999974
cg16498879	MIR7853	0.0623278	0.101365	0.0076432	0.999974
cg14522611	ANKS1B	0.0622014	0.232184	0.00838856	0.999974
cg03819435	CLSTN2	0.0621599	0.262058	0.00768921	0.999974
cg04017831	KCNB2	-0.0620886	-0.10799	0.00547672	0.999974
cg13707025	KCNK10	0.0620853	0.217651	0.00102618	0.999974
cg01369611	LOC101929710	0.0620593	0.115033	0.00021151	0.999974
cg12999836	GRB10	0.0620513	0.117407	0.00323255	0.999974
cg22927043	NPPB	-0.0620421	-0.267897	0.000564286	0.999974
cg12728578	ZNF204P	-0.0620247	-0.527377	0.00114935	0.999974
cg20298115	OR1A2	-0.0619666	-0.100229	0.0092361	0.999974
cg10189885	ANKRD44	-0.0619001	-0.122217	0.00717594	0.999974
cg00349736	TXNRD3	0.0618792	0.199086	0.00268992	0.999974
cg14587374	IL4	-0.0618433	-0.101731	0.000655666	0.999974
cg11653862	DIDO1	-0.0617703	-0.715611	0.00553164	0.999974
cg12211471	KBTBD12	0.0617258	0.129787	0.00871895	0.999974
cg08313902	EEPD1	0.0615788	0.139778	0.000983329	0.999974
cg17761940	RNU6-71P	0.0615428	0.241858	0.00498264	0.999974
cg20925811	MMP9	0.0615157	0.120387	0.00635255	0.999974
cg22584138	SLC6A4	-0.0614529	-0.172616	0.00696983	0.999974
cg27074995	JAK3	0.0613935	0.107479	0.00329176	0.999974
cg06539679	MICU1	0.0613746	0.182834	0.000851902	0.999974
cg15867935	CELF1	0.0613564	0.14949	0.00483929	0.999974
cg11985480	LOC151534	-0.0612954	-0.117238	0.00841752	0.999974
cg00933411	DLC1	-0.0612245	-0.13474	0.00238188	0.999974
cg06593603	SLC6A19	-0.0611762	-0.177587	0.00313841	0.999974
cg05914069	ABCC2	0.0611672	0.109731	0.00720041	0.999974
cg12964295	GCC2	0.0610739	0.147806	0.00413717	0.999974
cg06674791	PBX1	-0.0609581	-0.102197	0.0019227	0.999974
cg09792612	AGPAT3	0.0609536	0.106095	0.00455407	0.999974
cg20232307	LCE3E	0.060927	0.179848	0.00736863	0.999974
cg08879216	INVS	0.0608854	0.442823	0.00307678	0.999974
cg23032129	SORT1	0.0608581	0.330207	0.000356381	0.999974
cg05516386	PCDHGA7	-0.0608056	-0.544268	0.00417278	0.999974
cg19528338	BMP2	0.0607986	0.311511	0.003706	0.999974
cg26681017	CHMP1A	0.06068	0.155227	0.00396766	0.999974
cg02197387	TCEA2	0.0606323	0.158698	0.00700089	0.999974
cg21579726	ABT1	-0.060591	-0.134872	0.00274839	0.999974
cg14962283	BAG6	0.0605895	0.103289	0.0011863	0.999974
cg25806190	DIS3L2	0.0605039	0.107062	0.00212234	0.999974
cg03754165	BCL11A	0.0604671	0.275116	0.00863693	0.999974
cg04630823	NUP50	-0.0604293	-0.209443	0.000191343	0.999974
cg04369491	MBOAT1	0.0603266	0.227075	0.00387617	0.999974
cg01227450	POLK	0.0602482	0.197593	0.00991404	0.999974
cg02889672	SSC5D	0.0602046	0.437512	0.00499477	0.999974
cg06638023	ZBTB45	0.0601962	0.207237	0.00355362	0.999974
cg10640961	ODZ4	0.060191	0.111845	0.0023917	0.999974
cg21982246	EHD4	0.0600978	0.12732	0.00792377	0.999974
cg07573786	TTF2	-0.060073	-0.107777	0.00116163	0.999974
cg02345433	COG6	-0.0600285	-0.109687	0.00634394	0.999974
cg08466740	A2BP1	-0.0600234	-0.109994	0.00751638	0.999974
cg10619974	GRXCR1	0.0600227	0.482388	0.00647486	0.999974
cg01912834	LOC101927081	0.0600094	0.188405	0.00139044	0.999974
cg02452688	NOC2L	0.0599893	0.112607	0.00552393	0.999974
cg00141498	CCDC26	0.0599805	0.142446	0.000599217	0.999974
cg27234823	PRTN3	0.0599345	0.491093	0.00607738	0.999974
cg24004692	GRB2	0.0599033	0.15937	0.00161299	0.999974
cg23246901	SLC24A6	-0.0598775	-0.479713	0.00224503	0.999974
cg03103274	CWH43	-0.0598482	-0.121516	0.00248173	0.999974
cg04226314	DHX37	0.0598273	0.101145	0.00290423	0.999974
cg06319505	UBAP1	-0.0597775	-0.118256	0.00126141	0.999974
cg04118437	SEPT14	-0.0597656	-0.096027	0.00152306	0.999974
cg00558554	KCNH6	0.0597202	0.128656	0.00501764	0.999974
cg02705573	PAN2	0.059712	0.192427	0.000791004	0.999974
cg13902024	PLXNA4	0.0596821	0.108122	0.00842947	0.999974
cg25423428	SULT4A1	-0.0596756	-0.550154	0.000542371	0.999974
cg16427109	DCDC2	0.0596684	0.176147	0.00153871	0.999974
cg04829485	ASPG	0.0596644	0.135933	0.00163512	0.999974
cg15549821	PLEKHA4	-0.0596407	-0.120333	0.00172975	0.999974
cg08722213	PTPRS	0.0595956	0.552307	0.00420344	0.999974
cg05093686	MAB21L1	-0.059552	-0.380725	0.000501254	0.999974
cg15372603	HOXA7	0.0595357	0.426911	0.00120115	0.999974
cg09173378	KCNT2	0.0594637	0.133088	0.000126872	0.977711
cg11842367	MGC27382	-0.059395	-0.191014	0.00977025	0.999974
cg09050331	PRDM14	-0.0593934	-0.490135	0.00741428	0.999974
cg01961360	LOC102724612	-0.0593392	-0.0948757	0.00113396	0.999974
cg04308589	KCNMA1	0.0592766	0.0975629	0.00723928	0.999974
cg08908264	ANXA3	0.0592688	0.34985	0.00550267	0.999974
cg05960677	RBM43	0.0592016	0.666079	0.000311943	0.999974
cg09940915	EPHA8	0.059155	0.124921	0.000604054	0.999974
cg25794292	BACH2	-0.0591483	-0.0964103	0.00124671	0.999974
cg01878345	POU3F3	-0.0590941	-0.346207	0.0044406	0.999974
cg20017856	MIR548AI	-0.0590837	-0.162023	0.00363247	0.999974
cg21171772	PIK3AP1	0.0590036	0.143739	0.00360345	0.999974
cg23534774	LEPR	0.0589661	0.106573	0.00930263	0.999974
cg18522740	DNMBP	0.0589607	0.106048	0.00231296	0.999974
cg09890216	HOXB9	0.0588912	0.115228	0.00340156	0.999974
cg14305218	SKIV2L2	0.0588265	0.25194	0.00123219	0.999974
cg00916536	CD8A	0.0587873	0.883617	0.00493322	0.999974
cg26312935	RNF111	0.0587794	0.140339	0.000803346	0.999974
cg10770076	TMEM45A	-0.0587101	-0.433978	0.00491884	0.999974
cg25201101	RAN	-0.0586904	-0.117786	0.00513969	0.999974
cg21706794	AKAP13	0.0586562	0.338542	0.00973083	0.999974
cg27311397	CCDC122	0.0586301	0.0968893	0.00932553	0.999974
cg13377224	ZBTB16	0.0586139	0.106534	0.00833729	0.999974
cg07951931	GALNT9	0.0585982	0.10633	6.8957e-05	0.977711
cg05065237	WDR5	0.0585466	0.105813	0.00876008	0.999974
cg03720611	RDH8	0.0585092	0.145495	0.00175363	0.999974
cg26722677	FLJ33534	0.0584994	0.109407	0.00699782	0.999974
cg20065057	PRSS12	0.0584598	0.352259	0.00501787	0.999974
cg18430411	SCRIB	0.0584077	0.103428	0.000587948	0.999974
cg01108434	PAG1	0.0583982	0.112767	0.000706927	0.999974
cg19699289	VAX2	0.058339	0.157161	0.00242909	0.999974
cg24010935	METTL20	0.0583321	0.107937	0.00168254	0.999974
cg21427227	DOPEY2	-0.0583194	-0.0992284	0.00706382	0.999974
cg03741653	BMP1	0.0583167	0.103917	0.00834318	0.999974
cg10872209	SFXN2	0.0582838	0.13997	0.00692722	0.999974
cg10231096	TRPM1	0.0582605	0.0982858	0.00342856	0.999974
cg03666309	CAPN12	0.0582564	0.129129	0.00115431	0.999974
cg17391692	GANAB	0.0582318	0.124824	0.00141706	0.999974
cg20248822	C1orf151	0.0582226	0.112806	0.00460085	0.999974
cg21248274	NKAIN3	-0.0581963	-0.320945	0.00597751	0.999974
cg15865771	ELAC2	-0.0581794	-0.492849	0.00729667	0.999974
cg04696189	KCNK12	0.0581663	0.115267	0.000978126	0.999974
cg07241511	LINC00488	0.0581477	0.169942	0.00601679	0.999974
cg06198803	PVRL2	0.0581105	0.0971746	0.00273241	0.999974
cg08519728	SLC24A4	-0.058084	-0.216608	0.00204017	0.999974
cg12271661	CISTR	-0.0580551	-0.0968617	0.00313775	0.999974
cg06647068	CHST11	0.0579966	0.215969	0.00403398	0.999974
cg22986999	MRGPRF	-0.0579377	-0.172781	0.000565212	0.999974
cg10162403	LMNTD1	0.0579375	0.106981	0.00175569	0.999974
cg25575970	SLC35F3	0.0578422	0.211584	0.00728023	0.999974
cg12458587	PEBP4	0.0578377	0.158581	0.00906087	0.999974
cg24644436	PAOX	-0.05783	-0.180981	0.00425081	0.999974
cg25961292	RAB6A	-0.0578209	-0.103361	0.00581172	0.999974
cg11416518	HECW2	0.0577389	0.099916	0.00267752	0.999974
cg24876178	CAMTA1	-0.0577094	-0.254495	0.00172593	0.999974
cg20631997	COL11A2	0.0576964	0.293468	0.00682019	0.999974
cg17713912	RELN	0.0576442	0.101723	0.0054699	0.999974
cg23519626	P4HA3	0.0576012	0.36914	0.00728044	0.999974
cg17400366	ZGLP1	0.0575137	0.106871	0.000502576	0.999974
cg23090606	LYPD3	0.0574234	0.157156	0.00984263	0.999974
cg09160487	RNF224	0.0573364	0.117624	0.00158383	0.999974
cg20222519	UBE2E2	0.0573154	0.199822	5.40648e-05	0.977711
cg03033447	OBSCN	0.057301	0.126772	0.000140438	0.977711
cg27478603	ENPP7	-0.0572938	-0.265575	0.00251752	0.999974
cg10043414	MYO16	0.057254	0.127526	0.00665842	0.999974
cg20411668	LOC101929241	-0.0571881	-0.207659	0.00206192	0.999974
cg00978570	ZBTB17	0.0571768	0.113968	0.00180732	0.999974
cg18723763	MGAT4A	-0.0571519	-0.112415	0.00800067	0.999974
cg07883772	CCDC67	-0.057124	-0.390997	0.00904935	0.999974
cg22750218	EFNA5	0.056932	0.100997	0.00269872	0.999974
cg10782958	LOC100268168	0.0568926	0.15745	0.00623775	0.999974
cg02443658	SPNS1	0.0568722	0.149048	0.00990375	0.999974
cg13939300	PRCC	0.0568167	0.30919	0.00333902	0.999974
cg00922522	RIMBP2	0.056751	0.0977349	0.00162992	0.999974
cg15797933	ASPDH	0.0567008	0.25529	0.00214575	0.999974
cg04045009	TNNI3	0.0566982	0.902274	0.0071453	0.999974
cg18916517	GNA13	-0.0566867	-0.114664	0.00627213	0.999974
cg17119525	KRTAP9-9	0.0566207	0.0994974	0.00630683	0.999974
cg09305047	FAM98A	0.0566038	0.0958131	0.00604798	0.999974
cg25074766	GTPBP2	0.0566028	0.56584	0.000940838	0.999974
cg16909495	SLC17A7	0.0566006	0.387211	0.00110541	0.999974
cg01943641	ZBTB39	0.056589	0.342101	0.00191586	0.999974
cg06191260	MAPK4	-0.0565776	-0.243747	0.00258591	0.999974
cg22860750	PARM1	0.0565207	0.128527	0.00961041	0.999974
cg23024158	C10orf11	0.056473	0.192512	0.000239995	0.999974
cg23197460	SMARCA5	0.0564614	0.237794	0.00664008	0.999974
cg11226183	EVI5	-0.0564575	-0.291521	0.00967311	0.999974
cg05624475	SYNPO2	0.0563719	0.299152	0.000634992	0.999974
cg00020383	PCSK2	0.0563692	0.157141	0.00636343	0.999974
cg25701444	LOC400043	-0.0562979	-0.111246	0.00291285	0.999974
cg07195119	DTWD1	0.0562855	0.119524	0.00469026	0.999974
cg00694431	ENPP2	0.0562775	0.107767	0.00423452	0.999974
cg16895370	ZNF781	0.0562487	0.108709	0.000123688	0.977711
cg21466717	CPNE3	0.0562455	0.135135	0.0050864	0.999974
cg17680088	GPR144	0.056239	0.167613	7.52297e-05	0.977711
cg00666749	LATS2	0.0562206	0.0917496	0.00558601	0.999974
cg24338748	DHRS11	0.0561893	0.231615	0.000259341	0.999974
cg13151483	MIB1	-0.0561755	-0.0913648	0.000160686	0.990485
cg09491104	C22orf40	0.0561335	0.205996	0.00518454	0.999974
cg01973406	ARIH2	-0.0561194	-0.122099	0.00235543	0.999974
cg04140663	CPEB1	0.056102	0.329624	0.00620563	0.999974
cg26825850	LIFR-AS1	0.0560995	0.0924171	0.00572518	0.999974
cg03486961	PHF19	0.0560927	0.129609	0.00357576	0.999974
cg16945312	FOXF2	-0.0560726	-0.33856	0.00169201	0.999974
cg04263379	SLC51A	0.0560664	0.0909921	0.000947202	0.999974
cg22028728	CCDC34	0.0560508	0.098751	0.00351235	0.999974
cg14914532	CACNA2D4	0.0560487	0.11229	0.00916289	0.999974
cg20902443	SEPHS1	0.0560155	0.142382	0.00207753	0.999974
cg01094967	RANBP3	0.0559936	0.153566	0.00734148	0.999974
cg01298284	UBE2MP1	0.0559643	0.096177	0.00746469	0.999974
cg17985311	FOXJ3	0.0558517	0.224465	0.000305042	0.999974
cg17373345	DNAJC5B	0.0558507	0.212592	0.00792776	0.999974
cg01268022	FKBP14	0.0557952	0.152853	0.00936319	0.999974
cg17987306	LOC101929378	-0.0557774	-0.0958278	0.00569627	0.999974
cg27510203	UGCG	0.055762	0.218008	0.00914785	0.999974
cg02267894	MORN5	0.0557253	0.167475	0.00710747	0.999974
cg02177828	ZNF45	0.0557191	0.122025	0.0044078	0.999974
cg05307580	TTC5	0.0557179	0.280865	0.00278728	0.999974
cg18473686	SYN3	-0.0556713	-0.144426	0.000430587	0.999974
cg10550074	C6orf222	-0.0556676	-0.105645	0.00344461	0.999974
cg23674202	FOXK2	-0.0556137	-0.0892959	0.0061669	0.999974
cg13226160	MAPRE2	0.0556101	0.332717	0.00695553	0.999974
cg22090640	CD3EAP	-0.0556101	-0.510945	0.00144146	0.999974
cg18599081	CCRL2	0.0555799	0.124073	0.00888959	0.999974
cg14690916	FRMD4A	0.055574	0.114227	0.000594577	0.999974
cg27461259	PPARGC1A	0.0555582	0.129337	0.00816902	0.999974
cg16045977	MUT	-0.0555529	-0.0867111	0.00261279	0.999974
cg09319070	NEIL1	0.0555227	0.252923	0.000482072	0.999974
cg21422930	COL25A1	0.0554929	0.632193	0.00455492	0.999974
cg07614672	TXK	0.0554894	0.0925208	0.00877073	0.999974
cg17356750	FOXP2	-0.0554844	-0.105038	0.000937364	0.999974
cg20120512	DACT3	-0.05546	-0.185321	0.000573417	0.999974
cg19327213	KPTN	0.0554442	0.172921	0.00859726	0.999974
cg13793211	SAMSN1-AS1	-0.0554326	-0.0935435	0.00367243	0.999974
cg16570547	CBFA2T2	0.0553972	0.127339	0.00806129	0.999974
cg23525051	RASGRP1	-0.0553718	-0.0919787	0.00701933	0.999974
cg12773992	TRIM4	0.0552372	0.104475	0.00340372	0.999974
cg23891354	CELF5	0.0552204	0.132913	0.00478944	0.999974
cg26544317	FAM167A-AS1	0.05517	0.114158	0.00689426	0.999974
cg14110674	PHIP	0.0551595	0.140947	0.00464639	0.999974
cg17905009	SEMA3A	0.0551587	0.137125	0.00945042	0.999974
cg17673897	TFAP2A	0.0551563	0.509973	0.00491087	0.999974
cg10897802	LINC01197	0.0551473	0.101123	0.00256183	0.999974
cg13990806	EPS8	0.0551453	0.446249	0.00485968	0.999974
cg02438943	LRRN2	-0.0551443	-0.490062	0.00678442	0.999974
cg23518615	SDR16C6P	0.0550199	0.206611	0.00689916	0.999974
cg17883234	ADD2	0.0550192	0.0940429	0.00231906	0.999974
cg10286454	CCDC28A	0.0549861	0.211678	0.00678995	0.999974
cg03025135	ABHD2	0.0549858	0.400001	0.000748349	0.999974
cg18007957	ESR1	0.0549281	0.804685	0.00608831	0.999974
cg22831235	NUPR1L	-0.0549119	-0.119342	0.00360185	0.999974
cg14281461	SLC15A1	0.0548046	0.132062	0.00861635	0.999974
cg13071333	LCE3A	-0.0547924	-0.555292	0.00669758	0.999974
cg05029815	PRDM11	-0.0547383	-0.285706	0.00557263	0.999974
cg02228492	HS3ST3B1	0.0547323	0.1065	0.00695539	0.999974
cg15345552	STARD9	-0.0546986	-0.431477	0.00615156	0.999974
cg08968107	COL9A1	-0.0546249	-0.119915	0.0050704	0.999974
cg12899588	KCNH8	0.0545874	0.108769	0.00771916	0.999974
cg15246712	EBF2	0.0545062	0.124262	0.00188487	0.999974
cg24769486	IKZF1	-0.0544758	-0.0931203	0.00963983	0.999974
cg17238334	LOC102477328	0.0544433	0.222133	0.0063599	0.999974
cg17750038	FHAD1	0.0544399	0.105092	0.000670756	0.999974
cg19243978	LCN9	0.0544097	0.103212	0.0096425	0.999974
cg17128312	FBXW9	0.05439	0.11633	0.00860718	0.999974
cg14284257	PON2	0.0542875	0.0882944	0.00326144	0.999974
cg10811485	DOCK9	0.0541821	0.104534	0.00179291	0.999974
cg16156308	SEMA5A	0.0541785	0.137302	0.0067589	0.999974
cg25953688	CUGBP1	0.0541757	0.136607	0.00257568	0.999974
cg00734567	ZNHIT6	0.0541755	0.28958	0.000268033	0.999974
cg03037561	ISPD	0.0541576	0.0959722	0.0059887	0.999974
cg16822666	ACACA	0.0541517	0.090024	0.000274171	0.999974
cg10755085	RAB37	0.0541415	0.399653	0.00597361	0.999974
cg04391685	LOC101929681	0.0541303	0.115526	0.0065022	0.999974
cg17214676	SLC26A7	-0.0541167	-0.095628	0.00936052	0.999974
cg13081213	SKAP2	0.0541144	0.0935227	0.00496071	0.999974
cg10062617	TSSC4	0.0541076	0.84651	0.00780794	0.999974
cg26743692	MS4A6E	-0.0541066	-0.0904432	0.00582984	0.999974
cg25962015	KIAA0087	0.0540836	0.105566	0.00877642	0.999974
cg13079538	RBMS3	0.054066	0.158399	0.00708303	0.999974
cg19364777	TTC9B	0.0540506	0.243272	0.00108891	0.999974
cg17572324	ESYT2	-0.0540211	-0.108067	0.00506024	0.999974
cg20857612	APLNR	-0.0539862	-0.474345	0.00563127	0.999974
cg05282240	LOC729080	0.0539706	0.0913841	0.00454961	0.999974
cg25710809	GNRH1	0.0539323	0.105891	0.0027811	0.999974
cg01333423	PLEKHD1	0.0538384	0.09011	0.00355607	0.999974
cg06702699	AK8	-0.0537929	-0.134548	0.00560747	0.999974
cg23525708	KIAA0247	-0.0537811	-0.10515	0.00637221	0.999974
cg13643613	IFRD1	0.0537339	0.123823	0.00576921	0.999974
cg18407878	DIP2C	0.0537312	0.112776	0.00636879	0.999974
cg18724061	HIST1H2AM	-0.0536965	-0.447508	0.00358632	0.999974
cg09380636	FEM1A	-0.0536603	-0.190451	0.000393776	0.999974
cg16890514	EFCAB6-AS1	0.0536511	0.138083	0.000456289	0.999974
cg03034552	ZNF74	0.0536382	0.111343	0.00808692	0.999974
cg07823525	BDKRB2	0.0536201	0.100299	0.00998868	0.999974
cg17246436	ZNF462	0.0535368	0.100754	0.00121136	0.999974
cg12589595	ANKRD28	-0.0535209	-0.0843775	0.00366759	0.999974
cg12463883	FAM155A	0.0534219	0.196783	0.000458094	0.999974
cg18723295	TNS3	0.0534203	0.11738	0.00348873	0.999974
cg24620508	GRIK1	0.0533866	0.118274	0.00878877	0.999974
cg22056544	TNXB	0.0533591	0.125685	0.0049624	0.999974
cg16612112	ANKRD53	0.053326	0.109128	0.00392052	0.999974
cg17205832	FAM135B	0.0533171	0.548634	0.00598	0.999974
cg11012643	MAP3K13	0.0532802	0.108758	0.000208442	0.999974
cg00767119	EAF1	0.0532469	0.532406	0.00236754	0.999974
cg02180798	SHB	0.0531759	0.106875	0.00242547	0.999974
cg01044097	CD5	-0.0531214	-0.0861379	0.00571872	0.999974
cg13698411	HDHD2	0.053088	0.127598	0.000376903	0.999974
cg23463531	VSIG10	0.0530794	0.131599	0.00169625	0.999974
cg20876010	CACHD1	0.0530257	0.53265	0.000991734	0.999974
cg01737837	PEX5L	0.0530166	0.0885921	0.000376568	0.999974
cg09208173	OR10H5	0.052969	0.0966471	0.00432738	0.999974
cg08503681	GPR151	0.0529531	0.101254	0.00147128	0.999974
cg20409587	SMAP2	0.0529417	0.183065	0.00737596	0.999974
cg10069677	HELLS	0.0528871	1.17288	0.00329048	0.999974
cg18956603	JUP	0.052884	0.106155	0.0032306	0.999974
cg02932167	ECEL1	-0.052771	-0.108062	0.00436907	0.999974
cg13930892	ASCL2	0.0527552	0.540404	0.00419502	0.999974
cg17616862	DLG2	-0.0526861	-0.090522	0.00647591	0.999974
cg26385085	ZNF718	0.0526326	0.138358	0.00469756	0.999974
cg02434996	UNK	0.0525476	0.128008	0.00992617	0.999974
cg21408581	RAB3GAP2	-0.0525065	-0.0878008	0.00326525	0.999974
cg08358342	PPP1R7	0.0524808	0.0928477	0.000751536	0.999974
cg21502834	TFAP2B	0.0524561	0.587634	0.000501576	0.999974
cg20016914	C14orf181	0.0524392	0.142374	0.00343474	0.999974
cg04252513	SERTAD3	0.0524348	1.06266	0.00625263	0.999974
cg17751688	FGGY	-0.052421	-0.109229	0.00188567	0.999974
cg16744741	PRKG2	0.0524005	0.150235	0.00868906	0.999974
cg11068468	APPBP2	0.0523882	0.409816	0.00949258	0.999974
cg20995573	MAPK8IP2	0.0523451	0.563518	0.000636824	0.999974
cg13101948	PRPF4B	-0.0523446	-0.0871949	0.00477224	0.999974
cg02919712	DEPDC6	0.0522943	0.101567	0.0080363	0.999974
cg20626547	WNT3	-0.0522371	-0.0888618	0.00755744	0.999974
cg16830574	LOC101929709	-0.0522334	-0.0861525	0.00444263	0.999974
cg17188384	MBNL2	0.0522058	0.142442	0.000774566	0.999974
cg01967986	NOL9	0.0521822	0.132116	0.000178874	0.999974
cg23359229	MTUS2	0.0521819	0.161105	0.00684531	0.999974
cg16929570	SEMA6A	0.0521598	0.10735	0.009691	0.999974
cg15109571	SUFU	-0.0521555	-0.451287	0.000727734	0.999974
cg13781414	NACC2	0.0521158	0.0945715	0.00479003	0.999974
cg20920983	RCN2	0.0520756	0.384357	0.00609759	0.999974
cg12691229	ATP6V0E2	0.0520483	0.447577	0.00432959	0.999974
cg10999780	MICAL3	0.0520374	0.0970473	0.000614281	0.999974
cg19408882	MMP28	0.0520195	0.122189	0.00321491	0.999974
cg20876538	SYBU	-0.0519893	-0.0877655	0.00220729	0.999974
cg16160226	TMEM180	0.0519375	0.0956723	0.00584015	0.999974
cg15226514	ATXN7	-0.0519207	-0.0877757	0.00367784	0.999974
cg10207609	CD36	0.0518911	0.100516	0.006061	0.999974
cg18841298	SLC5A8	0.0518861	0.0969637	0.00514867	0.999974
cg05418408	APBA2	0.0518795	0.10972	0.001651	0.999974
cg19404215	CRTAP	-0.0518516	-1.35213	0.00194161	0.999974
cg22434763	FAM159A	-0.0518506	-0.16954	0.00599463	0.999974
cg24904867	TIMD4	0.0518431	0.115946	0.00887459	0.999974
cg22773363	SLC13A3	0.0518401	0.0909304	0.00339115	0.999974
cg07913403	RAI14	0.0518255	0.618821	0.00216265	0.999974
cg20433521	C1orf130	-0.0518034	-0.277617	0.00536752	0.999974
cg11393688	LINC00845	0.0517952	0.100399	0.00265026	0.999974
cg07160748	AP2A2	0.0517778	0.0888877	0.00953948	0.999974
cg24425149	TBC1D4	0.051748	0.153937	0.00188701	0.999974
cg01819552	CRHR2	-0.0517333	-0.0981619	0.00965445	0.999974
cg03411938	KCNQ1	0.0517315	0.124841	0.00856481	0.999974
cg21019063	LOC101927286	0.0516949	0.118931	0.00947422	0.999974
cg10282852	FCHSD2	0.0516916	0.127476	0.0027164	0.999974
cg04604656	MUM1	0.0516769	0.227333	0.00592881	0.999974
cg05205351	NOP56	0.0516583	0.166956	0.000182101	0.999974
cg23882573	SOX6	0.0516476	0.0866318	0.00651427	0.999974
cg14623216	ASB13	0.0516439	0.121006	0.00724822	0.999974
cg12024787	CACNG3	0.051628	0.105396	0.00567758	0.999974
cg16283112	TREML3P	0.0515679	0.0885283	0.000598773	0.999974
cg23085154	CARTPT	0.0515673	0.116672	0.00718501	0.999974
cg25726513	KIAA1530	-0.0515446	-0.300541	0.000779524	0.999974
cg02422300	RAD17	0.0515132	0.326356	0.0099805	0.999974
cg08998192	TAP2	0.0514999	0.137387	0.0074033	0.999974
cg01253327	FSTL4	0.0514521	0.0903923	0.00150339	0.999974
cg06757399	HAGH	0.0514219	0.193007	0.00876987	0.999974
cg03967293	LAMB3	0.0513638	0.105947	0.00330121	0.999974
cg01745810	DENND1A	-0.0513475	-0.0859492	0.00883879	0.999974
cg00581320	CADPS	-0.0513219	-0.142778	0.00518184	0.999974
cg19686059	ROBO1	0.0513082	0.649297	0.00416534	0.999974
cg17685473	AGBL4	0.0512897	0.125501	0.00179735	0.999974
cg13315471	TMEM214	0.0512502	0.111319	0.000138753	0.977711
cg09928980	USP2-AS1	-0.0511746	-0.107304	0.00755252	0.999974
cg12388887	ACP5	0.0511599	0.0961533	0.00897289	0.999974
cg04681845	FMNL2	-0.0511388	-0.0808911	0.00669809	0.999974
cg09414325	CABLES1	0.0511369	0.0947141	0.00797524	0.999974
cg18161748	SLC35A3	0.0510931	0.189041	0.000351876	0.999974
cg23327276	PAIP2	0.0510893	0.283377	0.00600136	0.999974
cg23365922	VNN2	0.0510632	0.097625	0.00836396	0.999974
cg04658243	RPTOR	-0.0510575	-0.113455	0.0042008	0.999974
cg15962646	MANEAL	0.051044	0.192827	0.00985497	0.999974
cg12114203	LOC338797	0.0510338	0.174744	0.00926248	0.999974
cg09274347	TNFAIP2	0.0510258	0.0958795	0.00039691	0.999974
cg25865620	HHLA1	-0.0510256	-0.11923	0.00174882	0.999974
cg13806740	LRRC48	0.0509794	0.237268	0.00396845	0.999974
cg16231873	PSAPL1	0.0509246	0.108104	0.00215874	0.999974
cg15948983	KRTAP10-1	0.0509123	0.114956	0.00839254	0.999974
cg18306374	APP	-0.0508749	-0.0890899	0.00378502	0.999974
cg10992198	WDR62	0.0508614	0.101111	0.005742	0.999974
cg10444618	SSBP3	0.0508126	0.143114	0.00667024	0.999974
cg00637875	CDC42BPA	0.0508039	0.110734	0.0040262	0.999974
cg26210521	SLC2A9	0.050793	0.0958192	0.00880747	0.999974
cg10672121	NSMCE4A	0.0507722	0.131275	0.00972479	0.999974
cg13066889	DYSF	0.0507666	0.0861814	0.00723716	0.999974
cg11673244	MIR130B	0.0507508	0.17232	0.00690664	0.999974
cg06740217	ERICH1-AS1	0.050717	0.0919157	0.00228141	0.999974
cg26637901	ATF7IP	0.0507001	0.68216	0.00818356	0.999974
cg11947548	BBS5	0.0506741	0.104291	0.000661456	0.999974
cg20298304	MCM3	0.0506321	0.104587	0.00428477	0.999974
cg00770964	SGK3	-0.050618	-0.371008	0.00347269	0.999974
cg02998028	ACMSD	0.050607	0.0936494	0.000817598	0.999974
cg02775617	ARHGAP12	-0.05059	-0.541451	0.00692252	0.999974
cg08050115	ITGAM	0.0505444	0.0865726	0.00808414	0.999974
cg24692386	CROCC	0.050536	0.102639	0.0021408	0.999974
cg13558954	ZNF510	0.0504618	0.091931	0.00563196	0.999974
cg10688057	RNF165	0.0504405	0.127261	0.00072144	0.999974
cg23967822	HLA-DQB1	-0.0503968	-0.877189	0.0073387	0.999974
cg03502211	MAPK13	-0.0503856	-0.0814979	0.000639513	0.999974
cg01798097	ZNF234	0.0503659	0.0817313	0.0025815	0.999974
cg12323093	PRAM1	0.0503564	0.494605	0.00251214	0.999974
cg08804013	NFAT5	-0.0503519	-0.483131	0.0037137	0.999974
cg13516719	MTPAP	-0.0503394	-0.0975293	0.00478245	0.999974
cg26394930	TSG1	-0.0503257	-0.0830176	0.00035041	0.999974
cg06995253	MFHAS1	0.0503001	0.0910286	0.00213191	0.999974
cg02081430	ANO3	0.0502336	0.10133	0.00985303	0.999974
cg05518803	PSTK	0.0501256	0.598094	0.00145912	0.999974
cg18455490	UBE2E3	-0.0500692	-0.325335	0.00880964	0.999974
cg19554569	OR51B5	0.0500494	0.0844401	0.00223643	0.999974
cg25422422	NRG1	0.0500453	0.0930308	0.00024758	0.999974
cg18960218	SLC7A7	0.0500349	0.105746	0.00701762	0.999974
cg21304569	TTLL5	0.0499824	0.132363	0.0036601	0.999974
cg18003513	ME3	0.0499635	0.0973449	0.00881275	0.999974
cg10116432	NT5C2	0.0499279	0.264033	0.000243593	0.999974
cg08743947	SLC25A48	0.0499077	0.088692	0.00937594	0.999974
cg08507991	BCAS1	-0.0499048	-0.0896579	0.00970092	0.999974
cg17907563	TSHZ2	-0.0498868	-0.106769	0.00713526	0.999974
cg14277677	HIP1R	0.0498825	0.0855911	0.00577924	0.999974
cg11101798	SUPT7L	0.0498713	0.0875355	0.00557379	0.999974
cg07170824	ACVRL1	0.0498359	0.543055	0.00889907	0.999974
cg18912470	POLR2B	-0.0498203	-0.0894159	0.0095116	0.999974
cg05542681	FBXL16	0.0498136	0.728005	0.00205211	0.999974
cg25862752	HGF	-0.0497842	-0.0812949	0.00690032	0.999974
cg04075796	RASAL2	-0.0497397	-0.0941011	0.000273141	0.999974
cg26853536	UBC	0.0497325	0.148942	0.00426958	0.999974
cg06891538	NCRNA00200	0.0496218	0.0898249	0.0052835	0.999974
cg26993105	ACTR3B	0.0496196	0.244595	0.00270463	0.999974
cg20868633	HRCT1	0.0496066	0.0998292	0.00882399	0.999974
cg04149916	STK19	0.0495974	0.184329	0.00933678	0.999974
cg00594408	GABBR1	-0.0495824	-0.303211	0.00150816	0.999974
cg20992354	TDRD5	-0.0495375	-0.0810738	0.000555426	0.999974
cg00366860	SLC35G1	0.0495172	0.0993773	0.00836874	0.999974
cg09457812	PPAPDC3	0.049511	0.130852	0.00593806	0.999974
cg04137323	GATAD2B	-0.0494696	-0.0938144	0.00189648	0.999974
cg25571908	NEO1	0.0494694	0.111714	0.00118662	0.999974
cg17361154	ENTPD8	0.0494662	0.40752	0.00173972	0.999974
cg06868473	SHMT2	0.0493827	0.179149	0.00386289	0.999974
cg21437081	EGFLAM	-0.0493408	-0.154457	0.000810798	0.999974
cg25394203	ZNF833	0.0492612	0.483184	0.00131734	0.999974
cg23747731	TNR	0.049252	0.111594	0.00730671	0.999974
cg05222216	MUC16	0.0492186	0.0774829	0.00033624	0.999974
cg22800477	CASZ1	-0.0491972	-0.462907	0.00473916	0.999974
cg03263502	NEDD4L	0.0491906	0.0836704	0.00143457	0.999974
cg22019884	LINC01250	-0.0491154	-0.224161	0.0097299	0.999974
cg03025082	OR7G3	0.0489911	0.0835395	0.0052309	0.999974
cg10012867	CUL4A	0.0489859	0.114511	0.00080147	0.999974
cg22304262	SLC1A5	-0.0489672	-0.0830845	0.00460829	0.999974
cg08209711	PSMB9	-0.0489563	-0.0859762	0.00363531	0.999974
cg07158339	FXN	-0.0489417	-0.143565	0.00214951	0.999974
cg18231159	ZNF498	-0.0489225	-0.792405	0.00698522	0.999974
cg22426570	CHRM2	-0.0488911	-0.617345	0.00509655	0.999974
cg17688733	SAMD1	-0.0488383	-0.423345	0.00652572	0.999974
cg15023038	TCTE1	0.0488328	0.0824159	0.00417694	0.999974
cg10902548	LOC729970	-0.0488292	-0.0821492	0.000206606	0.999974
cg12762600	KIF7	0.048828	0.0937709	0.00907332	0.999974
cg02337508	MYCN	-0.0488124	-0.301131	0.0012647	0.999974
cg12590163	GALNT10	0.0488106	0.109779	0.0075821	0.999974
cg07708653	HPDL	-0.0487787	-0.0757623	0.00708518	0.999974
cg09914785	MIR4761	0.0487393	0.1087	0.00714584	0.999974
cg22156456	EIF1	0.0486827	0.228732	0.00789833	0.999974
cg10389454	CEACAM21	0.0486639	0.111676	0.00165851	0.999974
cg09507215	ATP11A	0.0486269	0.0974422	0.00207873	0.999974
cg22509164	LRRC41	0.048571	0.127794	0.00824624	0.999974
cg01411487	PXT1	-0.0485543	-0.0826948	0.00741046	0.999974
cg17011349	PROM1	-0.0485114	-0.0768667	0.00835288	0.999974
cg24864003	C22orf31	0.0485055	0.0948756	0.00567431	0.999974
cg15342448	GRID1	0.0484735	0.117416	0.00846552	0.999974
cg06295292	CAPN2	0.0484705	0.160391	0.00360696	0.999974
cg08772232	PFN3	0.0484688	0.0858471	0.00862954	0.999974
cg13969146	PURG	0.0484669	0.0923917	0.00939113	0.999974
cg21421087	MAP2K1	0.0484668	0.0995675	0.00260528	0.999974
cg11472428	CDK18	0.0484636	0.0837216	0.00326035	0.999974
cg24750308	NOX4	-0.0484533	-0.115155	0.000858456	0.999974
cg12081325	EIF2B3	0.0484009	0.136297	0.00524912	0.999974
cg13221107	KRT6B	-0.0483718	-0.0754875	0.00319525	0.999974
cg19335130	PPP2R2B	0.0483631	0.184873	0.00460997	0.999974
cg02814805	DIRC2	0.0483501	0.278446	0.00155499	0.999974
cg06768720	LOC339975	-0.0483413	-0.0945336	0.00137322	0.999974
cg15923943	PCDHA7	0.0483321	0.125246	0.00814427	0.999974
cg08689015	ASXL3	-0.0482461	-0.638651	0.00351552	0.999974
cg00358609	EPS8L1	0.0482238	0.10348	0.00970705	0.999974
cg09319777	MAST2	0.0482124	0.0825861	0.00936261	0.999974
cg11973284	CLIC4	0.04821	0.0966014	0.00169457	0.999974
cg21868410	DFNB59	0.0481705	0.0808634	0.00731626	0.999974
cg22115748	OSTBETA	0.0481098	0.152646	0.00110915	0.999974
cg17499251	THEG	0.0481065	0.0901496	0.000330595	0.999974
cg13791888	DNM3	-0.0480708	-0.0762344	0.00360455	0.999974
cg25538073	SLC6A15	-0.0480591	-0.100821	0.00308357	0.999974
cg17749384	MPP7	0.048059	0.0815528	0.00333762	0.999974
cg05604486	POSTN	0.0480505	0.798567	0.00593948	0.999974
cg11741201	FJX1	0.0480382	0.226849	0.000621713	0.999974
cg24838010	SLC26A11	-0.0480378	-0.372451	0.0051891	0.999974
cg14962050	PPP4R2	0.0480273	0.0771686	0.0029097	0.999974
cg07749845	ESAM	0.0480147	0.209084	0.00394128	0.999974
cg07123290	CTAGE1	0.0480061	0.0852713	0.000113959	0.977711
cg16010089	ENKUR	0.0479752	0.152522	0.00396534	0.999974
cg06683487	LMF1	-0.0479658	-0.076948	0.00615711	0.999974
cg20979032	ZNF354B	0.0479082	0.0858787	0.00137357	0.999974
cg13918324	TRIML2	0.04786	0.100091	0.000246748	0.999974
cg16833615	SLC25A32	0.0478062	0.197064	0.00288556	0.999974
cg19123882	ATL3	0.0477717	1.06187	0.00155965	0.999974
cg03744975	SARNP	0.0476728	0.210621	0.00591752	0.999974
cg19221000	BMPR1A	0.047666	0.0904092	0.00469957	0.999974
cg10273343	DFNA5	0.0476613	0.0793132	0.000182219	0.999974
cg03945123	ACTG1P17	0.0476591	0.0838733	0.000483879	0.999974
cg24315241	C6orf165	0.0476121	0.342335	0.00249544	0.999974
cg24694018	POLR3GL	0.0475945	0.0960392	0.00538416	0.999974
cg23861711	TMX3	0.0474969	0.142563	0.00744797	0.999974
cg03907575	DIP2B	0.0474895	0.149654	0.00613692	0.999974
cg09458420	CAB39	-0.047487	-0.0798679	0.00555867	0.999974
cg02183531	CCT4	-0.0473952	-0.0758298	0.00242769	0.999974
cg22676671	ZSWIM8	0.0473896	0.118881	0.00897988	0.999974
cg05171021	DHRS4	-0.0473693	-1.54715	0.00907464	0.999974
cg23267594	EPHA4	0.0473666	0.151784	0.00516263	0.999974
cg01991985	RAB5B	0.0473429	0.276102	0.00490272	0.999974
cg15216497	STAG1	0.047331	0.0777764	0.0021731	0.999974
cg02251349	C8orf84	-0.0473226	-0.0998883	0.00576202	0.999974
cg12378817	JAKMIP3	0.0473143	0.0949971	0.00080491	0.999974
cg17356479	LINC01164	0.0472902	0.222302	0.00146316	0.999974
cg04349438	TTC28	0.0472817	0.730274	0.00538911	0.999974
cg02968918	STOX2	-0.0472744	-0.0882537	0.00224651	0.999974
cg25396790	CDH22	0.0472214	0.0840509	0.000643225	0.999974
cg14204124	FRMPD1	0.0472161	0.674156	0.00886979	0.999974
cg22647546	FAM59B	-0.0471982	-0.229119	0.00229732	0.999974
cg07305776	FKBPL	0.0471561	0.227519	0.00857156	0.999974
cg19583819	NRG2	-0.0471557	-0.451731	0.000530752	0.999974
cg20303886	CYP4F3	0.0471458	0.0807175	0.00317714	0.999974
cg17546649	KIF15	0.0471319	0.207138	0.00114276	0.999974
cg13271663	TLE3	-0.047101	-0.14065	9.59545e-05	0.977711
cg12189137	FBXO21	-0.0470871	-0.190646	0.00244802	0.999974
cg06351689	TSTA3	0.0470732	0.0941816	0.0096292	0.999974
cg15154628	CCDC146	-0.0470671	-0.0820653	0.000247657	0.999974
cg20971995	SLC45A4	0.0470663	0.0761688	0.000804178	0.999974
cg25703864	SMOC2	0.0470082	0.0991585	0.00195971	0.999974
cg12669865	ANK3	0.0469975	0.674515	0.00182519	0.999974
cg03091413	SLC20A2	0.0469739	0.0798454	0.00193726	0.999974
cg27309294	H2AFY2	-0.046907	-0.0831837	0.00521145	0.999974
cg11330918	TSPAN18	0.0468965	0.117855	0.00276974	0.999974
cg04923746	RD3	-0.0468348	-0.0805104	0.00659225	0.999974
cg10010533	FAM181B	-0.0468131	-0.181176	0.0063716	0.999974
cg00583535	IGFN1	-0.0468002	-0.131331	0.00679481	0.999974
cg14696467	LINC01094	0.0467608	0.0834558	0.00320571	0.999974
cg10861731	C10orf128	0.0467536	0.0882377	0.000634094	0.999974
cg13241015	DDX28	0.0467414	0.326831	0.0091758	0.999974
cg06577508	FARP1	0.0467352	0.105948	0.00530034	0.999974
cg08322053	ACYP2	0.0467116	0.095699	0.00210929	0.999974
cg03320208	TENM2	-0.0466869	-0.0821051	0.00159926	0.999974
cg12948610	LINC00333	0.0466739	0.0770765	0.00348561	0.999974
cg10061532	LMOD1	0.0466678	0.0738878	0.00222374	0.999974
cg16542791	LINC01331	0.0466653	0.104495	0.000584462	0.999974
cg15986555	FGFR2	-0.046655	-0.0915684	0.00877449	0.999974
cg12405983	ZSCAN18	-0.04662	-0.0957575	0.00865296	0.999974
cg06286920	CRYBA2	-0.0465379	-0.229016	0.00473203	0.999974
cg04657684	ELMOD1	-0.0465272	-0.112003	0.000358229	0.999974
cg06733718	CPNE4	0.046504	0.110674	0.00679664	0.999974
cg04039086	TMEM114	0.046469	0.0809512	0.00683157	0.999974
cg17545652	PFKFB3	0.0464636	0.0825279	0.00431482	0.999974
cg10509965	RALGDS	0.0464582	0.10322	0.00272609	0.999974
cg16608046	KCNN3	0.0464509	0.0957922	0.0065372	0.999974
cg05079448	PIWIL2	0.0464131	0.0897955	0.00625699	0.999974
cg21272363	CNTNAP2	0.0463725	0.0753105	0.00815055	0.999974
cg17246938	MPST	0.0463381	0.190334	0.00320444	0.999974
cg06875308	GUCA1A	0.0463277	0.0806065	0.00322254	0.999974
cg20532818	SFRS8	0.0463035	0.0758604	0.00283729	0.999974
cg19617611	LOC101928009	0.0462882	0.0956041	0.00466105	0.999974
cg07207669	EFNA1	0.0462718	0.106667	0.0048779	0.999974
cg09371351	HSD3B2	0.0462289	0.127692	0.0038997	0.999974
cg17454486	USP43	0.0462224	0.0977029	0.00706593	0.999974
cg08052619	TMEM150C	0.0462221	0.816529	0.00276749	0.999974
cg07217215	VWA8	0.0461994	0.2456	0.000229701	0.999974
cg22282414	GFPT2	-0.0461844	-0.0962439	0.00740443	0.999974
cg01315067	NCOA4	0.0461825	0.0888075	0.004854	0.999974
cg08152064	EXOC8	0.0461756	0.245964	0.00645212	0.999974
cg00260230	TEX41	0.0461718	0.104629	0.00915038	0.999974
cg20527089	HS3ST1	0.0461709	0.456714	0.00336009	0.999974
cg06234970	ZC3H18	0.0461545	0.075401	0.00803842	0.999974
cg03630660	RBM28	0.0460803	0.0798498	0.00644935	0.999974
cg25510591	SHISA6	0.0460709	0.105568	0.00423265	0.999974
cg06873461	DPP10	0.0460693	0.0857364	0.00191469	0.999974
cg09704660	C21orf58	0.0460506	0.0772047	0.00238344	0.999974
cg20598457	C14orf73	0.0460284	0.0753184	0.00340258	0.999974
cg23276990	CD200	0.0459982	0.0918803	0.00238971	0.999974
cg07781938	FAM151B	-0.045946	-0.0741121	0.00371167	0.999974
cg14014731	RPS6	0.0459359	0.200567	0.00876459	0.999974
cg27053177	LASS6	0.0459324	0.0792187	0.00454769	0.999974
cg14715425	NIM1K	-0.0459155	-0.0763621	0.00206169	0.999974
cg16047011	PCDH15	0.0459104	0.0784891	0.00722724	0.999974
cg12762799	CLEC4E	0.045897	0.503391	0.0084933	0.999974
cg13806230	FBN1	0.0458939	0.0823263	0.0039315	0.999974
cg18402201	DHX29	0.0458775	0.0864042	0.00359152	0.999974
cg26475168	LMTK3	0.0458767	0.22808	0.000608672	0.999974
cg23024102	TSC22D1	0.0458151	0.128034	0.00707013	0.999974
cg18747276	XBP1	0.0457819	0.0781874	0.00203332	0.999974
cg02869363	STK33	0.0457484	0.0789841	0.00286828	0.999974
cg24185062	CTTNBP2	0.0456782	0.298713	0.00829936	0.999974
cg10128279	AGBL1	0.0456511	0.114314	0.00337959	0.999974
cg02240352	NAPA	0.0456325	0.118167	0.00532384	0.999974
cg26568879	MUC19	-0.0455622	-0.0838474	0.000501022	0.999974
cg02896515	TSPAN1	-0.0455602	-0.0771619	0.00628797	0.999974
cg06983430	LINC01476	0.0455542	0.467728	0.00507302	0.999974
cg16284459	MTERF	0.0455237	0.495371	0.00812314	0.999974
cg27520974	EHD1	-0.0455165	-0.127872	0.00975257	0.999974
cg20434300	ETS2	0.0455113	0.0762977	0.0065994	0.999974
cg17471916	KRTAP20-2	0.0454468	0.0728418	0.00933491	0.999974
cg16566199	LINC01567	0.0453547	0.0861324	0.000493887	0.999974
cg03622584	LOC101927934	-0.0452554	-0.0722309	0.00116624	0.999974
cg19482537	CYFIP2	-0.0452231	-0.294258	0.00452156	0.999974
cg19010154	NDUFAF2	0.0452174	0.101653	0.00437354	0.999974
cg01031983	KLF15	-0.0451899	-0.0837882	0.00622016	0.999974
cg20464368	HEATR1	0.0451777	0.424505	0.00854288	0.999974
cg13184823	MTNR1A	-0.0451761	-0.320122	0.00208433	0.999974
cg18683143	MAGEF1	-0.0451669	-0.334752	0.0023154	0.999974
cg05956521	FCRL3	0.045161	0.0749288	0.00283005	0.999974
cg03916421	SCLT1	0.0451531	0.0974229	0.00391719	0.999974
cg10549753	MIR492	-0.0451124	-0.0709039	0.00787331	0.999974
cg10972127	SOBP	0.0450621	0.0861662	0.00836141	0.999974
cg04544220	IVD	-0.0450353	-0.0800306	0.00543049	0.999974
cg09966866	VWA5B1	-0.045013	-0.0923935	0.00668181	0.999974
cg00053063	NCKAP5	0.0449974	0.0734789	0.000256893	0.999974
cg27392551	C1orf223	0.0449644	0.0767478	0.00111098	0.999974
cg14953636	CACNA1C	0.0448827	0.104331	0.00190941	0.999974
cg09484541	FAM169A	0.0448154	0.0757053	0.00787629	0.999974
cg07908755	COBL	-0.0447937	-0.14468	0.00592744	0.999974
cg07380114	MCF2L	-0.0447592	-0.130749	0.00726873	0.999974
cg14666972	SEMA4B	0.0447464	0.408665	0.00542584	0.999974
cg06328831	NLRP6	0.0447301	0.10462	0.0022255	0.999974
cg16362883	CASC15	-0.0447213	-0.0777569	0.00251383	0.999974
cg24283568	NELL2	0.0447153	0.0982193	0.00593096	0.999974
cg23359385	KIAA1688	0.0446953	0.126837	0.00230896	0.999974
cg11581398	SHD	0.0446856	0.0899214	0.00328024	0.999974
cg00922841	SPRR1A	0.0446809	0.0744028	0.00186068	0.999974
cg15268727	KNDC1	-0.0446522	-0.32578	0.00252636	0.999974
cg23165574	BNC2	0.0446357	0.0851361	0.00891952	0.999974
cg25712763	SMC4	0.0446349	0.945346	0.00352201	0.999974
cg18643421	KPRP	0.0446177	0.0837688	0.00461062	0.999974
cg16858125	ELOVL1	0.0446071	0.0898996	0.000885517	0.999974
cg17526483	EVX1	0.0445035	0.171331	0.00667576	0.999974
cg04259305	F2RL3	0.0444998	0.0848936	0.0084601	0.999974
cg02740457	TOR1AIP1	0.0444831	0.306369	0.00990674	0.999974
cg12711921	TMPRSS6	0.0444498	0.119132	0.00782988	0.999974
cg14217229	NLRP5	0.0444343	0.0737597	0.00406526	0.999974
cg04312107	RXRB	0.0444212	0.0868882	0.000787869	0.999974
cg22932336	PLIN5	0.0444207	0.601038	0.00261226	0.999974
cg05284887	GJA5	0.0444185	0.0826342	0.00657478	0.999974
cg00400028	PXYLP1	-0.044412	-0.442321	0.007651	0.999974
cg19301141	SLC6A13	0.0444087	0.104614	0.00979527	0.999974
cg25430089	PBX3	0.0443965	0.0790916	0.00427698	0.999974
cg23218431	PHACTR3	0.0443833	0.0797523	0.00235993	0.999974
cg06972908	ITGAL	-0.0443498	-0.0828845	0.00345353	0.999974
cg24667400	PKIB	0.0443272	0.14114	0.0036444	0.999974
cg13126982	MUC21	0.0443148	0.689258	0.00585784	0.999974
cg24607304	NGEF	0.0442505	0.0725112	0.000309651	0.999974
cg20098710	YJEFN3	0.0442278	0.0753222	0.00960569	0.999974
cg13482550	MYOM1	0.0442162	0.0723944	0.00269884	0.999974
cg15581501	ZMYND8	0.0442132	0.0725914	0.00090261	0.999974
cg15671181	AQP4	0.0441996	0.150026	8.74187e-05	0.977711
cg19965693	IFIH1	0.0441952	0.131952	0.0034237	0.999974
cg10175387	UBAC1	0.0441806	0.11605	0.00499494	0.999974
cg00769010	AP2S1	0.0440783	0.0833831	0.00120677	0.999974
cg00801360	SET	0.0440493	0.0729826	0.00609156	0.999974
cg25746764	ACBD3	-0.0440203	-0.130528	0.00299147	0.999974
cg26062455	FAM71F1	0.0439837	0.0767186	0.00606669	0.999974
cg04289008	HOXC13	0.0439775	0.224628	0.00869786	0.999974
cg05247193	IMPG2	0.0439361	0.0869381	0.00634988	0.999974
cg18671984	TUBB4	0.0439228	0.0840168	0.00669599	0.999974
cg08022717	CYP27C1	0.0438922	0.0959198	0.000545874	0.999974
cg00660843	PDE1B	0.0438592	1.19856	0.00612764	0.999974
cg03517730	CSMD2	0.0438183	0.194821	0.00249404	0.999974
cg00776266	TCP11L2	-0.0437977	-0.440125	0.00340306	0.999974
cg00678361	C8ORFK29	0.0437776	0.190214	0.00823932	0.999974
cg03583734	IRF2BP1	-0.0437663	-0.31317	0.00758334	0.999974
cg20615795	ADGRL3	0.0437193	0.0811716	0.00760123	0.999974
cg03242666	PMP22	0.0437028	0.0931158	0.00900409	0.999974
cg14594362	GRIN2D	0.0436836	0.248991	0.00297138	0.999974
cg23985388	ACCN1	-0.0435973	-0.076448	0.00164064	0.999974
cg23439364	EMILIN2	0.043554	0.0943222	0.00822217	0.999974
cg20137425	AHR	0.0435349	0.0761834	0.00622039	0.999974
cg19864886	MIR646HG	-0.043529	-0.0723393	0.00823585	0.999974
cg04208803	CDK6	0.0435257	0.691541	0.00503817	0.999974
cg06923616	CCDC102B	0.0435141	0.216688	0.007176	0.999974
cg04270358	LOC645323	-0.0435008	-0.380197	0.00842512	0.999974
cg12238761	LINC01484	0.0434933	0.131685	0.00543603	0.999974
cg21507854	CCDC77	0.043491	0.0705327	0.00258215	0.999974
cg13698578	PRKCH	-0.0434537	-0.0704848	0.00522291	0.999974
cg24426290	MIR548G	0.0434153	0.0813845	0.00700888	0.999974
cg14091589	C4orf32	0.0433269	0.077986	0.00524931	0.999974
cg26680763	IFNL4	0.0433149	0.0891318	0.00482279	0.999974
cg22057462	TFR2	0.0432927	0.0756968	0.00409863	0.999974
cg05192326	KIAA1217	0.0432923	0.184246	0.00999647	0.999974
cg06462174	CDK5R1	-0.0432637	-0.183049	0.0065021	0.999974
cg04934870	SKI	0.0432611	0.0735488	0.000313474	0.999974
cg01975714	DGCR5	0.0432335	0.0771727	0.00732788	0.999974
cg09958418	AGBL1-AS1	0.0432286	0.0915667	0.00615388	0.999974
cg27272533	DLK1	0.0432115	0.0688653	0.00537875	0.999974
cg00230393	GDF10	0.043193	0.071747	0.00131694	0.999974
cg14845865	ATP6V1A	0.0431834	0.0985284	0.00277979	0.999974
cg27599783	RASSF4	0.0431433	0.070079	0.000593186	0.999974
cg25592977	CA10	0.0431249	0.167797	0.00449735	0.999974
cg08690393	CLNK	0.0431234	0.106796	0.00683048	0.999974
cg12896519	MKNK1-AS1	0.0431096	0.0848661	0.00254831	0.999974
cg05753993	NFATC1	-0.0430819	-0.185791	0.00376691	0.999974
cg20891006	MGC57346-CRHR1	-0.0430714	-0.0878161	0.000466672	0.999974
cg20751926	MMP15	-0.0430699	-0.156575	0.00318251	0.999974
cg02675646	SPTBN4	0.0430592	0.0721484	0.00285392	0.999974
cg19527159	SIL1	0.0430356	0.799525	0.00606484	0.999974
cg05692188	CTDP1	0.0430161	0.0814945	0.00762199	0.999974
cg21112147	UNC13C	-0.043012	-0.0707967	0.00775073	0.999974
cg20516845	UBASH3A	-0.0429888	-0.0778318	0.00342876	0.999974
cg10319545	LIMA1	-0.0429834	-0.0736747	0.00677876	0.999974
cg21575225	LMNA	0.0429279	0.125219	0.000140863	0.977711
cg02500152	TMEM106C	-0.0429085	-0.237275	0.000478401	0.999974
cg20042692	C2orf63	-0.0428967	-1.30805	0.00995603	0.999974
cg18847273	LOC101928461	0.0428728	0.0959736	0.00686129	0.999974
cg21771173	DOCK2	-0.0428692	-0.722669	0.00266218	0.999974
cg02964094	CC2D2A	0.0428434	0.306187	0.00178922	0.999974
cg04906283	ISM2	0.0428414	0.123362	0.00532223	0.999974
cg11867718	FADS3	0.0428401	0.0852538	0.00750232	0.999974
cg01599633	PITPNC1	0.0428187	0.0914289	0.00599832	0.999974
cg10043090	HCCA2	0.0427983	0.108791	0.00685684	0.999974
cg09773442	PPP3R1	0.0427819	0.0768531	0.006395	0.999974
cg18268220	SLC38A6	-0.042765	-0.177415	0.00400097	0.999974
cg02324789	NIN	-0.0427349	-0.0684988	0.00517345	0.999974
cg15533448	MIR4311	-0.0427225	-0.213962	0.00971813	0.999974
cg08900191	SULT2B1	0.0427007	0.178901	0.00472374	0.999974
cg04242655	PRAME	0.0426986	0.0709644	0.00335743	0.999974
cg14866338	RCOR3	-0.0426513	-0.0670938	0.00830547	0.999974
cg15073580	MPPED2	-0.0426474	-0.0711785	0.00153864	0.999974
cg14359606	SNED1	0.0426055	0.0777516	0.00185538	0.999974
cg18886347	OR9Q1	0.042592	0.148084	0.006625	0.999974
cg03320873	UNC5A	-0.0425859	-0.156948	0.00153488	0.999974
cg24091819	GPR133	0.0424999	0.0744034	0.00653043	0.999974
cg05704353	HSPH1	0.0424876	0.0759361	0.000629451	0.999974
cg25671242	FAM13A	-0.0424835	-0.0675948	0.00715362	0.999974
cg20125971	PDCL2	-0.0424393	-0.0724426	0.00664096	0.999974
cg26744514	SART1	0.04243	0.0752658	0.00716421	0.999974
cg18114036	TMEM79	0.0424218	0.0907245	0.00945011	0.999974
cg06636195	EDAR	0.0423934	0.296605	0.00916652	0.999974
cg26518100	GREB1L	-0.042375	-0.30251	0.00822561	0.999974
cg01084157	NSUN7	-0.0423704	-0.0683656	0.00628428	0.999974
cg04982344	IFT57	0.0423666	0.430818	0.00696137	0.999974
cg00071618	JPH3	0.0423289	0.0680629	0.00362839	0.999974
cg24834263	LOC100129935	0.0423198	0.104188	0.00524195	0.999974
cg09333392	OR4D2	0.0422967	0.0700459	0.00207491	0.999974
cg00632853	ASB6	0.0422928	0.074605	0.00938554	0.999974
cg00482700	AOC3	0.0422335	0.0699453	0.00152625	0.999974
cg15743799	RCVRN	-0.042206	-0.135742	0.00252997	0.999974
cg15536575	FBXO38	-0.0421955	-0.410972	0.00453447	0.999974
cg13783786	PALM2	0.0421848	0.102463	0.00216171	0.999974
cg07519236	SERTAD2	0.0421156	0.381655	0.00929672	0.999974
cg21025488	CDC16	0.0421015	0.262127	0.00892694	0.999974
cg15845630	LOC101928989	0.042086	0.0798723	0.00945175	0.999974
cg07380231	GAS7	0.0420341	0.0689907	0.00694235	0.999974
cg03374695	FAM84B	-0.0420321	-0.0746656	0.00827936	0.999974
cg03849687	VPS26A	-0.0420057	-0.0721398	0.00951297	0.999974
cg27600435	LOC100287036	0.0419569	0.0900386	0.00305842	0.999974
cg07794938	SLIT2	0.041932	0.128828	0.00755682	0.999974
cg12075669	CARS2	-0.0419317	-0.0752668	0.00913095	0.999974
cg05168062	C6orf122	0.0419239	0.112722	0.000771979	0.999974
cg10975405	LINC00403	-0.0419108	-0.240755	0.0086224	0.999974
cg19685672	RFFL	0.0418969	0.0734028	0.00616013	0.999974
cg16678267	NRG1-IT1	0.0418881	0.102824	0.00484619	0.999974
cg23526052	IQGAP2	-0.0418563	-0.0721995	0.0061163	0.999974
cg00121091	SPTBN1	0.0418278	0.0834599	0.00416841	0.999974
cg19565920	TGM5	0.0418121	0.0706323	0.00725315	0.999974
cg08364102	OSBPL2	0.0417949	0.0913816	0.00427155	0.999974
cg07342674	MTRNR2L1	0.0417939	0.0810476	0.00624555	0.999974
cg20359991	LOC643542	0.0417742	0.0724326	0.00934576	0.999974
cg23560858	NKPD1	-0.0417711	-0.0707442	0.0064733	0.999974
cg10332022	VEPH1	0.041763	0.075084	0.00506829	0.999974
cg26161057	AHDC1	0.041744	0.0693698	0.00644275	0.999974
cg21546981	PDE6B	0.0417373	0.0894367	0.00348985	0.999974
cg03187573	KIAA1324L	-0.0417027	-0.0663929	0.00248293	0.999974
cg10990350	SRI	0.0416948	0.557661	0.00622662	0.999974
cg25764105	PAX6	-0.041663	-0.214354	0.000502721	0.999974
cg09906752	CYP39A1	0.0416289	0.128556	0.00903934	0.999974
cg18063278	PPARG	-0.0415635	-0.0845562	0.00992789	0.999974
cg03213117	LRRC3B	0.0415548	0.0731318	0.00292978	0.999974
cg08187246	KCNJ9	-0.0415375	-0.321623	0.00519876	0.999974
cg13442016	MIR146B	0.041454	0.0774927	0.0090978	0.999974
cg15066323	KIF6	0.0414258	0.0969992	0.0059834	0.999974
cg17024258	VANGL2	-0.0413971	-0.35062	0.00408767	0.999974
cg08034157	PLCE1	0.0413846	0.101968	0.00870114	0.999974
cg22888414	CCSER2	0.0413699	0.0899715	0.00666713	0.999974
cg02337388	GNA15	0.0413427	0.0723092	0.00176286	0.999974
cg20973561	EXOC4	0.0413376	0.0671324	0.0099664	0.999974
cg16677726	ZEB2	-0.0412584	-0.0726198	0.00200709	0.999974
cg16513215	GPSM3	0.0412538	0.561976	0.00282145	0.999974
cg23541617	GNPTAB	0.0412444	0.0724988	0.00786721	0.999974
cg15877915	TACC2	0.0412332	0.105225	0.000193906	0.999974
cg05548469	TRPC3	-0.0412143	-0.12359	0.00574029	0.999974
cg27032569	IRAK2	0.0412073	0.113017	0.00737962	0.999974
cg23368410	CADM2-AS2	-0.0411875	-0.0648165	0.00591556	0.999974
cg24191571	FRK	-0.0411824	-0.065782	0.0019921	0.999974
cg27584420	MYH9	-0.0411771	-0.141161	0.00526408	0.999974
cg09226237	LINC01581	0.0411444	0.0715874	0.000547297	0.999974
cg26403198	FBXL6	0.0411294	1.13932	0.00926619	0.999974
cg13217204	NPSR1	0.0411194	0.0718271	0.00947779	0.999974
cg03051893	TEX29	0.0411183	0.0855068	0.00669511	0.999974
cg03330425	CYP11B1	0.0411151	0.0783594	0.00854182	0.999974
cg18470229	ZNF3	0.0410993	0.113763	0.00390593	0.999974
cg01220564	DDC	0.0410878	0.0856518	0.00148256	0.999974
cg08605516	ADCY2	0.0410714	0.163801	0.00738657	0.999974
cg00508577	C6orf141	-0.0410638	-0.0660628	0.0036589	0.999974
cg18158149	NOS1AP	0.0410385	0.0911685	0.0022864	0.999974
cg20481642	SCN3A	0.0410371	1.11048	0.00982417	0.999974
cg05534704	DCTD	-0.0410322	-0.302873	0.00493191	0.999974
cg15211756	ATF6	-0.0409874	-0.0678014	0.00981491	0.999974
cg02632441	TNS1	0.0409651	0.0785566	0.00403608	0.999974
cg05346963	SEPT11	-0.0409639	-0.0671816	0.00355867	0.999974
cg19890431	ART5	0.0409588	0.0825493	0.0046865	0.999974
cg06208229	C1QTNF8	0.0409475	0.0833905	0.00345927	0.999974
cg12998046	SNORD115-30	0.0409392	0.0733525	0.00345071	0.999974
cg07633835	FBXO18	-0.0409176	-0.0662032	0.00696033	0.999974
cg06930009	TRPM6	0.0408899	0.0687286	0.00896539	0.999974
cg14898621	ADD1	-0.0408078	-0.06627	0.00682533	0.999974
cg00864474	NTN1	-0.0407925	-0.518903	0.00928072	0.999974
cg15635472	TPCN1	-0.0407621	-0.328857	0.0026921	0.999974
cg26503223	SF3B1	0.040735	0.183732	0.00339065	0.999974
cg11491961	ASZ1	0.0407	0.068355	0.000395293	0.999974
cg04510360	KAT7	0.0406941	0.10858	0.00302432	0.999974
cg17278283	LOC102723354	-0.0406645	-0.151479	0.000909348	0.999974
cg27650859	ZNF335	0.0406393	0.0781686	0.00448138	0.999974
cg14834881	FAM190A	0.0406286	0.0745225	0.00909588	0.999974
cg04680738	LILRB4	-0.0406096	-0.0716249	0.000707551	0.999974
cg23957595	CTB-7E3.1	0.0405965	0.0662866	0.00530141	0.999974
cg20719607	ADAP1	0.0405911	0.0662328	0.00571823	0.999974
cg03047995	FITM1	0.0405905	0.236508	0.00850501	0.999974
cg06643056	FGF18	0.0405846	0.0854692	0.000486353	0.999974
cg15975890	CTNND2	0.0405625	0.168014	0.00536837	0.999974
cg17216830	ATG2A	0.0405367	0.0954962	0.00321605	0.999974
cg11157765	ANO1	0.0405156	0.067265	0.00461572	0.999974
cg25996119	NKX2-1	-0.040494	-0.31515	0.00771694	0.999974
cg25496959	UBE2QL1	0.0404935	0.101284	0.00424176	0.999974
cg25028129	CYP2B6	-0.0404876	-0.127374	0.00768568	0.999974
cg08870682	SMPDL3A	-0.0404499	-0.0638782	0.00876214	0.999974
cg06410510	ST6GAL2	0.040426	0.0682341	0.00226789	0.999974
cg02514022	D4S234E	0.0404062	0.0723788	0.00102078	0.999974
cg19064941	MTMR3	-0.0403846	-0.0673369	0.0076644	0.999974
cg20308540	PLD5	0.040308	0.123145	0.00672013	0.999974
cg24103044	RNF39	-0.0402894	-0.140152	0.00954611	0.999974
cg22875332	ACADM	0.0402883	0.275072	0.00754103	0.999974
cg13636533	RAPH1	0.0402849	0.0653039	0.000660496	0.999974
cg07794367	SHISA9	0.0402745	0.130742	0.00635555	0.999974
cg00686366	ZYG11A	0.0402461	0.0668192	0.00939756	0.999974
cg12214695	ZNF37B	-0.0402435	-0.512741	0.00403415	0.999974
cg04492963	HEMGN	0.0402157	0.0665943	0.0022376	0.999974
cg06217673	ACAD10	0.0401974	0.0683903	0.0012031	0.999974
cg18693051	SBNO2	0.0401765	0.0692789	0.00750357	0.999974
cg07245921	SNORD115-16	0.0401726	0.0784	0.0074173	0.999974
cg16761098	POU2F1	-0.0401651	-0.0950728	0.00801865	0.999974
cg25484053	JOSD1	-0.04014	-0.0697084	0.00886354	0.999974
cg14431734	MIR600	0.040129	0.0659251	0.00442591	0.999974
cg13561372	AASS	-0.040119	-0.0650713	0.000624576	0.999974
cg18305583	STAU2	0.0401163	0.0631326	0.0028375	0.999974
cg07056962	USP45	0.0401023	0.700597	0.00707068	0.999974
cg11219917	CPLX1	0.0400913	0.416923	0.00395252	0.999974
cg12145739	SDR39U1	0.0400615	0.552324	0.00835385	0.999974
cg24385559	VSTM1	0.0400347	0.0763395	0.00543575	0.999974
cg13503179	FNBP1	-0.0400279	-0.0638136	0.000888882	0.999974
cg17067101	SMIM19	-0.0400127	-0.357526	0.00159528	0.999974
cg09037836	ESRRB	-0.040005	-0.125023	0.00871214	0.999974
cg19059663	STX3	-0.0399893	-0.0625633	0.00720352	0.999974
cg03553246	SH3BP2	0.0399749	0.0719614	0.00351608	0.999974
cg01657329	LRP5	0.0399729	0.0645159	0.00327085	0.999974
cg08846333	EHMT2	0.0399559	0.065017	0.00580819	0.999974
cg17583307	FKBP6	0.0399174	0.0638299	0.00725448	0.999974
cg18596031	SFRP1	-0.0399145	-0.070159	0.00802982	0.999974
cg24539170	SLC24A2	0.0398492	0.0694091	0.00458412	0.999974
cg18997137	FLJ37307	0.0397885	0.09508	0.00209795	0.999974
cg06413718	FAM129A	-0.0397869	-0.066178	0.00623689	0.999974
cg26329715	SLC17A9	0.0397437	0.350519	0.00473138	0.999974
cg26873338	CPSF6	-0.0396519	-0.0844493	0.00403217	0.999974
cg04407776	TTLL7	0.0396343	0.466051	0.000756793	0.999974
cg22876214	RBM26-AS1	-0.0396262	-0.600345	0.0037109	0.999974
cg27297033	NOXO1	0.0396116	0.100078	0.00859365	0.999974
cg05069909	BMP3	-0.0396085	-0.263219	0.00718085	0.999974
cg11122255	ARHGAP21	0.0395769	0.509056	0.00360248	0.999974
cg11157127	PHACTR2	0.0395563	0.407102	0.00270264	0.999974
cg27401095	ZNF324	0.0395392	0.0934379	0.00296953	0.999974
cg14358337	NEK10	0.039537	0.0724813	0.00836915	0.999974
cg13087069	CPXM2	-0.0395325	-0.0662724	0.00832485	0.999974
cg18413212	GULP1	0.039514	0.0726471	0.00506533	0.999974
cg05548190	UIMC1	0.039511	0.161843	0.00356884	0.999974
cg08992954	EXOC1	0.0395102	0.247781	0.00722044	0.999974
cg18345456	PROX1	0.039509	0.0923353	0.000452425	0.999974
cg12952190	PFDN6	0.0394745	0.276213	0.000601694	0.999974
cg05314917	ECSCR	0.0394672	0.0682188	0.00536174	0.999974
cg09057094	KCNK2	0.0394623	0.0678516	0.00114372	0.999974
cg19522093	PPP5D1	-0.0394488	-0.348667	0.00217466	0.999974
cg10505630	SPARC	0.0394417	0.0807547	0.008717	0.999974
cg14842658	RRAS2	0.0394185	0.769249	0.00264862	0.999974
cg25396640	ZNF138	-0.0393899	-0.358822	0.00430826	0.999974
cg20962974	LPCAT1	-0.0393822	-0.0792895	0.00612794	0.999974
cg00332067	GLYCAM1	0.0393265	0.0670121	0.0061279	0.999974
cg08116238	C12orf10	-0.0393123	-0.126737	0.00691582	0.999974
cg13388025	ATAD3C	0.0392806	0.0776959	0.00119159	0.999974
cg07767033	KAT6B	0.039268	0.163631	0.00144095	0.999974
cg24101459	OR10H1	0.0392548	0.0707501	0.00943459	0.999974
cg24236510	PFKP	0.0392153	0.065107	0.00372963	0.999974
cg23114616	TNFRSF25	-0.0391898	-0.197822	0.000833862	0.999974
cg16983486	ST5	0.0391738	0.220036	0.00638475	0.999974
cg10784776	ARL6IP5	-0.0391539	-0.0665053	0.00299617	0.999974
cg10871057	NCALD	0.0391518	0.0633904	0.00445401	0.999974
cg10671433	LAMA2	0.0391424	0.0762967	0.00742946	0.999974
cg17072268	PLD3	0.0390916	0.0702214	0.00854338	0.999974
cg02670522	NFIA	-0.0390824	-0.0609109	0.00299611	0.999974
cg03072665	BOK	0.039046	0.0842368	0.00476533	0.999974
cg11657849	RBM4B	-0.0390213	-0.0635666	0.00807049	0.999974
cg12263130	DNAH2	-0.03902	-0.0644658	0.00555128	0.999974
cg27402927	CORO1C	0.0390175	0.0989727	0.00926494	0.999974
cg00944304	BAHD1	0.0389887	0.075911	0.00938329	0.999974
cg00887994	PACS2	0.0389802	0.0780891	0.000501246	0.999974
cg26619416	TMTC2	0.0389795	0.0634167	0.00509817	0.999974
cg01890741	INPP5B	0.0389506	0.063878	0.00506613	0.999974
cg20648229	GRHL1	-0.0389288	-0.062117	0.000946778	0.999974
cg27118485	CCDC141	0.038927	0.070746	0.0040427	0.999974
cg13235856	LOC102724623	0.0389172	0.067715	0.00748103	0.999974
cg01070538	SLC44A1	0.0389119	0.0634521	0.00669974	0.999974
cg04140048	RNLS	-0.038899	-0.207062	0.00567768	0.999974
cg16293983	PVALB	-0.0388944	-0.071108	0.00447097	0.999974
cg24559780	LINC01310	-0.0388776	-0.0687622	0.00819127	0.999974
cg12928379	DRD4	-0.0388524	-0.407043	0.00641256	0.999974
cg11297934	RAF1	-0.0388471	-0.450135	0.00397847	0.999974
cg18748374	MYO18A	-0.0388334	-0.142135	0.00989573	0.999974
cg25918230	ALKBH6	0.0388161	0.109586	0.00631189	0.999974
cg12536921	CATSPERG	0.038808	0.0827298	0.00859966	0.999974
cg12895810	DENND3	0.0387996	0.432284	0.00367961	0.999974
cg02009694	FAM102A	0.0387615	0.065944	0.000718897	0.999974
cg19588596	EYS	0.0387157	0.0676467	0.00955892	0.999974
cg25320499	WNT2B	-0.0386932	-0.243205	0.000338973	0.999974
cg00814752	RAX	-0.0386828	-0.364838	0.00682939	0.999974
cg13377354	EXD3	0.0386479	0.277667	0.00515075	0.999974
cg06337300	PFDN1	0.0386428	0.568927	0.00482252	0.999974
cg11642336	MIR550B1	-0.0386258	-0.0962014	0.00170764	0.999974
cg17914753	CYP2S1	0.0385712	0.888479	0.00838113	0.999974
cg25630635	DMXL2	0.0385671	0.0732308	0.000793578	0.999974
cg22128197	UBE2Q1	0.0385165	0.153063	0.00977088	0.999974
cg23002247	PYCR1	0.0385099	0.0924377	0.00840411	0.999974
cg18059210	PIGY	-0.0385088	-0.0617523	0.00451702	0.999974
cg12017434	SCGBL	0.0385053	0.0622358	0.00780143	0.999974
cg22046628	CTNND1	0.0385048	0.0609684	0.00433366	0.999974
cg04338300	MYO7A	0.0384802	0.0641757	0.00458743	0.999974
cg22721472	TSHZ3	0.0384534	0.0685424	0.000405248	0.999974
cg21221571	CNGB3	0.0384396	0.061321	0.00349275	0.999974
cg14841847	LACE1	0.0384184	0.219187	0.00221742	0.999974
cg24160381	C16orf11	0.0384108	0.0936339	0.00615599	0.999974
cg24752967	SORBS3	-0.0383928	-0.145697	0.00687024	0.999974
cg05341878	RIMS2	-0.0383918	-0.0856996	0.00774865	0.999974
cg09813817	ZNF692	0.0383903	0.938391	0.00219677	0.999974
cg12132969	ERG	0.0383896	0.0690104	0.000146794	0.977711
cg19690792	LRFN2	0.0383844	0.0697908	0.000275166	0.999974
cg18753364	HSD17B14	0.0383704	0.0652355	0.00504186	0.999974
cg27098943	CALB2	-0.038368	-0.750404	0.00312298	0.999974
cg25721744	LZTS2	0.038358	0.0955976	0.00444972	0.999974
cg11235015	SASH1	0.0383556	0.0770909	0.00287192	0.999974
cg05134796	ENOPH1	0.0383161	0.0687613	0.00286996	0.999974
cg19354792	CSRP2BP	0.0382977	0.0612553	0.00671831	0.999974
cg09188980	CALCA	-0.038282	-0.174957	0.00470291	0.999974
cg09340639	FCRL1	0.0382659	0.387054	0.00105979	0.999974
cg22984498	LVRN	-0.0382595	-0.0616119	0.00598842	0.999974
cg26090034	DENND5B-AS1	-0.0382328	-0.0715574	0.00995435	0.999974
cg00723017	FER1L6	0.0381589	0.0693941	0.004736	0.999974
cg14706428	JAKMIP1	0.0381414	0.0835071	0.00652733	0.999974
cg17015173	SNX31	0.0381115	0.071822	0.00972553	0.999974
cg07577799	SLC6A1	0.0381023	0.391854	0.00775033	0.999974
cg20851464	CHGB	0.0380893	0.0655097	0.00312463	0.999974
cg18552020	MRPL48	-0.0380712	-0.0589589	0.000939022	0.999974
cg03928565	RAB30	-0.038047	-0.0726562	0.00417016	0.999974
cg04895895	C1orf198	-0.0380417	-0.0586289	0.00752207	0.999974
cg01563410	LRRC4C	-0.03804	-0.0673449	0.00960415	0.999974
cg04406307	KCNH2	-0.0380217	-0.0647948	0.0041771	0.999974
cg12664649	C6orf142	0.0380078	0.0789893	0.00920972	0.999974
cg09547024	TJP2	-0.0379548	-0.0634159	0.000286059	0.999974
cg00343063	ZNF213	0.0379189	0.0767865	0.000805296	0.999974
cg02783734	LYN	0.0378882	0.0659418	0.000173843	0.999974
cg10762047	DST	0.0378802	0.0614665	0.00319761	0.999974
cg26629969	LRRC4B	-0.0378518	-0.297894	0.00894662	0.999974
cg26539618	TFIP11	0.0378228	0.724846	0.00169907	0.999974
cg14279842	KLHDC1	-0.0377588	-0.350594	0.00350083	0.999974
cg20373326	HSD17B2	0.0377486	0.0744584	0.00930541	0.999974
cg00978814	SLC4A2	0.037743	0.102695	0.00392026	0.999974
cg00083833	NKD1	-0.0377345	-0.253712	0.0036319	0.999974
cg24356337	KIAA0825	0.0377314	0.0739375	0.0089531	0.999974
cg21556281	HOXA3	0.0377276	0.0604628	0.00976091	0.999974
cg26379759	FMN2	0.0377243	0.104267	0.00159271	0.999974
cg00595197	STUB1	0.0377079	0.319301	0.00140519	0.999974
cg14756497	DOPEY1	0.0376883	0.0830256	0.00990719	0.999974
cg25758263	TMEM161B	0.0376487	0.0852802	0.00580862	0.999974
cg11217518	ITSN2	-0.0376448	-0.0600206	0.0087102	0.999974
cg10019507	SSTR4	0.037638	0.113594	0.000567851	0.999974
cg25493321	EYA3	-0.0374653	-0.0599312	0.000247454	0.999974
cg26936143	ANKDD1A	0.0374387	0.0655951	0.00873406	0.999974
cg26095210	ZNF790	0.037434	0.108543	0.0096115	0.999974
cg13159106	LPA	0.0374327	0.062247	0.00624652	0.999974
cg26192224	LAT2	-0.0374268	-0.267982	0.0057009	0.999974
cg00634698	HK1	-0.0373695	-0.0626471	0.00335467	0.999974
cg17661462	C19orf59	0.0373373	0.785826	0.00256726	0.999974
cg24599996	CELSR2	0.0373251	0.0650534	0.000946687	0.999974
cg17919850	ALKBH3	0.037324	0.078254	0.00441236	0.999974
cg27295742	RNMTL1	0.0373201	0.061455	0.00297785	0.999974
cg27344967	IPPK	-0.0373161	-0.0576074	0.00330866	0.999974
cg18276711	TRPV3	0.0373043	0.0899405	0.000812362	0.999974
cg06700606	RASGEF1C	0.0372851	0.0698606	0.00308663	0.999974
cg07261196	GABARAPL2	0.0372706	0.166389	0.00963094	0.999974
cg12958778	TBC1D14	0.0372529	0.0736066	0.00931746	0.999974
cg06239352	SRCIN1	0.037237	0.16482	0.00363812	0.999974
cg04296351	CCDC149	0.037215	0.72753	0.00952349	0.999974
cg03317571	SLC36A1	-0.0371933	-0.0649753	0.00979893	0.999974
cg26556328	C3	0.0371921	0.0652271	5.048e-05	0.941273
cg27562023	RPH3AL	-0.0371723	-0.0591664	0.00396308	0.999974
cg04442215	SLC16A14	-0.0371605	-0.0602063	0.00911259	0.999974
cg04911830	FAR1	-0.0371318	-0.0584958	0.00634417	0.999974
cg26244838	SLC12A7	0.0371276	0.0608218	0.00138906	0.999974
cg08235970	PAX7	-0.0371136	-0.260513	0.00861843	0.999974
cg18484278	ARHGAP22	0.0370735	0.0668917	8.22724e-05	0.977711
cg24922969	KRTAP5-3	0.0370305	0.0604863	0.00968303	0.999974
cg15775107	IQCJ-SCHIP1	-0.0370287	-0.23259	0.00218557	0.999974
cg04433805	MUC6	0.0369791	0.0612558	0.00631185	0.999974
cg13964104	PDE4B	-0.0369534	-0.0623785	0.00814009	0.999974
cg26412384	ZNF229	0.0369496	0.0596292	0.00818589	0.999974
cg24139298	PTPRT	-0.0369347	-0.345316	0.000314087	0.999974
cg23239828	EXOC3	0.0369036	0.186737	0.00840729	0.999974
cg03009916	NCAN	0.0368939	0.0897806	0.00494148	0.999974
cg22540324	TRMT61B	0.0368729	1.33623	0.00973281	0.999974
cg04326808	C15orf54	0.0368555	0.0724291	0.0084559	0.999974
cg02939404	MYF6	-0.0368517	-0.0581222	0.00636764	0.999974
cg26084922	F11-AS1	0.036835	0.0885911	0.00832569	0.999974
cg16819028	PKP1	-0.0368029	-0.060651	0.00746726	0.999974
cg24098603	C10orf79	0.0367846	0.466641	0.00156063	0.999974
cg12112234	TGM4	0.0367741	0.170416	0.00802581	0.999974
cg26322604	PIGK	0.036759	1.12724	0.00433253	0.999974
cg07236884	MIR614	0.0367432	0.0748291	0.00200903	0.999974
cg05341807	LOC148145	0.0367392	0.0605298	0.00224421	0.999974
cg04460557	SLC25A18	0.0367261	0.0669255	0.00589997	0.999974
cg02127365	BRINP1	-0.0366623	-0.0651824	0.00211249	0.999974
cg15407723	YTHDF1	0.0366142	0.0870323	0.00735268	0.999974
cg14896420	CFAP221	-0.0366078	-0.0591334	0.00813806	0.999974
cg05990234	OACYLP	0.036509	0.0581284	0.0078823	0.999974
cg03940088	PARVB	0.0365064	0.0842756	0.00588006	0.999974
cg26881318	ABCC4	-0.036499	-0.0626244	0.00964558	0.999974
cg11512129	B3GALT2	-0.0364841	-0.0629365	0.00803907	0.999974
cg11411535	ANO4	0.0364645	0.0571254	0.00745305	0.999974
cg05453626	PDCD1LG2	0.0364547	0.0591091	0.00487305	0.999974
cg13455434	RBPMS	0.0364521	0.182407	0.00760857	0.999974
cg11367973	DAZAP2	0.0364413	0.106597	0.00706054	0.999974
cg27505178	LOC729375	-0.0364332	-0.675354	0.00980137	0.999974
cg03802845	GPS1	0.0364087	0.0777178	0.00587292	0.999974
cg23478349	C15orf39	0.0363513	0.0844923	0.0094456	0.999974
cg16538390	CYP2E1	0.0363346	0.0632046	0.00111272	0.999974
cg06056169	CELSR1	-0.0363269	-0.128431	0.000890425	0.999974
cg13043378	WWC2	0.0363108	0.0585376	0.00207727	0.999974
cg26960833	ACIN1	0.0363039	0.0727471	0.00542369	0.999974
cg20193802	SEPT5	-0.0362832	-0.060625	0.00216309	0.999974
cg00813126	DBH	0.0362775	0.0717491	0.00506991	0.999974
cg10579631	CHST8	0.0362414	0.0669442	0.00815694	0.999974
cg01948217	BPI	-0.03623	-0.747743	0.00521135	0.999974
cg17264941	LOC285830	-0.0362249	-0.0567931	0.00789476	0.999974
cg02989351	YWHAQ	-0.0362183	-0.217631	0.00204214	0.999974
cg03399000	OR4B1	0.0362075	0.0575837	0.00801271	0.999974
cg17756483	RNF160	0.036198	0.0705968	0.00152943	0.999974
cg08647727	C12orf72	0.0361619	0.249083	0.00733452	0.999974
cg14381348	MYO1C	-0.0361549	-0.319284	0.0027027	0.999974
cg01490853	RHPN2	0.0361403	0.0910518	0.0092814	0.999974
cg14964217	EIF3H	0.0361396	0.0611424	0.000282315	0.999974
cg18919659	PACSIN2	0.0361165	0.0741554	0.00200237	0.999974
cg20631351	PALM	0.0361112	0.066152	0.00360015	0.999974
cg24948792	SFXN3	0.0360771	0.0623688	0.00932224	0.999974
cg23043389	C3P1	0.0360228	0.062732	0.00808061	0.999974
cg13555890	HERC3	0.0360115	0.0716006	0.000194032	0.999974
cg16848858	RMND1	-0.0359945	-0.0609715	0.00264273	0.999974
cg20542145	STK40	0.0359895	0.0626965	0.00963761	0.999974
cg08789383	ITFG3	-0.0359451	-0.429432	0.00301696	0.999974
cg12516036	IL36B	0.035943	0.0591531	0.00333277	0.999974
cg02416821	RNU6-66P	0.0359289	0.0630057	0.00168867	0.999974
cg03402404	TAS1R3	0.0359266	0.062608	0.0044048	0.999974
cg27477043	PPP1R18	0.0359257	0.385549	0.0093434	0.999974
cg08001182	SIRT3	0.0359072	0.26459	0.00467004	0.999974
cg09560953	UBE2E1	-0.0358767	-0.0563306	0.00334399	0.999974
cg08302532	CLIC6	0.0358475	0.0656444	0.000293415	0.999974
cg26652562	TRANK1	-0.0358367	-0.0736645	0.00961408	0.999974
cg21243459	LOC100129066	-0.0358245	-0.0565621	0.0051866	0.999974
cg17432413	LOC101929023	0.035822	0.0637675	0.00267636	0.999974
cg25594982	KLHL32	-0.0357391	-0.567617	0.00678295	0.999974
cg20931973	C6orf186	0.0357146	0.449812	0.00880573	0.999974
cg04648382	RAD52	0.0357026	0.0632681	0.00841861	0.999974
cg25491951	PLEKHG5	-0.0356538	-0.287971	0.00249008	0.999974
cg27625479	FEZF1	-0.0356367	-0.0842694	0.0087002	0.999974
cg05194513	KRTAP4-3	-0.0356351	-0.0564107	0.00224419	0.999974
cg11148296	VEZT	-0.0356319	-0.0561726	0.0016506	0.999974
cg07492055	PIGN	-0.0356251	-0.0552661	0.00321858	0.999974
cg14942134	PDP1	-0.0356201	-0.484015	0.00893905	0.999974
cg11192140	LAMA3	0.0356165	0.533211	0.0030423	0.999974
cg01805480	FBRSL1	-0.035612	-0.334331	0.00537545	0.999974
cg24350241	CPZ	0.0356068	0.0592033	0.00800816	0.999974
cg06928993	BCAT2	0.0355997	0.0574743	0.00785275	0.999974
cg22912061	DNM1	0.0355874	0.0592116	0.00624697	0.999974
cg11917363	GTPBP10	-0.0355712	-0.500013	0.00321137	0.999974
cg15296317	C6orf35	0.0355511	0.0575208	0.0041793	0.999974
cg04850395	LINC01470	0.0355482	0.0582964	0.00256029	0.999974
cg26349906	HIVEP3	-0.0355168	-0.058299	0.00833802	0.999974
cg08623556	VASH2	0.0355107	0.0636936	0.00562242	0.999974
cg19942062	ATF5	0.035454	1.26676	0.00217197	0.999974
cg11399099	LOC222699	0.0354218	0.921503	0.00950825	0.999974
cg22878091	PKNOX2	0.0353963	0.0802922	0.00234533	0.999974
cg22877937	PKD1L2	-0.0353909	-0.108014	0.00621338	0.999974
cg01593969	MYH6	0.0353867	0.08109	0.00554404	0.999974
cg06558326	B3GAT3	0.0353586	0.0558619	0.0037954	0.999974
cg15206255	CECR1	0.0353178	0.0569426	0.00341322	0.999974
cg11691908	GPR176	-0.035305	-0.185501	0.000547777	0.999974
cg25220979	IGF2BP1	0.0352765	0.0811807	0.00746808	0.999974
cg13930388	FIBCD1	0.0352601	0.0654077	0.00507025	0.999974
cg15702910	CFAP57	-0.0352433	-0.0649223	0.00101866	0.999974
cg06269255	SLC4A1	0.0352357	0.0589103	0.000414355	0.999974
cg23240565	FAM126B	0.0352185	0.550505	0.00850396	0.999974
cg00394021	SLC26A2	0.0352096	0.252718	0.00909853	0.999974
cg08154524	PC	-0.0352012	-0.0599123	0.00379435	0.999974
cg03299475	GRIP2	0.0351812	0.057455	0.00140847	0.999974
cg22573542	WDR59	0.0351623	0.0566288	0.00429645	0.999974
cg10156905	R3HDML	0.0351585	0.0596877	0.00722003	0.999974
cg26673722	TMPRSS11A	-0.0351501	-0.0556978	0.000865555	0.999974
cg11534240	SMG7	0.0351328	0.0801012	0.00202756	0.999974
cg19511460	MLLT1	0.0350714	0.0638574	0.00657118	0.999974
cg14548272	OSR2	0.0350545	0.306067	0.00982072	0.999974
cg16009381	BOD1	-0.035022	-0.336322	0.0080373	0.999974
cg13215078	NPAS4	-0.0350143	-0.287884	0.00434621	0.999974
cg19264203	MTNR1B	0.0350018	0.0660926	0.00167163	0.999974
cg13691093	MYOM2	0.0349926	0.0572385	0.00589188	0.999974
cg08578734	GRIA1	-0.034991	-0.334151	0.00730342	0.999974
cg21197219	ARHGEF16	-0.0349698	-0.292221	0.00264415	0.999974
cg07744273	LTA	-0.0349559	-0.0642312	0.00783719	0.999974
cg07848854	ADAMTS3	0.0349489	0.0782563	0.0096738	0.999974
cg00215550	FBXO22	0.0349392	0.0581841	0.00535405	0.999974
cg09412538	LRP1B	0.0349323	0.742263	0.0025896	0.999974
cg09910271	CBFA2T3	0.0349102	0.079987	0.000632877	0.999974
cg23732779	NKAIN1	0.0348946	0.0710463	0.00150482	0.999974
cg11218230	VASH1	0.0348775	0.0705815	0.0010229	0.999974
cg14754439	COX15	-0.0348756	-0.301095	0.000516026	0.999974
cg12046729	MAP2K4	0.0348612	0.0599825	0.00773904	0.999974
cg01713701	DLX4	0.0348178	0.272851	0.00492787	0.999974
cg01493563	MLN	0.0348073	0.0626834	0.00332796	0.999974
cg12269905	TTC3	-0.0348069	-0.0560415	0.00970971	0.999974
cg17415414	EFEMP1	0.0348052	0.0546034	0.00196787	0.999974
cg16743926	SH2D6	0.0348048	0.0574942	0.00845758	0.999974
cg26294431	ERBB4	-0.0348043	-0.335986	0.0095423	0.999974
cg26732829	TAX1BP1	0.0348008	0.638329	0.00326993	0.999974
cg24759357	RXRG	0.0347883	0.0584377	0.00128265	0.999974
cg12109838	NHEDC2	0.0347805	0.769991	0.00527939	0.999974
cg20930487	PODN	0.0347585	0.0724038	0.00554446	0.999974
cg09616053	MLST8	0.0347583	0.0648055	0.00893774	0.999974
cg13947504	FTO	-0.0347557	-0.0537693	0.00148726	0.999974
cg12413263	LINC01032	-0.0347452	-0.0550025	0.0096533	0.999974
cg21274363	MMEL1	0.034695	0.0636004	0.00313282	0.999974
cg07167507	T	-0.0346938	-0.212608	0.00420341	0.999974
cg11369771	BMPER	-0.0346724	-0.053739	0.00996138	0.999974
cg25203007	GALE	0.0346511	0.0666951	0.00740816	0.999974
cg14488288	THBS2	0.034649	0.0575413	0.00884638	0.999974
cg12502564	MYOCD	0.0346283	0.0567689	0.00982345	0.999974
cg07329095	COL19A1	0.0346267	0.0583831	0.00351741	0.999974
cg04847116	SFRP5	0.0346242	0.060509	0.00921799	0.999974
cg01538397	TMEM215	0.0346166	0.106034	0.00710106	0.999974
cg04254481	SYT1	-0.034603	-0.0566304	0.0056642	0.999974
cg10384558	RSU1	-0.0345818	-0.0578923	0.00477418	0.999974
cg16622231	AKAP2	-0.0345657	-0.0544796	0.00885149	0.999974
cg07871865	DAB2IP	0.034547	0.0575816	0.00011809	0.977711
cg03912060	SH3GL2	0.0345451	0.0883756	0.00955636	0.999974
cg17283139	DUSP10	-0.0345149	-0.333237	0.00384273	0.999974
cg06098639	NDUFA9	0.0344834	0.0569298	0.00527464	0.999974
cg04103198	SIRPB1	0.0344119	0.0536668	0.00429942	0.999974
cg21921789	TMEM82	0.0344088	0.0849649	0.00831018	0.999974
cg11227540	HOXA4	-0.0343943	-0.054979	0.00286134	0.999974
cg23967739	A2ML1	0.0343742	0.0551829	0.0065653	0.999974
cg07765167	MRPL45	-0.0343687	-0.0546374	0.00451165	0.999974
cg06062514	LY6G5B	0.034317	0.0574853	0.00821874	0.999974
cg17671559	GSS	0.0343155	0.0635262	0.00653016	0.999974
cg22246906	ACSS3	0.0342412	0.0561965	0.00556927	0.999974
cg00850065	LINC01317	0.034234	0.0593151	0.00608696	0.999974
cg21479903	C19orf26	-0.0342238	-0.145209	0.0086655	0.999974
cg19989750	PLXND1	0.0342213	0.0596598	0.00714167	0.999974
cg16648841	C8A	-0.034191	-0.0621302	0.00298019	0.999974
cg07019167	CDK20	0.034176	0.0526563	0.00113709	0.999974
cg25620243	ACSF2	0.0341674	0.0565905	0.00752625	0.999974
cg19442264	ANKFY1	0.0341601	0.0832501	0.0014876	0.999974
cg18202492	TMEM48	0.0341596	0.0551582	0.00985461	0.999974
cg06077305	PRSS22	0.0341364	0.0543358	0.00746716	0.999974
cg08198488	TPM1	0.034133	0.0614941	0.00999143	0.999974
cg21396983	TPSG1	-0.0341207	-0.0636566	0.00574625	0.999974
cg19682367	TPRG1	0.0341065	0.0614217	0.00869282	0.999974
cg16665041	ProSAPiP1	-0.0341041	-0.4507	0.00856608	0.999974
cg20006924	RORA	-0.0341037	-0.393082	0.00198737	0.999974
cg20656595	ZNF839	0.0341005	0.0677355	0.00967483	0.999974
cg26075794	NUBP1	0.0340991	0.0755187	0.00195859	0.999974
cg08308801	CASC2	0.0340805	0.0557816	0.00650823	0.999974
cg05929069	SCTR	0.0340543	0.0667318	0.00761352	0.999974
cg06339716	MIR4794	-0.0340515	-0.0544725	0.005451	0.999974
cg07765621	COL23A1	0.0340142	0.475371	0.0066574	0.999974
cg07593177	ARFIP2	0.0339909	0.0546338	0.00502664	0.999974
cg00618725	MGMT	-0.033959	-0.346997	0.00458091	0.999974
cg26592076	INPP4B	0.0339259	0.0558288	0.000375043	0.999974
cg09261636	NTNG1	0.033925	0.542566	0.00641425	0.999974
cg02245485	TM6SF1	-0.033885	-0.0564689	0.00885538	0.999974
cg07980280	JAKMIP2-AS1	-0.0338703	-0.0550027	0.00683071	0.999974
cg26217066	CPA2	0.0338272	0.0519191	0.000338402	0.999974
cg20927523	GBAT2	0.0338168	0.0953242	0.00182804	0.999974
cg12120178	LPP	0.0338151	0.0593032	0.00332231	0.999974
cg02479816	ZNF317	0.0337907	0.054199	0.0044483	0.999974
cg22982767	LOC150381	0.0337646	0.54897	0.00259351	0.999974
cg21385629	PARD6G	0.033726	0.0556783	0.00715325	0.999974
cg23294140	DLGAP1-AS5	0.0337196	0.0742806	0.00777588	0.999974
cg25599902	C1orf185	0.0337077	0.0634683	0.00972653	0.999974
cg26969102	ZNF667	-0.0337017	-0.0544285	0.0097293	0.999974
cg03303857	GRIK4	-0.0336733	-0.0901847	0.00953429	0.999974
cg13032821	SIPA1L3	0.0336544	0.0556865	0.00480899	0.999974
cg24584161	BUB1B	-0.0336322	-0.0545512	0.00224004	0.999974
cg00515755	GRIN3B	0.0336304	0.0625925	0.00852205	0.999974
cg17553606	DNAJA1	-0.0336226	-0.0557946	0.00637585	0.999974
cg02012159	C1orf96	0.0336184	0.0737659	0.00750497	0.999974
cg08848438	GPR4	0.0336147	0.062577	0.00199511	0.999974
cg06218533	SETBP1	-0.0336069	-0.0532259	0.00640015	0.999974
cg06310690	SUCLG1	0.0335486	0.0561792	0.000165319	0.999974
cg08884494	LOC101927692	0.0334863	0.0550519	0.00344126	0.999974
cg07526904	SDK1	0.0334852	0.0656622	0.00384738	0.999974
cg01697163	SH3BP1	-0.0334828	-0.782398	0.00976213	0.999974
cg04961567	F13A1	-0.0334262	-0.0592366	0.00924186	0.999974
cg02153528	OBFC2B	0.0334163	0.150952	0.00931945	0.999974
cg23537419	KCP	0.0334054	0.0598744	0.00432245	0.999974
cg04947065	RNASEH1	-0.0334028	-0.578359	0.00990535	0.999974
cg03538236	LOC100128770	0.0333494	0.0971469	0.00601199	0.999974
cg25645491	HLA-DRA	0.0333424	0.0622718	0.00926124	0.999974
cg10990997	MOCS1	0.033279	0.0848531	0.00822368	0.999974
cg00141143	BAT2	0.0332728	0.864625	0.000282757	0.999974
cg17029207	USP17L8	0.0332705	0.0551827	0.00425732	0.999974
cg20586397	CNTD2	0.0332424	0.0596233	0.00710099	0.999974
cg08746164	RPS19BP1	0.0332367	0.0579386	0.00232071	0.999974
cg21423804	TMCO3	-0.0332354	-0.491593	0.00493166	0.999974
cg11472930	ZNF667-AS1	0.0332276	1.62083	0.000309546	0.999974
cg17822807	ADCYAP1R1	0.0332184	0.0550212	0.00423731	0.999974
cg24735358	DAAM1	0.0331743	0.0589773	0.0091879	0.999974
cg10829264	ROBLD3	-0.033172	-0.471782	0.00455684	0.999974
cg15355044	MPI	0.0331683	0.111063	0.00985733	0.999974
cg24959338	PAX8-AS1	0.0331682	0.0717422	0.00311081	0.999974
cg01535733	RGS17	-0.0331474	-0.280194	0.00286016	0.999974
cg26914296	OIT3	0.0331123	0.0577035	0.00913728	0.999974
cg16144317	PTPN14	0.0330689	0.54247	0.0037793	0.999974
cg23297661	ADCY8	0.0330581	0.0550818	0.00204937	0.999974
cg00792849	GJD2	-0.0330386	-0.2816	0.00181795	0.999974
cg05555563	ELOVL6	-0.0330385	-0.0525822	0.00970882	0.999974
cg01004193	LOC101927822	0.0330339	0.0722407	0.00678586	0.999974
cg03585049	MIR1273H	0.0330111	0.0537197	0.00789195	0.999974
cg16732046	IKBIP	0.0330083	0.775727	0.00472598	0.999974
cg01925695	ADAM22	-0.0330074	-0.0556277	0.00984777	0.999974
cg26654091	TRIM22	-0.0329772	-0.0520902	0.00751192	0.999974
cg13253586	GRIN2A	0.0329661	0.0564096	0.00587725	0.999974
cg07984133	CDX2	-0.0329598	-0.271795	0.00655847	0.999974
cg14125846	FBXO17	0.0329449	0.0536309	0.00428187	0.999974
cg26554646	GINS4	-0.0329316	-0.885225	0.000877197	0.999974
cg22620880	PPFIA3	0.0329311	0.549505	0.00253077	0.999974
cg13698574	NCK2	-0.0329208	-0.0806377	0.00390236	0.999974
cg19324622	VAT1L	0.032918	0.0763428	0.00953121	0.999974
cg26161170	RPP21	-0.0329013	-0.392292	0.00528987	0.999974
cg06336581	TTC22	0.0328746	0.0521879	0.00263676	0.999974
cg16336120	RAMP3	0.0328682	0.357983	0.00136506	0.999974
cg02114264	MRAP2	0.0327816	0.0528693	0.00631296	0.999974
cg16902294	LRAT	-0.0327723	-0.0549089	0.00270113	0.999974
cg12123983	SNAPC1	-0.0327181	-0.15764	0.00275069	0.999974
cg00205083	WDR86	0.0326803	0.089398	0.00927504	0.999974
cg06022439	HCG18	-0.0326787	-0.0497465	0.00534885	0.999974
cg02453812	ANO6	-0.0326731	-0.0677468	0.00479974	0.999974
cg20300129	ANKS1A	0.03267	0.0537991	0.00291362	0.999974
cg23807664	TTC7A	0.0326004	0.0600451	0.00739321	0.999974
cg02646398	HNRNPUL1	0.0325634	0.0498272	7.76747e-05	0.977711
cg01304780	NUTF2	0.0325431	0.0564692	0.0054596	0.999974
cg09696599	PPP2R5E	-0.0325293	-0.0542605	0.00608071	0.999974
cg00332048	HDAC9	0.0325054	0.0830625	0.0020727	0.999974
cg26029265	ZC3H4	-0.0324807	-0.0562894	0.00787841	0.999974
cg16764236	CCL11	0.0324632	0.0541101	0.00256003	0.999974
cg26822702	FAM180A	-0.0324554	-0.0517994	0.00724623	0.999974
cg25961956	BCAS3	0.0324431	0.0551509	0.00299601	0.999974
cg19696669	LOC101928710	0.0324129	0.0563244	0.00411168	0.999974
cg15805954	SBSPON	0.0323704	0.0512891	0.00253837	0.999974
cg11169463	ITPR3	0.0323703	0.0555628	0.00784034	0.999974
cg21644170	FLJ26245	0.0323558	0.0522003	0.00450653	0.999974
cg15428904	GNASAS	-0.0323409	-0.0513852	0.00578558	0.999974
cg11409519	SFI1	0.0323216	0.0526009	0.00963428	0.999974
cg17843143	IFT74	-0.0322495	-0.0526155	0.00367374	0.999974
cg09506473	PSKH2	-0.0322352	-0.549065	0.00462794	0.999974
cg12278183	LARP1	0.0321869	0.0517178	0.00200109	0.999974
cg12281099	VPS53	-0.0321714	-0.0499522	0.00909497	0.999974
cg09063158	ADGRL2	0.0321671	0.0653377	0.00507464	0.999974
cg03533216	TDH	0.032162	0.502137	0.00827754	0.999974
cg25826404	MYO15A	-0.032159	-0.835469	0.00277967	0.999974
cg11787780	STARD4	-0.0321551	-0.0503124	0.00600224	0.999974
cg19152802	MIR548F3	0.0321518	0.34583	0.00381909	0.999974
cg12787185	MIR5009	0.0321469	0.569502	0.0086446	0.999974
cg17978903	YAP1	-0.0321462	-0.284009	0.00612117	0.999974
cg04297995	SIGLEC6	-0.0321135	-0.0517416	0.00525096	0.999974
cg05239799	KRTAP12-2	0.0321061	0.0546952	0.00111483	0.999974
cg09526758	LMO3	-0.0321053	-0.323837	0.00802081	0.999974
cg20136726	PPM1D	-0.0320951	-0.0496683	0.00977859	0.999974
cg08664568	MACF1	0.032089	0.0560077	0.00229168	0.999974
cg23771838	KPNA3	0.0320675	0.5011	0.00956488	0.999974
cg03922783	CPED1	-0.0320664	-0.0508614	0.00206016	0.999974
cg24298280	RNF217	0.0320521	0.0588334	0.00473177	0.999974
cg05593749	ZMIZ1	0.0320075	0.0596634	0.00516905	0.999974
cg06132940	PTDSS2	-0.0320019	-0.602909	0.00462585	0.999974
cg13739680	KCNT1	0.0319974	0.0599326	0.00240539	0.999974
cg12497581	LFNG	0.0319814	0.0636411	0.00346848	0.999974
cg04108298	OR4F6	0.0319463	0.050684	0.00140926	0.999974
cg24977541	SLC7A14	0.0319383	0.0558387	0.00825619	0.999974
cg06910114	MGARP	-0.031924	-0.0510787	0.0092305	0.999974
cg06782779	UBASH3B	-0.0318649	-0.0504727	0.00831817	0.999974
cg06121900	CDH5	0.0318405	0.0525274	0.00811756	0.999974
cg15103179	ITGA7	0.0318178	0.0515145	0.00878822	0.999974
cg09021647	PTPN3	0.0318064	0.0796733	0.00866103	0.999974
cg15050529	ZNF136	-0.0317716	-0.106987	0.00770888	0.999974
cg12672949	AHCYL2	-0.0317707	-0.0514938	0.00608285	0.999974
cg04517482	THSD4	-0.0317696	-0.0548586	0.0074585	0.999974
cg01624937	PTPRF	-0.0317131	-0.508862	0.00837447	0.999974
cg17164791	ACO2	0.0317064	0.0513428	0.000468324	0.999974
cg04070692	TUBGCP2	0.0316774	0.0556694	0.00046091	0.999974
cg02736602	DENND1B	-0.0316716	-0.174802	0.00970589	0.999974
cg05830961	PTCD1	0.0316623	0.0518875	0.00908447	0.999974
cg23206032	PAX2	0.0316512	0.949493	0.00395704	0.999974
cg02314771	UBR2	-0.0316435	-0.0512885	0.00168644	0.999974
cg04332373	CD38	0.0316375	0.26888	0.0088893	0.999974
cg11645413	FAM69A	0.0316279	0.103224	0.00931841	0.999974
cg07371530	RPUSD1	0.0315724	0.0588631	0.00441536	0.999974
cg05936441	SLC32A1	-0.0315679	-0.308205	0.00837854	0.999974
cg25589118	KCNMB2-AS1	0.0315448	0.0511724	0.00119577	0.999974
cg03642328	FGF3	0.0315315	0.0544102	0.00929414	0.999974
cg04687081	SLC22A6	0.031531	0.0571412	0.00525767	0.999974
cg22487817	ATAD2	0.0315273	0.0489276	0.00836218	0.999974
cg22289810	NF1	-0.0315248	-0.467813	0.00947011	0.999974
cg07519495	TGM1	0.031519	0.0518422	0.00909063	0.999974
cg25218831	CDH1	-0.0315128	-0.087495	0.00078452	0.999974
cg04579286	POT1-AS1	-0.0315085	-0.576025	0.000187379	0.999974
cg06490225	LHX1	0.0314735	0.15288	0.00829189	0.999974
cg13683374	GPR142	0.0314722	0.104548	0.00412214	0.999974
cg10129769	SLC6A17	0.0313767	0.0563125	0.00640384	0.999974
cg27462488	SLC4A10	-0.0313536	-0.354535	0.004643	0.999974
cg16631384	EIF4E1B	0.0313039	0.0509097	0.00181179	0.999974
cg26246584	MERTK	-0.0313014	-0.0498145	0.0089524	0.999974
cg26764537	ALG9	-0.0312996	-0.0499141	0.00855598	0.999974
cg05834895	LMOD3	0.0312737	0.0491122	0.0037992	0.999974
cg05159099	MAL	0.0312558	0.0619808	0.000921374	0.999974
cg18515624	FAM59A	-0.0312226	-0.216736	0.0042072	0.999974
cg21733354	SLC22A23	0.0311814	0.0544348	0.00824818	0.999974
cg07408633	IKBKB	-0.0311802	-0.0495142	0.00979657	0.999974
cg04640269	COPS7B	0.0311788	0.0738771	0.00291553	0.999974
cg02545139	FGD3	0.0311706	0.0506666	0.00968303	0.999974
cg05861348	GYLTL1B	0.0311705	0.511538	0.00167946	0.999974
cg00864460	HNRNPL	0.0311675	0.0579428	0.00821908	0.999974
cg02510471	HOXC11	-0.0311516	-0.226807	0.0092701	0.999974
cg03571308	OR7E47P	0.0311312	0.0700495	0.00664596	0.999974
cg20876166	TM2D1	-0.0311076	-0.0490225	0.00297353	0.999974
cg07420170	LINC00486	-0.0310774	-0.0513676	0.00309671	0.999974
cg09525523	DERA	-0.0310631	-0.406193	0.00551329	0.999974
cg01079407	PARK2	-0.0310533	-0.0631985	0.00564945	0.999974
cg23756381	EME1	-0.0310468	-0.219336	0.00239848	0.999974
cg23432932	FAM198A	0.0310378	0.0510046	0.0054443	0.999974
cg12663321	DMBX1	0.0310331	0.0512969	0.00534742	0.999974
cg00473294	RNF32	-0.0310184	-0.0503668	0.00575356	0.999974
cg02689238	NPAS2	-0.0310137	-0.0522219	0.00735748	0.999974
cg02494703	MIR194-2	0.0310073	0.0722738	0.00531926	0.999974
cg15033181	TRIB2	-0.0310067	-0.344204	0.00873994	0.999974
cg03747974	DGCR2	0.0309963	0.860886	0.00234263	0.999974
cg11978824	UBP1	0.0309317	0.221041	0.00867021	0.999974
cg16137773	IP6K3	0.0309279	0.0561836	0.0010755	0.999974
cg21600166	PCNXL4	0.0309091	0.0542048	0.0069667	0.999974
cg18625289	MBD3	0.0309061	0.0773614	0.00567572	0.999974
cg18648184	CCSAP	-0.0308897	-0.537303	0.00111521	0.999974
cg18882576	HIBCH	-0.0308413	-0.398968	0.009116	0.999974
cg06910994	BAT2L2	-0.0308238	-0.0488167	0.00421831	0.999974
cg23873005	CERKL	-0.0308068	-0.0499692	0.00369898	0.999974
[truncated: 1,042 more rows]

## Sheet: Sheet3
Supplementary table 3. GO analysis results of differential mRNAs between adolescents with MDD and HCs
GO_ID	GO_term	GO_category	Annotated	Significant	SymbolList	Expected	FDR
GO:0044237	cellular metabolic process	biological_process	11316	2818	A2M,AAAS,AAMDC,AAR2,AASDH,AATK,ABAT,ABCA2,ABCA3,ABCA7,ABCB1,ABCB4,ABCB8,ABCB9,ABCC3,ABCC5,ABCC6,ABCF1,ABHD10,ABHD14B,ABHD16A,ABHD2,ABI1,ABI3,ABL2,ABLIM3,ABRAXAS1,ABTB1,ACAA2,ACACA,ACACB,ACAD10,ACAD11,ACAD8,ACAD9,ACADM,ACAP2,ACAP3,ACAT1,ACIN1,ACO1,ACOT2,ACOT7,ACOT9,ACOX1,ACPP,ACSF2,ACSL1,ACSM3,ACSM6,ACSS2,ACTB,ACTN4,ACVR1,ACVR1C,ACYP1,ADA2,ADAM9,ADAP2,ADARB1,ADCY9,ADD1,ADGRG3,ADK,ADM,ADNP,ADORA2A,…	2507.56	0
GO:0034641	cellular nitrogen compound metabolic process	biological_process	7715	2018	A2M,AAAS,AAMDC,AAR2,AASDH,ABAT,ABCA2,ABCA3,ABCA7,ABCB1,ABCB4,ABCB8,ABCB9,ABCC3,ABCC5,ABCC6,ABCF1,ABHD14B,ABLIM3,ABRAXAS1,ABTB1,ACACA,ACACB,ACAD8,ACADM,ACAP2,ACAP3,ACAT1,ACIN1,ACO1,ACOT2,ACOT7,ACOT9,ACPP,ACSF2,ACSL1,ACSM3,ACSM6,ACSS2,ACTN4,ACVR1,ADA2,ADAP2,ADARB1,ADCY9,ADGRG3,ADK,ADM,ADNP,ADORA2A,ADPRH,ADRM1,ADSL,AEBP2,AES,AFDN,AFF2,AFG1L,AGAP3,AGO1,AGO2,AGO4,AGPAT2,AGPAT5,AHCY,AHCYL1,AHCYL2,AHI1,…	1709.6	2.08152e-26
GO:0046483	heterocycle metabolic process	biological_process	7184	1895	A2M,AAAS,AAMDC,AAR2,ABCA2,ABCA3,ABCA7,ABCB1,ABCB4,ABCB8,ABCB9,ABCC3,ABCC5,ABCC6,ABCF1,ABHD14B,ABLIM3,ABRAXAS1,ACACA,ACACB,ACAD8,ACAP2,ACAP3,ACAT1,ACIN1,ACOT2,ACOT7,ACOT9,ACPP,ACSF2,ACSL1,ACSM3,ACSM6,ACSS2,ACTN4,ACVR1,ADA2,ADAP2,ADARB1,ADCY9,ADGRG3,ADK,ADM,ADNP,ADORA2A,ADPRH,ADRM1,ADSL,AEBP2,AES,AFDN,AFF2,AFG1L,AGAP3,AGO1,AGO2,AGO4,AGPAT2,AGPAT5,AHCY,AHCYL1,AHCYL2,AHI1,AHNAK,AHSA1,AIFM1,AIP,AK4,AK…	1591.94	4.2952e-26
GO:0008152	metabolic process	biological_process	12363	3005	A2M,AAAS,AAED1,AAMDC,AAR2,AASDH,AATK,ABAT,ABCA2,ABCA3,ABCA7,ABCB1,ABCB4,ABCB8,ABCB9,ABCC3,ABCC5,ABCC6,ABCF1,ABHD10,ABHD11,ABHD14B,ABHD16A,ABHD2,ABI1,ABI3,ABL2,ABLIM3,ABRAXAS1,ABTB1,ACAA2,ACACA,ACACB,ACAD10,ACAD11,ACAD8,ACAD9,ACADM,ACAP2,ACAP3,ACAT1,ACIN1,ACO1,ACOT2,ACOT7,ACOT9,ACOX1,ACPP,ACSF2,ACSL1,ACSM3,ACSM6,ACSS2,ACTA2,ACTB,ACTN4,ACVR1,ACVR1C,ACYP1,ADA2,ADAM15,ADAM19,ADAM22,ADAM32,ADAM9,ADAMT…	2739.57	4.2952e-26
GO:0006725	cellular aromatic compound metabolic process	biological_process	7216	1896	A2M,AAAS,AAMDC,AAR2,ABAT,ABCA2,ABCA3,ABCA7,ABCB1,ABCB4,ABCB8,ABCB9,ABCC3,ABCC5,ABCC6,ABCF1,ABHD14B,ABLIM3,ABRAXAS1,ACACA,ACACB,ACAD8,ACAP2,ACAP3,ACAT1,ACIN1,ACOT2,ACOT7,ACOT9,ACPP,ACSF2,ACSL1,ACSM3,ACSM6,ACSS2,ACTN4,ACVR1,ADA2,ADAP2,ADARB1,ADCY9,ADGRG3,ADK,ADM,ADNP,ADORA2A,ADPRH,ADRM1,ADSL,AEBP2,AES,AFDN,AFF2,AFG1L,AGAP3,AGO1,AGO2,AGO4,AGPAT2,AGPAT5,AHCY,AHCYL1,AHCYL2,AHI1,AHNAK,AHSA1,AIFM1,AIP,A…	1599.03	3.2214e-25
GO:1901360	organic cyclic compound metabolic process	biological_process	7414	1939	A2M,AAAS,AAMDC,AAR2,ABAT,ABCA2,ABCA3,ABCA7,ABCB1,ABCB4,ABCB8,ABCB9,ABCC3,ABCC5,ABCC6,ABCF1,ABHD14B,ABLIM3,ABRAXAS1,ACAA2,ACACA,ACACB,ACAD8,ACAP2,ACAP3,ACAT1,ACIN1,ACOT2,ACOT7,ACOT9,ACPP,ACSF2,ACSL1,ACSM3,ACSM6,ACSS2,ACTN4,ACVR1,ADA2,ADAP2,ADARB1,ADCY9,ADGRG3,ADK,ADM,ADNP,ADORA2A,ADPRH,ADRM1,ADSL,AEBP2,AES,AFDN,AFF2,AFG1L,AGAP3,AGO1,AGO2,AGO4,AGPAT2,AGPAT5,AHCY,AHCYL1,AHCYL2,AHI1,AHNAK,AHSA1,AIFM1…	1642.9	4.956e-25
GO:0006139	nucleobase-containing compound metabolic process	biological_process	7020	1848	A2M,AAAS,AAMDC,AAR2,ABCA2,ABCA3,ABCA7,ABCB1,ABCB4,ABCB8,ABCB9,ABCC3,ABCC5,ABCC6,ABCF1,ABHD14B,ABLIM3,ABRAXAS1,ACACA,ACACB,ACAD8,ACAP2,ACAP3,ACAT1,ACIN1,ACOT2,ACOT7,ACOT9,ACPP,ACSF2,ACSL1,ACSM3,ACSM6,ACSS2,ACTN4,ACVR1,ADA2,ADAP2,ADARB1,ADCY9,ADGRG3,ADK,ADM,ADNP,ADORA2A,ADPRH,ADRM1,ADSL,AEBP2,AES,AFDN,AFF2,AFG1L,AGAP3,AGO1,AGO2,AGO4,AGPAT2,AGPAT5,AHCY,AHCYL1,AHCYL2,AHI1,AHNAK,AHSA1,AIFM1,AIP,AK4,AK…	1555.59	9.912e-25
GO:0006807	nitrogen compound metabolic process	biological_process	10893	2690	A2M,AAAS,AAMDC,AAR2,AASDH,AATK,ABAT,ABCA2,ABCA3,ABCA7,ABCB1,ABCB4,ABCB8,ABCB9,ABCC3,ABCC5,ABCC6,ABCF1,ABHD14B,ABI1,ABI3,ABL2,ABLIM3,ABRAXAS1,ABTB1,ACACA,ACACB,ACAD8,ACADM,ACAP2,ACAP3,ACAT1,ACIN1,ACO1,ACOT2,ACOT7,ACOT9,ACPP,ACSF2,ACSL1,ACSM3,ACSM6,ACSS2,ACTB,ACTN4,ACVR1,ACVR1C,ADA2,ADAM15,ADAM19,ADAM22,ADAM32,ADAM9,ADAMTS10,ADAMTS2,ADAP2,ADARB1,ADCY9,ADD1,ADGRG3,ADK,ADM,ADNP,ADORA2A,ADPRH,ADRM1,AD…	2413.83	4.248e-24
GO:0071704	organic substance metabolic process	biological_process	11712	2853	A2M,AAAS,AAMDC,AAR2,AASDH,AATK,ABAT,ABCA2,ABCA3,ABCA7,ABCB1,ABCB4,ABCB8,ABCB9,ABCC3,ABCC5,ABCC6,ABCF1,ABHD10,ABHD14B,ABHD16A,ABHD2,ABI1,ABI3,ABL2,ABLIM3,ABRAXAS1,ABTB1,ACAA2,ACACA,ACACB,ACAD10,ACAD11,ACAD8,ACAD9,ACADM,ACAP2,ACAP3,ACAT1,ACIN1,ACO1,ACOT2,ACOT7,ACOT9,ACOX1,ACPP,ACSF2,ACSL1,ACSM3,ACSM6,ACSS2,ACTA2,ACTB,ACTN4,ACVR1,ACVR1C,ADA2,ADAM15,ADAM19,ADAM22,ADAM32,ADAM9,ADAMTS10,ADAMTS2,ADAP2,A…	2595.32	1.06554e-22
GO:0044238	primary metabolic process	biological_process	11383	2781	A2M,AAAS,AAMDC,AAR2,AASDH,AATK,ABAT,ABCA2,ABCA3,ABCA7,ABCB1,ABCB4,ABCB8,ABCB9,ABCC3,ABCC5,ABCC6,ABCF1,ABHD10,ABHD14B,ABHD16A,ABHD2,ABI1,ABI3,ABL2,ABLIM3,ABRAXAS1,ABTB1,ACAA2,ACACA,ACACB,ACAD10,ACAD11,ACAD8,ACAD9,ACADM,ACAP2,ACAP3,ACAT1,ACIN1,ACO1,ACOT2,ACOT7,ACOT9,ACOX1,ACPP,ACSF2,ACSL1,ACSM3,ACSM6,ACSS2,ACTB,ACTN4,ACVR1,ACVR1C,ADA2,ADAM15,ADAM19,ADAM22,ADAM32,ADAM9,ADAMTS10,ADAMTS2,ADAP2,ADARB1,…	2522.41	4.51547e-22
GO:0044248	cellular catabolic process	biological_process	3363	970	A2M,AAAS,ABAT,ABCA2,ABCA3,ABCA7,ABCB1,ABCB4,ABCB8,ABCB9,ABCC3,ABCC5,ABCC6,ABCF1,ABHD10,ABHD16A,ABHD2,ABL2,ABTB1,ACAA2,ACACB,ACAD10,ACAD11,ACAD8,ACADM,ACAP2,ACAP3,ACAT1,ACIN1,ACOT7,ACOX1,ACSL1,ADA2,ADAM9,ADAP2,ADPRH,ADRM1,AFDN,AFG1L,AGAP3,AGL,AGO1,AGO2,AGO4,AHCY,AHSA1,AKR1B10,AKT1,AKT2,ALDH1L2,ALDH3A2,ALDH4A1,ALDH6A1,ALDOA,ALS2,ALS2CL,AMBRA1,AMDHD2,AMOT,ANAPC15,ANAPC5,ANGPT1,ANP32A,ANXA1,ANXA2,AP2…	745.22	1.4868e-21
GO:0009056	catabolic process	biological_process	3649	1035	A2M,AAAS,ABAT,ABCA2,ABCA3,ABCA7,ABCB1,ABCB4,ABCB8,ABCB9,ABCC3,ABCC5,ABCC6,ABCF1,ABHD10,ABHD16A,ABHD2,ABL2,ABTB1,ACAA2,ACACB,ACAD10,ACAD11,ACAD8,ACADM,ACAP2,ACAP3,ACAT1,ACIN1,ACOT7,ACOX1,ACSL1,ADA2,ADAM15,ADAM9,ADAMTS2,ADAP2,ADPRH,ADRM1,AFDN,AFG1L,AGAP3,AGL,AGO1,AGO2,AGO4,AHCY,AHSA1,AKR1B10,AKT1,AKT2,ALDH1L2,ALDH3A2,ALDH4A1,ALDH6A1,ALDOA,ALS2,ALS2CL,AMBRA1,AMDHD2,AMOT,ANAPC15,ANAPC5,ANGPT1,ANP32A,…	808.6	1.08131e-20
GO:0044271	cellular nitrogen compound biosynthetic process	biological_process	6229	1633	A2M,AAAS,AAMDC,AASDH,ABAT,ABCA2,ABCA3,ABCA7,ABCB1,ABCB4,ABCB8,ABCB9,ABCC3,ABCC5,ABCC6,ABCF1,ABHD14B,ABLIM3,ABTB1,ACACA,ACACB,ACAD8,ACADM,ACAP2,ACAP3,ACAT1,ACIN1,ACO1,ACOT7,ACSL1,ACSS2,ACTN4,ACVR1,ADA2,ADAP2,ADCY9,ADGRG3,ADK,ADM,ADNP,ADORA2A,ADPRH,ADRM1,ADSL,AEBP2,AES,AFDN,AGAP3,AGO1,AGO2,AGO4,AGPAT2,AGPAT5,AHI1,AHSA1,AIF1,AIP,AK4,AK5,AK9,AKAP6,AKAP8L,AKT1,AKT2,ALAS1,ALDOA,ALKBH4,ALS2,ALS2CL,ALYRE…	1380.31	3.5518e-19
GO:1901576	organic substance biosynthetic process	biological_process	7416	1899	A2M,AAAS,AAMDC,AASDH,ABAT,ABCA2,ABCA3,ABCA7,ABCB1,ABCB4,ABCB8,ABCB9,ABCC3,ABCC5,ABCC6,ABCF1,ABHD14B,ABLIM3,ABTB1,ACAA2,ACACA,ACACB,ACAD8,ACADM,ACAP2,ACAP3,ACAT1,ACIN1,ACO1,ACOT7,ACSL1,ACSM3,ACSM6,ACSS2,ACTN4,ACVR1,ADA2,ADAP2,ADCY9,ADGRG3,ADK,ADM,ADNP,ADORA2A,ADPRH,ADRM1,ADSL,AEBP2,AES,AFDN,AGAP3,AGL,AGO1,AGO2,AGO4,AGPAT2,AGPAT5,AHCY,AHI1,AHSA1,AIP,AK4,AK5,AK9,AKAP6,AKAP8L,AKR1B1,AKT1,AKT2,ALAS1,A…	1643.35	9.912e-19
GO:0009058	biosynthetic process	biological_process	7477	1911	A2M,AAAS,AAMDC,AASDH,ABAT,ABCA2,ABCA3,ABCA7,ABCB1,ABCB4,ABCB8,ABCB9,ABCC3,ABCC5,ABCC6,ABCF1,ABHD14B,ABLIM3,ABTB1,ACAA2,ACACA,ACACB,ACAD8,ACADM,ACAP2,ACAP3,ACAT1,ACIN1,ACO1,ACOT7,ACSL1,ACSM3,ACSM6,ACSS2,ACTN4,ACVR1,ADA2,ADAP2,ADCY9,ADGRG3,ADK,ADM,ADNP,ADORA2A,ADPRH,ADRM1,ADSL,AEBP2,AES,AFDN,AGAP3,AGL,AGO1,AGO2,AGO4,AGPAT2,AGPAT5,AHCY,AHI1,AHSA1,AIF1,AIP,AK4,AK5,AK9,AKAP6,AKAP8L,AKR1B1,AKT1,AKT2,AL…	1656.86	1.6992e-18
GO:0044249	cellular biosynthetic process	biological_process	7329	1877	A2M,AAAS,AAMDC,AASDH,ABAT,ABCA2,ABCA3,ABCA7,ABCB1,ABCB4,ABCB8,ABCB9,ABCC3,ABCC5,ABCC6,ABCF1,ABHD14B,ABLIM3,ABTB1,ACACA,ACACB,ACAD8,ACADM,ACAP2,ACAP3,ACAT1,ACIN1,ACO1,ACOT7,ACSL1,ACSM3,ACSM6,ACSS2,ACTN4,ACVR1,ADA2,ADAP2,ADCY9,ADGRG3,ADK,ADM,ADNP,ADORA2A,ADPRH,ADRM1,ADSL,AEBP2,AES,AFDN,AGAP3,AGL,AGO1,AGO2,AGO4,AGPAT2,AGPAT5,AHCY,AHI1,AHSA1,AIF1,AIP,AK4,AK5,AK9,AKAP6,AKAP8L,AKR1B1,AKT1,AKT2,ALAS1,AL…	1624.07	2.11456e-18
GO:1901575	organic substance catabolic process	biological_process	3304	937	A2M,AAAS,ABAT,ABCA2,ABCA3,ABCA7,ABCB1,ABCB4,ABCB8,ABCB9,ABCC3,ABCC5,ABCC6,ABCF1,ABHD10,ABHD16A,ABHD2,ABTB1,ACAA2,ACACB,ACAD10,ACAD11,ACAD8,ACADM,ACAP2,ACAP3,ACAT1,ACIN1,ACOT7,ACOX1,ADA2,ADAM9,ADAP2,ADPRH,ADRM1,AFDN,AFG1L,AGAP3,AGL,AGO1,AGO2,AGO4,AHCY,AHSA1,AKR1B10,AKT1,AKT2,ALDH1L2,ALDH3A2,ALDH4A1,ALDH6A1,ALDOA,ALS2,ALS2CL,AMDHD2,AMOT,ANAPC15,ANAPC5,ANGPT1,ANP32A,ANXA1,ANXA2,AP2A2,AP2S1,APC,APEX1…	732.15	3.2214e-18
GO:0006796	phosphate-containing compound metabolic process	biological_process	4351	1179	A2M,AAAS,AATK,ABCA2,ABCA3,ABCA7,ABCB1,ABCB4,ABCB8,ABCB9,ABCC3,ABCC5,ABCC6,ABCF1,ABHD14B,ABI1,ABI3,ABL2,ACACA,ACACB,ACAP2,ACAP3,ACAT1,ACIN1,ACOT2,ACOT7,ACOT9,ACPP,ACSF2,ACSL1,ACSM3,ACSM6,ACSS2,ACVR1,ACVR1C,ACYP1,ADAM9,ADAP2,ADARB1,ADCY9,ADK,ADM,ADNP,ADORA2A,ADPRH,ADSL,AFDN,AFG1L,AGAP3,AGPAT2,AGPAT5,AHSA1,AIF1,AK4,AK5,AK9,AKAP6,AKAP8L,AKT1,AKT2,AKT3,ALDOA,ALPK1,ALPK2,ALS2,ALS2CL,AMBRA1,AMDHD2,AMOT,…	964.16	1.16612e-16
GO:0006793	phosphorus metabolic process	biological_process	4352	1179	A2M,AAAS,AATK,ABCA2,ABCA3,ABCA7,ABCB1,ABCB4,ABCB8,ABCB9,ABCC3,ABCC5,ABCC6,ABCF1,ABHD14B,ABI1,ABI3,ABL2,ACACA,ACACB,ACAP2,ACAP3,ACAT1,ACIN1,ACOT2,ACOT7,ACOT9,ACPP,ACSF2,ACSL1,ACSM3,ACSM6,ACSS2,ACVR1,ACVR1C,ACYP1,ADAM9,ADAP2,ADARB1,ADCY9,ADK,ADM,ADNP,ADORA2A,ADPRH,ADSL,AFDN,AFG1L,AGAP3,AGPAT2,AGPAT5,AHSA1,AIF1,AK4,AK5,AK9,AKAP6,AKAP8L,AKT1,AKT2,AKT3,ALDOA,ALPK1,ALPK2,ALS2,ALS2CL,AMBRA1,AMDHD2,AMOT,…	964.38	1.21147e-16
GO:0018130	heterocycle biosynthetic process	biological_process	5757	1505	A2M,AAAS,AAMDC,ABCA2,ABCA3,ABCA7,ABCB1,ABCB4,ABCB8,ABCB9,ABCC3,ABCC5,ABCC6,ABCF1,ABHD14B,ABLIM3,ACACA,ACACB,ACAD8,ACAP2,ACAP3,ACAT1,ACIN1,ACOT7,ACSL1,ACSS2,ACTN4,ACVR1,ADA2,ADAP2,ADCY9,ADGRG3,ADK,ADM,ADNP,ADORA2A,ADPRH,ADRM1,ADSL,AEBP2,AES,AFDN,AGAP3,AGO1,AGO2,AGPAT2,AGPAT5,AHI1,AHSA1,AIP,AK4,AK5,AK9,AKAP6,AKAP8L,AKT1,ALAS1,ALDOA,ALKBH4,ALS2,ALS2CL,ALYREF,AMDHD2,AMOT,AMPD2,ANGPT1,ANKRD49,ANP32A,A…	1275.72	2.29541e-16
GO:0019438	aromatic compound biosynthetic process	biological_process	5763	1501	A2M,AAAS,AAMDC,ABCA2,ABCA3,ABCA7,ABCB1,ABCB4,ABCB8,ABCB9,ABCC3,ABCC5,ABCC6,ABCF1,ABHD14B,ABLIM3,ACACA,ACACB,ACAD8,ACAP2,ACAP3,ACAT1,ACIN1,ACOT7,ACSL1,ACSS2,ACTN4,ACVR1,ADA2,ADAP2,ADCY9,ADGRG3,ADK,ADM,ADNP,ADORA2A,ADPRH,ADRM1,ADSL,AEBP2,AES,AFDN,AGAP3,AGO1,AGO2,AGPAT2,AGPAT5,AHI1,AHSA1,AIP,AK4,AK5,AK9,AKAP6,AKAP8L,AKT1,ALAS1,ALDOA,ALKBH4,ALS2,ALS2CL,ALYREF,AMDHD2,AMOT,AMPD2,ANGPT1,ANKRD49,ANP32A,A…	1277.05	1.38768e-15
GO:0034654	nucleobase-containing compound biosynthetic process	biological_process	5699	1486	A2M,AAAS,AAMDC,ABCA2,ABCA3,ABCA7,ABCB1,ABCB4,ABCB8,ABCB9,ABCC3,ABCC5,ABCC6,ABCF1,ABHD14B,ABLIM3,ACACA,ACACB,ACAD8,ACAP2,ACAP3,ACAT1,ACIN1,ACOT7,ACSL1,ACSS2,ACTN4,ACVR1,ADA2,ADAP2,ADCY9,ADGRG3,ADK,ADM,ADNP,ADORA2A,ADPRH,ADRM1,ADSL,AEBP2,AES,AFDN,AGAP3,AGO1,AGO2,AGPAT2,AGPAT5,AHI1,AHSA1,AIP,AK4,AK5,AK9,AKAP6,AKAP8L,AKT1,ALDOA,ALKBH4,ALS2,ALS2CL,ALYREF,AMDHD2,AMOT,AMPD2,ANGPT1,ANKRD49,ANP32A,ANXA1,A…	1262.87	1.416e-15
GO:1901564	organonitrogen compound metabolic process	biological_process	7799	1959	A2M,AAAS,AASDH,AATK,ABAT,ABCA2,ABCA3,ABCA7,ABCB1,ABCB4,ABCB8,ABCB9,ABCC3,ABCC5,ABCC6,ABCF1,ABHD14B,ABI1,ABI3,ABL2,ABRAXAS1,ABTB1,ACACA,ACACB,ACAD8,ACADM,ACAP2,ACAP3,ACAT1,ACIN1,ACO1,ACOT2,ACOT7,ACOT9,ACPP,ACSF2,ACSL1,ACSM3,ACSM6,ACSS2,ACTB,ACVR1,ACVR1C,ADA2,ADAM15,ADAM19,ADAM22,ADAM32,ADAM9,ADAMTS10,ADAMTS2,ADAP2,ADARB1,ADCY9,ADD1,ADK,ADM,ADNP,ADORA2A,ADPRH,ADRM1,ADSL,AFDN,AFG1L,AGAP3,AGBL2,AGO1,…	1728.22	3.4692e-15
GO:1901362	organic cyclic compound biosynthetic process	biological_process	5891	1525	A2M,AAAS,AAMDC,ABCA2,ABCA3,ABCA7,ABCB1,ABCB4,ABCB8,ABCB9,ABCC3,ABCC5,ABCC6,ABCF1,ABHD14B,ABLIM3,ACAA2,ACACA,ACACB,ACAD8,ACAP2,ACAP3,ACAT1,ACIN1,ACOT7,ACSL1,ACSS2,ACTN4,ACVR1,ADA2,ADAP2,ADCY9,ADGRG3,ADK,ADM,ADNP,ADORA2A,ADPRH,ADRM1,ADSL,AEBP2,AES,AFDN,AGAP3,AGO1,AGO2,AGPAT2,AGPAT5,AHI1,AHSA1,AIP,AK4,AK5,AK9,AKAP6,AKAP8L,AKR1B1,AKT1,ALAS1,ALDOA,ALKBH4,ALS2,ALS2CL,ALYREF,AMDHD2,AMOT,AMPD2,ANGPT1,ANK…	1305.41	7.021e-15
GO:0019222	regulation of metabolic process	biological_process	7176	1817	A2M,AAAS,AAMDC,ABAT,ABCA2,ABCA7,ABCB4,ABHD14B,ABI1,ABL2,ABLIM3,ABRAXAS1,ABTB1,ACACA,ACACB,ACAD8,ACADM,ACAP2,ACAP3,ACO1,ACOX1,ACSL1,ACSM6,ACTA2,ACTB,ACTN4,ACVR1,ACVR1C,ADAM9,ADAP2,ADARB1,ADCY9,ADGRG3,ADM,ADNP,ADORA2A,ADPRH,ADRM1,AEBP2,AES,AFDN,AFF2,AGAP3,AGO1,AGO2,AGO4,AHCYL1,AHI1,AHNAK,AHSA1,AIF1,AIFM1,AIP,AKAP6,AKAP8L,AKT1,AKT2,ALAS1,ALKBH3,ALKBH4,ALS2,ALS2CL,ALYREF,AMBRA1,AMOT,ANAPC15,ANAPC5,AN…	1590.16	7.021e-15
GO:0019439	aromatic compound catabolic process	biological_process	2056	609	A2M,AAAS,ABCA2,ABCA3,ABCA7,ABCB1,ABCB4,ABCB8,ABCB9,ABCC3,ABCC5,ABCC6,ABCF1,ACAP2,ACAP3,ACAT1,ACIN1,ACOT7,ADA2,ADAP2,ADPRH,AFDN,AGAP3,AGO1,AGO2,AGO4,AHCY,AHSA1,AKT1,ALDH1L2,ALDOA,ALS2,ALS2CL,AMOT,ANGPT1,ANP32A,ANXA1,APEX1,APOBEC3H,ARAP1,ARF1,ARF3,ARF5,ARFGAP3,ARFRP1,ARHGAP11A,ARHGAP11B,ARHGAP12,ARHGAP15,ARHGAP17,ARHGAP19,ARHGAP21,ARHGAP22,ARHGAP24,ARHGAP25,ARHGAP26,ARHGAP27,ARHGAP4,ARHGAP45,ARHGAP…	455.6	8.32608e-15
GO:0044260	cellular macromolecule metabolic process	biological_process	8645	2142	A2M,AAAS,AAMDC,AAR2,AATK,ABCA2,ABCA3,ABCA7,ABCF1,ABHD14B,ABI1,ABI3,ABL2,ABLIM3,ABRAXAS1,ABTB1,ACAD8,ACIN1,ACO1,ACSL1,ACTB,ACTN4,ACVR1,ACVR1C,ADA2,ADAM9,ADARB1,ADCY9,ADD1,ADGRG3,ADM,ADNP,ADORA2A,ADPRH,ADRM1,AEBP2,AES,AFF2,AFG1L,AGBL2,AGL,AGO1,AGO2,AGO4,AHCYL1,AHI1,AHNAK,AIF1,AIFM1,AIP,AKAP6,AKAP8L,AKT1,AKT2,AKT3,ALG13,ALG3,ALG9,ALKBH3,ALKBH4,ALPK1,ALPK2,ALS2,ALYREF,ANAPC13,ANAPC15,ANAPC5,ANGPT1,AN…	1915.69	1.25806e-14
GO:0007049	cell cycle	biological_process	1788	539	AAAS,ABCB1,ABRAXAS1,ACTR1A,ACVR1,ADARB1,AGO4,AIF1,AKAP8L,AKT1,AKT2,ALKBH4,ANAPC13,ANAPC15,ANAPC5,ANK3,ANKLE1,ANXA1,ANXA11,APBB2,APC,APEX1,APPL2,ARAP1,ARHGEF2,ARID3A,ARL2,ARNTL,ASNS,ATF2,ATRIP,ATRX,AURKA,AURKAIP1,BABAM2,BACH1,BAG6,BAP1,BBS4,BCAT1,BECN1,BID,BIN1,BIRC2,BLCAP,BLM,BMI1,BOP1,BORA,BRCA1,BRD7,BRIP1,BRSK2,BUB1,C6orf89,CAB39,CACUL1,CALM3,CAPN3,CARM1,CASP8AP2,CCAR1,CCAR2,CCDC36,CCDC69,CCNC,…	396.21	1.9824e-14
GO:0006996	organelle organization	biological_process	3690	1006	AAAS,ABI1,ABL2,ABLIM1,ABLIM3,ABRAXAS1,ACAA2,ACAD9,ACIN1,ACSS2,ACTB,ACTG1,ACTN4,ADD1,ADPRH,AEBP2,AFAP1,AFF2,AFG1L,AGO4,AHI1,AIF1,AIFM1,AIP,AKAP8L,AKT1,AKT2,AKT3,ALAS1,ALDOA,ALKBH4,ALS2,ALS2CL,AMBRA1,AMOT,ANAPC15,ANK3,ANKFY1,ANKLE1,ANP32A,ANP32E,ANXA1,ANXA2,AP2S1,AP3D1,APC,APC2,APEX1,APOOL,APOPT1,ARAP1,ARF1,ARFIP2,ARHGAP12,ARHGAP21,ARHGAP25,ARHGAP26,ARHGAP4,ARHGAP6,ARHGDIA,ARHGDIB,ARHGEF2,ARID1B,AR…	817.68	2.4072e-14
GO:0044270	cellular nitrogen compound catabolic process	biological_process	2042	602	A2M,AAAS,ABCA2,ABCA3,ABCA7,ABCB1,ABCB4,ABCB8,ABCB9,ABCC3,ABCC5,ABCC6,ABCF1,ACAP2,ACAP3,ACAT1,ACIN1,ACOT7,ADA2,ADAP2,ADPRH,AFDN,AGAP3,AGO1,AGO2,AGO4,AHCY,AHSA1,AKT1,ALDH1L2,ALDH6A1,ALDOA,ALS2,ALS2CL,AMOT,ANGPT1,ANP32A,ANXA1,APEX1,APOBEC3H,ARAP1,ARF1,ARF3,ARF5,ARFGAP3,ARFRP1,ARHGAP11A,ARHGAP11B,ARHGAP12,ARHGAP15,ARHGAP17,ARHGAP19,ARHGAP21,ARHGAP22,ARHGAP24,ARHGAP25,ARHGAP26,ARHGAP27,ARHGAP4,ARHGAP4…	452.5	3.304e-14
GO:0031323	regulation of cellular metabolic process	biological_process	6331	1620	A2M,AAAS,AAMDC,ABAT,ABCA2,ABCA7,ABHD14B,ABI1,ABL2,ABLIM3,ABRAXAS1,ACACA,ACACB,ACAD8,ACAP2,ACAP3,ACO1,ACSL1,ACTN4,ACVR1,ACVR1C,ADAM9,ADAP2,ADARB1,ADCY9,ADGRG3,ADM,ADNP,ADORA2A,ADPRH,ADRM1,AEBP2,AES,AFDN,AFF2,AGAP3,AGO1,AGO2,AGO4,AHCYL1,AHI1,AHNAK,AHSA1,AIF1,AIFM1,AIP,AKAP6,AKAP8L,AKT1,AKT2,ALKBH4,ALS2,ALS2CL,ALYREF,AMBRA1,AMOT,ANAPC15,ANAPC5,ANGPT1,ANKLE1,ANKRD49,ANKRD54,ANKRD6,ANP32A,ANXA1,ANXA2,…	1402.92	3.304e-14
GO:0046700	heterocycle catabolic process	biological_process	2042	601	A2M,AAAS,ABCA2,ABCA3,ABCA7,ABCB1,ABCB4,ABCB8,ABCB9,ABCC3,ABCC5,ABCC6,ABCF1,ACAP2,ACAP3,ACAT1,ACIN1,ACOT7,ADA2,ADAP2,ADPRH,AFDN,AGAP3,AGO1,AGO2,AGO4,AHCY,AHSA1,AKT1,ALDH1L2,ALDH4A1,ALDH6A1,ALDOA,ALS2,ALS2CL,AMOT,ANGPT1,ANP32A,ANXA1,APEX1,APOBEC3H,ARAP1,ARF1,ARF3,ARF5,ARFGAP3,ARFRP1,ARHGAP11A,ARHGAP11B,ARHGAP12,ARHGAP15,ARHGAP17,ARHGAP19,ARHGAP21,ARHGAP22,ARHGAP24,ARHGAP25,ARHGAP26,ARHGAP27,ARHGAP4…	452.5	5.11587e-14
GO:1901361	organic cyclic compound catabolic process	biological_process	2089	612	A2M,AAAS,ABCA2,ABCA3,ABCA7,ABCB1,ABCB4,ABCB8,ABCB9,ABCC3,ABCC5,ABCC6,ABCF1,ACAP2,ACAP3,ACAT1,ACIN1,ACOT7,ADA2,ADAP2,ADPRH,AFDN,AGAP3,AGO1,AGO2,AGO4,AHCY,AHSA1,AKT1,ALDH1L2,ALDH4A1,ALDH6A1,ALDOA,ALS2,ALS2CL,AMOT,ANGPT1,ANP32A,ANXA1,APEX1,APOBEC3H,ARAP1,ARF1,ARF3,ARF5,ARFGAP3,ARFRP1,ARHGAP11A,ARHGAP11B,ARHGAP12,ARHGAP15,ARHGAP17,ARHGAP19,ARHGAP21,ARHGAP22,ARHGAP24,ARHGAP25,ARHGAP26,ARHGAP27,ARHGAP4…	462.91	6.8145e-14
GO:0034655	nucleobase-containing compound catabolic process	biological_process	1997	587	A2M,AAAS,ABCA2,ABCA3,ABCA7,ABCB1,ABCB4,ABCB8,ABCB9,ABCC3,ABCC5,ABCC6,ABCF1,ACAP2,ACAP3,ACAT1,ACIN1,ACOT7,ADA2,ADAP2,ADPRH,AFDN,AGAP3,AGO1,AGO2,AGO4,AHCY,AHSA1,AKT1,ALDOA,ALS2,ALS2CL,AMOT,ANGPT1,ANP32A,ANXA1,APEX1,APOBEC3H,ARAP1,ARF1,ARF3,ARF5,ARFGAP3,ARFRP1,ARHGAP11A,ARHGAP11B,ARHGAP12,ARHGAP15,ARHGAP17,ARHGAP19,ARHGAP21,ARHGAP22,ARHGAP24,ARHGAP25,ARHGAP26,ARHGAP27,ARHGAP4,ARHGAP45,ARHGAP5,ARHGAP…	442.52	1.53185e-13
GO:0044281	small molecule metabolic process	biological_process	3663	992	A2M,AAAS,AASDH,ABAT,ABCA2,ABCA3,ABCA7,ABCB1,ABCB4,ABCB8,ABCB9,ABCC3,ABCC5,ABCC6,ABCF1,ABHD10,ABHD14B,ACAA2,ACACA,ACACB,ACAD10,ACAD11,ACAD8,ACAD9,ACADM,ACAP2,ACAP3,ACAT1,ACIN1,ACO1,ACOT2,ACOT7,ACOT9,ACOX1,ACPP,ACSF2,ACSL1,ACSM3,ACSM6,ACSS2,ADA2,ADAP2,ADCY9,ADK,ADM,ADNP,ADORA2A,ADPRH,ADSL,AFDN,AFG1L,AGAP3,AGPAT2,AGPAT5,AHCY,AHCYL1,AHCYL2,AHSA1,AK4,AK5,AK9,AKAP6,AKR1B1,AKR1B10,AKR1C1,AKT1,AKT2,ALDH1…	811.7	2.91529e-13
GO:0033554	cellular response to stress	biological_process	1940	570	AAAS,ABCB4,ABRAXAS1,ACAA2,ADM,AIF1,AIFM1,AKR1B1,AKT1,ALKBH3,ALYREF,AMBRA1,ANKLE1,ANKRD6,ANXA1,AP5Z1,APC,APEX1,AQP3,ARHGEF2,ARHGEF6,ARID3A,ARMT1,ARNT,ARNTL,ASCC1,ASCC2,ASH2L,ASNS,ATF2,ATG10,ATG101,ATG13,ATG14,ATG16L2,ATG4B,ATG4D,ATG5,ATG7,ATG9B,ATMIN,ATP13A2,ATP23,ATP6V0A1,ATP6V0A2,ATP6V0B,ATP6V0D1,ATP6V0E2,ATP6V1B2,ATP6V1C1,ATP6V1D,ATP6V1H,ATRIP,ATRX,AURKA,BABAM2,BACH1,BAG3,BAG5,BAG6,BCL2A1,BCL6,…	429.89	4.8144e-13
GO:0055086	nucleobase-containing small molecule metabolic process	biological_process	2281	655	A2M,AAAS,ABCA2,ABCA3,ABCA7,ABCB1,ABCB4,ABCB8,ABCB9,ABCC3,ABCC5,ABCC6,ABCF1,ABHD14B,ACACA,ACACB,ACAP2,ACAP3,ACAT1,ACIN1,ACOT2,ACOT7,ACOT9,ACPP,ACSF2,ACSL1,ACSM3,ACSM6,ACSS2,ADA2,ADAP2,ADCY9,ADK,ADM,ADNP,ADORA2A,ADPRH,ADSL,AFDN,AFG1L,AGAP3,AGPAT2,AGPAT5,AHCY,AHCYL1,AHCYL2,AHSA1,AK4,AK5,AK9,AKAP6,ALDH6A1,ALDOA,ALS2,ALS2CL,AMDHD2,AMOT,AMPD2,ANGPT1,ANXA1,APOBEC3H,APRT,ARAP1,ARF1,ARF3,ARF5,ARFGAP3,ARFR…	505.46	4.956e-13
GO:0019637	organophosphate metabolic process	biological_process	2617	737	A2M,AAAS,ABCA2,ABCA3,ABCA7,ABCB1,ABCB4,ABCB8,ABCB9,ABCC3,ABCC5,ABCC6,ABCF1,ABHD14B,ACACA,ACACB,ACAP2,ACAP3,ACAT1,ACIN1,ACOT2,ACOT7,ACOT9,ACPP,ACSF2,ACSL1,ACSM3,ACSM6,ACSS2,ADAP2,ADCY9,ADK,ADM,ADNP,ADORA2A,ADPRH,ADSL,AFDN,AFG1L,AGAP3,AGPAT2,AGPAT5,AHSA1,AK4,AK5,AK9,AKAP6,ALDOA,ALS2,ALS2CL,AMBRA1,AMDHD2,AMOT,AMPD2,ANGPT1,ANXA1,APRT,ARAP1,ARF1,ARF3,ARF5,ARFGAP3,ARFRP1,ARHGAP11A,ARHGAP11B,ARHGAP12,AR…	579.91	6.42941e-13
GO:0016043	cellular component organization	biological_process	6006	1535	A2M,AAAS,AAR2,ABCA7,ABCB1,ABCB4,ABI1,ABL2,ABLIM1,ABLIM3,ABRAXAS1,ACAA2,ACACA,ACACB,ACAD9,ACAT1,ACIN1,ACPP,ACSS2,ACTB,ACTG1,ACTN4,ACVR1C,ADAM15,ADAM19,ADAM9,ADAMTS2,ADARB1,ADD1,ADGRB2,ADM,ADNP,ADORA2A,ADPRH,ADRM1,ADSL,AEBP2,AFAP1,AFDN,AFF2,AFG1L,AGO1,AGO2,AGO4,AHI1,AHNAK,AHNAK2,AIF1,AIFM1,AIP,AKAP6,AKAP8L,AKR1C1,AKT1,AKT2,AKT3,ALAS1,ALDOA,ALKBH4,ALS2,ALS2CL,AMBRA1,AMOT,ANAPC15,ANGPT1,ANK3,ANKFY1,A…	1330.9	7.30358e-13
GO:0071840	cellular component organization or biogenesis	biological_process	6228	1584	A2M,AAAS,AAR2,ABCA7,ABCB1,ABCB4,ABI1,ABL2,ABLIM1,ABLIM3,ABRAXAS1,ACAA2,ACACA,ACACB,ACAD9,ACAT1,ACIN1,ACPP,ACSS2,ACTB,ACTG1,ACTN4,ACVR1C,ADAM15,ADAM19,ADAM9,ADAMTS2,ADARB1,ADD1,ADGRB2,ADM,ADNP,ADORA2A,ADPRH,ADRM1,ADSL,AEBP2,AFAP1,AFDN,AFF2,AFG1L,AGO1,AGO2,AGO4,AHI1,AHNAK,AHNAK2,AIF1,AIFM1,AIP,AKAP6,AKAP8L,AKR1C1,AKT1,AKT2,AKT3,ALAS1,ALDOA,ALKBH4,ALS2,ALS2CL,AMBRA1,AMOT,ANAPC15,ANGPT1,ANK3,ANKFY1,A…	1380.09	1.19452e-12
GO:0090304	nucleic acid metabolic process	biological_process	5259	1360	AAAS,AAMDC,AAR2,ABCA2,ABHD14B,ABLIM3,ABRAXAS1,ACAD8,ACIN1,ACTN4,ACVR1,ADARB1,ADGRG3,ADNP,ADORA2A,ADRM1,AEBP2,AES,AFF2,AGO1,AGO2,AGO4,AHCYL1,AHI1,AHNAK,AIFM1,AIP,AKAP8L,AKT1,ALKBH3,ALKBH4,ALYREF,ANKLE1,ANKRD49,ANP32A,ANP32E,ANXA1,ANXA3,AP5Z1,APBB2,APEX1,APOBEC3H,AR,ARHGAP22,ARHGEF2,ARID1B,ARID3A,ARMCX3,ARNT,ARNTL,ARNTL2,ARRB2,ASCC1,ASCC2,ASH2L,ASXL1,ATF2,ATF7IP,ATF7IP2,ATG7,ATMIN,ATP23,ATRIP,ATRX,…	1165.37	1.93284e-12
GO:0080090	regulation of primary metabolic process	biological_process	6301	1598	A2M,AAAS,AAMDC,ABAT,ABCA2,ABCA7,ABCB4,ABHD14B,ABI1,ABLIM3,ABRAXAS1,ABTB1,ACACA,ACACB,ACAD8,ACADM,ACAP2,ACAP3,ACO1,ACOX1,ACSL1,ACTN4,ACVR1,ACVR1C,ADAM9,ADAP2,ADARB1,ADCY9,ADGRG3,ADM,ADNP,ADORA2A,ADPRH,ADRM1,AEBP2,AES,AFDN,AFF2,AGAP3,AGO1,AGO2,AGO4,AHCYL1,AHI1,AHNAK,AHSA1,AIF1,AIFM1,AIP,AKAP6,AKAP8L,AKT1,AKT2,ALAS1,ALKBH4,ALS2,ALS2CL,ALYREF,AMBRA1,AMOT,ANAPC15,ANAPC5,ANGPT1,ANKLE1,ANKRD49,ANKRD54,A…	1396.27	2.41756e-12
GO:0009117	nucleotide metabolic process	biological_process	2208	631	A2M,AAAS,ABCA2,ABCA3,ABCA7,ABCB1,ABCB4,ABCB8,ABCB9,ABCC3,ABCC5,ABCC6,ABCF1,ABHD14B,ACACA,ACACB,ACAP2,ACAP3,ACAT1,ACIN1,ACOT2,ACOT7,ACOT9,ACPP,ACSF2,ACSL1,ACSM3,ACSM6,ACSS2,ADAP2,ADCY9,ADK,ADM,ADNP,ADORA2A,ADPRH,ADSL,AFDN,AFG1L,AGAP3,AGPAT2,AGPAT5,AHSA1,AK4,AK5,AK9,AKAP6,ALDOA,ALS2,ALS2CL,AMDHD2,AMOT,AMPD2,ANGPT1,ANXA1,APRT,ARAP1,ARF1,ARF3,ARF5,ARFGAP3,ARFRP1,ARHGAP11A,ARHGAP11B,ARHGAP12,ARHGAP15,…	489.28	4.72e-12
GO:0006753	nucleoside phosphate metabolic process	biological_process	2214	632	A2M,AAAS,ABCA2,ABCA3,ABCA7,ABCB1,ABCB4,ABCB8,ABCB9,ABCC3,ABCC5,ABCC6,ABCF1,ABHD14B,ACACA,ACACB,ACAP2,ACAP3,ACAT1,ACIN1,ACOT2,ACOT7,ACOT9,ACPP,ACSF2,ACSL1,ACSM3,ACSM6,ACSS2,ADAP2,ADCY9,ADK,ADM,ADNP,ADORA2A,ADPRH,ADSL,AFDN,AFG1L,AGAP3,AGPAT2,AGPAT5,AHSA1,AK4,AK5,AK9,AKAP6,ALDOA,ALS2,ALS2CL,AMDHD2,AMOT,AMPD2,ANGPT1,ANXA1,APRT,ARAP1,ARF1,ARF3,ARF5,ARFGAP3,ARFRP1,ARHGAP11A,ARHGAP11B,ARHGAP12,ARHGAP15,…	490.61	5.53228e-12
GO:1901565	organonitrogen compound catabolic process	biological_process	2536	711	A2M,ABAT,ABCA2,ABCA3,ABCA7,ABCB1,ABCB4,ABCB8,ABCB9,ABCC3,ABCC5,ABCC6,ABCF1,ABTB1,ACAD8,ACAP2,ACAP3,ACAT1,ACIN1,ACOT7,ADA2,ADAM9,ADAP2,ADPRH,ADRM1,AFDN,AFG1L,AGAP3,AHCY,AHSA1,AKT1,ALDH1L2,ALDH4A1,ALDH6A1,ALS2,ALS2CL,AMOT,ANAPC15,ANAPC5,ANGPT1,ANXA1,ANXA2,AP2A2,AP2S1,APC,APOBEC3H,ARAP1,ARF1,ARF3,ARF5,ARFGAP3,ARFRP1,ARHGAP11A,ARHGAP11B,ARHGAP12,ARHGAP15,ARHGAP17,ARHGAP19,ARHGAP21,ARHGAP22,ARHGAP24,A…	561.96	5.85709e-12
GO:0046907	intracellular transport	biological_process	1980	573	AAAS,ABCA2,ACAA2,ACACA,ACACB,ACTN4,ACTR1A,ADGRE2,ADPRH,AHCYL1,AIP,AKAP6,AKAP8L,AKT1,AKT2,ALS2,ALYREF,ANGPT1,ANK3,ANKFY1,ANKLE1,ANKRD54,ANP32A,ANP32E,AP1B1,AP2A2,AP2S1,AP3D1,AP3M2,AP3S2,AP4E1,AP4M1,AP5Z1,APBA1,APC2,ARF1,ARF3,ARF5,ARFGAP3,ARFRP1,ARHGAP21,ARHGEF2,ARNTL,ARV1,ASPSCR1,ATG14,ATG4B,ATG4D,ATG5,ATL2,ATP13A2,ATP2C1,ATP5A1,ATP5F1,ATP5J2,ATP5S,ATP6V0D1,BAG3,BBS4,BBS7,BCAP31,BCAS3,BCL6,BECN1,B…	438.76	7.48907e-12
GO:0031329	regulation of cellular catabolic process	biological_process	1166	365	A2M,AAAS,ABL2,ACACB,ACAP2,ACAP3,ADAM9,ADAP2,ADPRH,AFDN,AGAP3,AGO2,AHSA1,AKT1,AKT2,ALS2,ALS2CL,AMBRA1,AMOT,ANP32A,ANXA2,APEX1,ARAP1,ARFGAP3,ARHGAP11A,ARHGAP11B,ARHGAP12,ARHGAP15,ARHGAP17,ARHGAP19,ARHGAP21,ARHGAP22,ARHGAP24,ARHGAP25,ARHGAP26,ARHGAP27,ARHGAP4,ARHGAP45,ARHGAP5,ARHGAP6,ARHGDIA,ARHGDIB,ARHGEF1,ARHGEF38,ARHGEF6,ARIH2,ARL2,ARNT,ARRB2,ASAP1,ATG101,ATG13,ATG14,ATG7,ATP13A2,ATP6V0A1,ATP6V0A…	258.38	8.83461e-12
GO:0042278	purine nucleoside metabolic process	biological_process	1614	480	A2M,ABCA2,ABCA3,ABCA7,ABCB1,ABCB4,ABCB8,ABCB9,ABCC3,ABCC5,ABCC6,ABCF1,ABHD14B,ACACA,ACACB,ACAP2,ACAP3,ACAT1,ACIN1,ACOT7,ACPP,ADA2,ADAP2,ADK,ADPRH,ADSL,AFDN,AGAP3,AHCY,AHCYL1,AHCYL2,AHSA1,AK4,AK5,AK9,ALDOA,ALS2,ALS2CL,AMOT,ANGPT1,ANXA1,APRT,ARAP1,ARF1,ARF3,ARF5,ARFGAP3,ARFRP1,ARHGAP11A,ARHGAP11B,ARHGAP12,ARHGAP15,ARHGAP17,ARHGAP19,ARHGAP21,ARHGAP22,ARHGAP24,ARHGAP25,ARHGAP26,ARHGAP27,ARHGAP4,ARHGA…	357.65	1.03338e-11
GO:0009116	nucleoside metabolic process	biological_process	1658	491	A2M,ABCA2,ABCA3,ABCA7,ABCB1,ABCB4,ABCB8,ABCB9,ABCC3,ABCC5,ABCC6,ABCF1,ABHD14B,ACACA,ACACB,ACAP2,ACAP3,ACAT1,ACIN1,ACOT7,ACPP,ADA2,ADAP2,ADK,ADPRH,ADSL,AFDN,AGAP3,AHCY,AHCYL1,AHCYL2,AHSA1,AK4,AK5,AK9,ALDOA,ALS2,ALS2CL,AMOT,ANGPT1,ANXA1,APOBEC3H,APRT,ARAP1,ARF1,ARF3,ARF5,ARFGAP3,ARFRP1,ARHGAP11A,ARHGAP11B,ARHGAP12,ARHGAP15,ARHGAP17,ARHGAP19,ARHGAP21,ARHGAP22,ARHGAP24,ARHGAP25,ARHGAP26,ARHGAP27,ARHG…	367.4	1.04838e-11
GO:0009894	regulation of catabolic process	biological_process	1260	389	A2M,AAAS,ABL2,ACACB,ACAP2,ACAP3,ADAM9,ADAP2,ADPRH,AFDN,AGAP3,AGO2,AHSA1,AKT1,AKT2,ALS2,ALS2CL,AMBRA1,AMOT,ANP32A,ANXA2,APC,APEX1,ARAP1,ARFGAP3,ARHGAP11A,ARHGAP11B,ARHGAP12,ARHGAP15,ARHGAP17,ARHGAP19,ARHGAP21,ARHGAP22,ARHGAP24,ARHGAP25,ARHGAP26,ARHGAP27,ARHGAP4,ARHGAP45,ARHGAP5,ARHGAP6,ARHGDIA,ARHGDIB,ARHGEF1,ARHGEF38,ARHGEF6,ARIH2,ARL2,ARNT,ARNTL,ARRB2,ASAP1,ATG101,ATG13,ATG14,ATG4B,ATG7,ATP13A2,…	279.21	1.04838e-11
GO:0009199	ribonucleoside triphosphate metabolic process	biological_process	1678	496	A2M,AAAS,ABCA2,ABCA3,ABCA7,ABCB1,ABCB4,ABCB8,ABCB9,ABCC3,ABCC5,ABCC6,ABCF1,ACAP2,ACAP3,ACIN1,ADAP2,ADPRH,AFDN,AFG1L,AGAP3,AHSA1,AK4,AK5,AK9,ALDOA,ALS2,ALS2CL,AMOT,ANGPT1,ANXA1,ARAP1,ARF1,ARF3,ARF5,ARFGAP3,ARFRP1,ARHGAP11A,ARHGAP11B,ARHGAP12,ARHGAP15,ARHGAP17,ARHGAP19,ARHGAP21,ARHGAP22,ARHGAP24,ARHGAP25,ARHGAP26,ARHGAP27,ARHGAP4,ARHGAP45,ARHGAP5,ARHGAP6,ARHGDIA,ARHGDIB,ARHGEF1,ARHGEF2,ARHGEF28,ARH…	371.84	1.04838e-11
GO:1901657	glycosyl compound metabolic process	biological_process	1678	496	A2M,ABCA2,ABCA3,ABCA7,ABCB1,ABCB4,ABCB8,ABCB9,ABCC3,ABCC5,ABCC6,ABCF1,ABHD10,ABHD14B,ACACA,ACACB,ACAP2,ACAP3,ACAT1,ACIN1,ACOT7,ACPP,ADA2,ADAP2,ADK,ADPRH,ADSL,AFDN,AGAP3,AHCY,AHCYL1,AHCYL2,AHSA1,AK4,AK5,AK9,AKR1B1,AKR1B10,AKR1C1,ALDOA,ALS2,ALS2CL,AMOT,ANGPT1,ANXA1,APOBEC3H,APRT,ARAP1,ARF1,ARF3,ARF5,ARFGAP3,ARFRP1,ARHGAP11A,ARHGAP11B,ARHGAP12,ARHGAP15,ARHGAP17,ARHGAP19,ARHGAP21,ARHGAP22,ARHGAP24,AR…	371.84	1.04838e-11
GO:0046128	purine ribonucleoside metabolic process	biological_process	1611	479	A2M,ABCA2,ABCA3,ABCA7,ABCB1,ABCB4,ABCB8,ABCB9,ABCC3,ABCC5,ABCC6,ABCF1,ABHD14B,ACACA,ACACB,ACAP2,ACAP3,ACAT1,ACIN1,ACOT7,ACPP,ADA2,ADAP2,ADK,ADPRH,ADSL,AFDN,AGAP3,AHCY,AHCYL1,AHCYL2,AHSA1,AK4,AK5,AK9,ALDOA,ALS2,ALS2CL,AMOT,ANGPT1,ANXA1,APRT,ARAP1,ARF1,ARF3,ARF5,ARFGAP3,ARFRP1,ARHGAP11A,ARHGAP11B,ARHGAP12,ARHGAP15,ARHGAP17,ARHGAP19,ARHGAP21,ARHGAP22,ARHGAP24,ARHGAP25,ARHGAP26,ARHGAP27,ARHGAP4,ARHGA…	356.99	1.04838e-11
GO:0009205	purine ribonucleoside triphosphate metabolic process	biological_process	1673	494	A2M,AAAS,ABCA2,ABCA3,ABCA7,ABCB1,ABCB4,ABCB8,ABCB9,ABCC3,ABCC5,ABCC6,ABCF1,ACAP2,ACAP3,ACIN1,ADAP2,ADPRH,AFDN,AFG1L,AGAP3,AHSA1,AK4,AK5,AK9,ALDOA,ALS2,ALS2CL,AMOT,ANGPT1,ANXA1,ARAP1,ARF1,ARF3,ARF5,ARFGAP3,ARFRP1,ARHGAP11A,ARHGAP11B,ARHGAP12,ARHGAP15,ARHGAP17,ARHGAP19,ARHGAP21,ARHGAP22,ARHGAP24,ARHGAP25,ARHGAP26,ARHGAP27,ARHGAP4,ARHGAP45,ARHGAP5,ARHGAP6,ARHGDIA,ARHGDIB,ARHGEF1,ARHGEF2,ARHGEF28,ARH…	370.73	1.40264e-11
GO:0009119	ribonucleoside metabolic process	biological_process	1638	485	A2M,ABCA2,ABCA3,ABCA7,ABCB1,ABCB4,ABCB8,ABCB9,ABCC3,ABCC5,ABCC6,ABCF1,ABHD14B,ACACA,ACACB,ACAP2,ACAP3,ACAT1,ACIN1,ACOT7,ACPP,ADA2,ADAP2,ADK,ADPRH,ADSL,AFDN,AGAP3,AHCY,AHCYL1,AHCYL2,AHSA1,AK4,AK5,AK9,ALDOA,ALS2,ALS2CL,AMOT,ANGPT1,ANXA1,APOBEC3H,APRT,ARAP1,ARF1,ARF3,ARF5,ARFGAP3,ARFRP1,ARHGAP11A,ARHGAP11B,ARHGAP12,ARHGAP15,ARHGAP17,ARHGAP19,ARHGAP21,ARHGAP22,ARHGAP24,ARHGAP25,ARHGAP26,ARHGAP27,ARHG…	362.97	1.46844e-11
GO:0009144	purine nucleoside triphosphate metabolic process	biological_process	1679	495	A2M,AAAS,ABCA2,ABCA3,ABCA7,ABCB1,ABCB4,ABCB8,ABCB9,ABCC3,ABCC5,ABCC6,ABCF1,ACAP2,ACAP3,ACIN1,ADAP2,ADK,ADPRH,AFDN,AFG1L,AGAP3,AHSA1,AK4,AK5,AK9,ALDOA,ALS2,ALS2CL,AMOT,ANGPT1,ANXA1,ARAP1,ARF1,ARF3,ARF5,ARFGAP3,ARFRP1,ARHGAP11A,ARHGAP11B,ARHGAP12,ARHGAP15,ARHGAP17,ARHGAP19,ARHGAP21,ARHGAP22,ARHGAP24,ARHGAP25,ARHGAP26,ARHGAP27,ARHGAP4,ARHGAP45,ARHGAP5,ARHGAP6,ARHGDIA,ARHGDIB,ARHGEF1,ARHGEF2,ARHGEF28…	372.06	1.69405e-11
GO:0051171	regulation of nitrogen compound metabolic process	biological_process	6161	1558	A2M,AAAS,AAMDC,ABAT,ABCA2,ABCA7,ABHD14B,ABI1,ABLIM3,ABRAXAS1,ABTB1,ACAD8,ACAP2,ACAP3,ACO1,ACSL1,ACTN4,ACVR1,ACVR1C,ADAM9,ADAP2,ADARB1,ADCY9,ADGRG3,ADM,ADNP,ADORA2A,ADPRH,ADRM1,AEBP2,AES,AFDN,AFF2,AGAP3,AGO1,AGO2,AGO4,AHCYL1,AHI1,AHNAK,AHSA1,AIF1,AIFM1,AIP,AKAP6,AKAP8L,AKT1,AKT2,ALKBH4,ALS2,ALS2CL,ALYREF,AMOT,ANAPC15,ANAPC5,ANGPT1,ANKLE1,ANKRD49,ANKRD54,ANKRD6,ANP32A,ANXA2,ANXA3,APBB2,APC,APEX1,AP…	1365.24	1.947e-11
GO:0009141	nucleoside triphosphate metabolic process	biological_process	1697	499	A2M,AAAS,ABCA2,ABCA3,ABCA7,ABCB1,ABCB4,ABCB8,ABCB9,ABCC3,ABCC5,ABCC6,ABCF1,ACAP2,ACAP3,ACIN1,ADAP2,ADK,ADPRH,AFDN,AFG1L,AGAP3,AHSA1,AK4,AK5,AK9,ALDOA,ALS2,ALS2CL,AMOT,ANGPT1,ANXA1,ARAP1,ARF1,ARF3,ARF5,ARFGAP3,ARFRP1,ARHGAP11A,ARHGAP11B,ARHGAP12,ARHGAP15,ARHGAP17,ARHGAP19,ARHGAP21,ARHGAP22,ARHGAP24,ARHGAP25,ARHGAP26,ARHGAP27,ARHGAP4,ARHGAP45,ARHGAP5,ARHGAP6,ARHGDIA,ARHGDIB,ARHGEF1,ARHGEF2,ARHGEF28…	376.05	2.08674e-11
GO:0016070	RNA metabolic process	biological_process	4663	1211	AAAS,AAMDC,AAR2,ABCA2,ABHD14B,ABLIM3,ACAD8,ACIN1,ACTN4,ACVR1,ADARB1,ADGRG3,ADNP,ADORA2A,ADRM1,AEBP2,AES,AFF2,AGO1,AGO2,AGO4,AHCYL1,AHI1,AHNAK,AIP,AKAP8L,AKT1,ALKBH3,ALKBH4,ALYREF,ANKRD49,ANP32A,ANXA3,APBB2,APEX1,AR,ARHGAP22,ARHGEF2,ARID1B,ARID3A,ARMCX3,ARNT,ARNTL,ARNTL2,ARRB2,ASCC1,ASCC2,ASH2L,ASXL1,ATF2,ATF7IP,ATF7IP2,ATMIN,ATRX,ATXN7,AURKAIP1,AUTS2,BACH1,BAG3,BAZ1A,BAZ2A,BAZ2B,BBS7,BBX,BCAS2,BC…	1033.3	3.41793e-11
GO:0034404	nucleobase-containing small molecule biosynthetic process	biological_process	1691	496	A2M,AAAS,ABCA2,ABCA3,ABCA7,ABCB1,ABCB4,ABCB8,ABCB9,ABCC3,ABCC5,ABCC6,ABCF1,ACACA,ACACB,ACAP2,ACAP3,ACAT1,ACIN1,ACOT7,ADA2,ADAP2,ADK,ADPRH,ADSL,AFDN,AGAP3,AHSA1,AK5,AK9,ALDOA,ALS2,ALS2CL,AMOT,ANGPT1,ANXA1,APRT,ARAP1,ARF1,ARF3,ARF5,ARFGAP3,ARFRP1,ARHGAP11A,ARHGAP11B,ARHGAP12,ARHGAP15,ARHGAP17,ARHGAP19,ARHGAP21,ARHGAP22,ARHGAP24,ARHGAP25,ARHGAP26,ARHGAP27,ARHGAP4,ARHGAP45,ARHGAP5,ARHGAP6,ARHGDIA,ARH…	374.72	3.864e-11
GO:0044282	small molecule catabolic process	biological_process	1935	557	A2M,AAAS,ABAT,ABCA2,ABCA3,ABCA7,ABCB1,ABCB4,ABCB8,ABCB9,ABCC3,ABCC5,ABCC6,ABCF1,ABHD10,ACAA2,ACACB,ACAD10,ACAD11,ACAD8,ACADM,ACAP2,ACAP3,ACAT1,ACIN1,ACOX1,ADA2,ADAP2,ADPRH,AFDN,AGAP3,AHCY,AHSA1,AKR1B10,AKT1,AKT2,ALDH1L2,ALDH3A2,ALDH4A1,ALDH6A1,ALDOA,ALS2,ALS2CL,AMDHD2,AMOT,ANGPT1,ANXA1,APOBEC3H,ARAP1,ARF1,ARF3,ARF5,ARFGAP3,ARFRP1,ARHGAP11A,ARHGAP11B,ARHGAP12,ARHGAP15,ARHGAP17,ARHGAP19,ARHGAP21,AR…	428.79	3.9648e-11
GO:0000278	mitotic cell cycle	biological_process	963	308	AAAS,ABCB1,ACTR1A,ACVR1,AIF1,AKAP8L,AKT1,ANAPC15,ANAPC5,ANK3,ANXA1,APC,APEX1,ARHGEF2,ARID3A,ASNS,ATF2,AURKA,AURKAIP1,BACH1,BBS4,BCAT1,BECN1,BID,BIRC2,BLM,BORA,BRD7,BRSK2,BUB1,CACUL1,CALM3,CARM1,CCNY,CDC14A,CDC14B,CDC16,CDC20,CDC27,CDC42,CDK11A,CDK11B,CDK14,CDK4,CDK5RAP2,CDK5RAP3,CDK6,CDK7,CDKN1C,CENPE,CENPF,CENPJ,CEP152,CEP250,CEP290,CEP57,CEP63,CEP70,CEP76,CEP78,CEP97,CFL1,CHEK1,CHMP2B,CKAP2,CKA…	213.4	4.22479e-11
GO:0051641	cellular localization	biological_process	3491	932	A2M,AAAS,ABAT,ABCA2,ABCA7,ABHD2,ACAA2,ACACA,ACACB,ACAP2,ACPP,ACTN4,ACTR1A,ACVR1C,ADA2,ADAM9,ADGRE2,ADGRE3,ADGRG3,ADM,ADORA2A,ADPRH,AGL,AGPAT2,AHCYL1,AHI1,AIP,AKAP3,AKAP6,AKAP8L,AKT1,AKT2,ALDOA,ALS2,ALYREF,AMOT,ANGPT1,ANK3,ANKFY1,ANKLE1,ANKRD54,ANO6,ANP32A,ANP32E,ANXA1,ANXA2,ANXA3,ANXA5,AP1B1,AP2A2,AP2S1,AP3D1,AP3M2,AP3S2,AP4E1,AP4M1,AP5Z1,APBA1,APC,APC2,APEH,APLP2,APOOL,APRT,ARF1,ARF3,ARF5,ARFGAP…	773.59	9.59226e-11
GO:0010467	gene expression	biological_process	5570	1416	A2M,AAAS,AAMDC,AAR2,ABCA2,ABCF1,ABHD14B,ABLIM3,ABTB1,ACACB,ACAD8,ACIN1,ACO1,ACSM6,ACTA2,ACTB,ACVR1,ADAMTS2,ADARB1,ADGRG3,ADNP,ADORA2A,ADRM1,AEBP2,AES,AFF2,AGO1,AGO2,AGO4,AHCYL1,AHI1,AHNAK,AIF1,AIFM1,AIP,AKAP8L,AKT1,AKT2,ALKBH3,ALKBH4,ALYREF,ANK3,ANKRD49,ANP32A,ANXA3,APBA1,APBA2,APBB2,APEH,APEX1,AR,ARHGAP22,ARHGEF2,ARID1B,ARID3A,ARMCX3,ARNT,ARNTL,ARNTL2,ARRB2,ASCC1,ASCC2,ASGR2,ASH2L,ASPH,ASXL1,ATF…	1234.28	1.18e-10
GO:0009059	macromolecule biosynthetic process	biological_process	5211	1333	AAAS,AAMDC,ABCA2,ABCA7,ABCC5,ABCF1,ABHD14B,ABLIM3,ABTB1,ACAD8,ACO1,ACTN4,ACVR1,ADGRG3,ADNP,ADORA2A,ADRM1,AEBP2,AES,AGL,AGO1,AGO2,AGO4,AHI1,AIP,AKAP8L,AKT1,AKT2,ALAS1,ALG13,ALG3,ALG9,ALKBH4,ALYREF,ANGPT1,ANKRD49,ANP32A,ANXA3,APBB2,APEH,APEX1,AR,ARHGAP22,ARHGEF2,ARID1B,ARID3A,ARMCX3,ARNT,ARNTL,ARNTL2,ARRB2,ASCC1,ASCC2,ASGR2,ASH2L,ASXL1,ATF2,ATF7IP,ATF7IP2,ATG10,ATG4B,ATG4D,ATG5,ATG7,ATMIN,ATRIP,ATR…	1154.73	1.31644e-10
GO:0044283	small molecule biosynthetic process	biological_process	2268	636	A2M,AAAS,ABAT,ABCA2,ABCA3,ABCA7,ABCB1,ABCB4,ABCB8,ABCB9,ABCC3,ABCC5,ABCC6,ABCF1,ACAA2,ACACA,ACACB,ACADM,ACAP2,ACAP3,ACAT1,ACIN1,ACOT7,ACSM3,ACSM6,ACSS2,ADA2,ADAP2,ADK,ADM,ADPRH,ADSL,AFDN,AGAP3,AHCY,AHSA1,AK5,AK9,AKR1B1,ALDOA,ALS2,ALS2CL,AMOT,ANGPT1,ANXA1,APRT,ARAP1,ARF1,ARF3,ARF5,ARFGAP3,ARFRP1,ARHGAP11A,ARHGAP11B,ARHGAP12,ARHGAP15,ARHGAP17,ARHGAP19,ARHGAP21,ARHGAP22,ARHGAP24,ARHGAP25,ARHGAP26,AR…	502.58	1.32668e-10
GO:0034645	cellular macromolecule biosynthetic process	biological_process	5028	1289	AAMDC,ABCA2,ABCA7,ABCF1,ABHD14B,ABLIM3,ABTB1,ACAD8,ACO1,ACVR1,ADGRG3,ADNP,ADORA2A,ADRM1,AEBP2,AES,AGL,AGO1,AGO2,AGO4,AHI1,AKAP8L,AKT1,AKT2,ALG13,ALG3,ALG9,ALKBH4,ALYREF,ANKRD49,ANP32A,ANXA3,APBB2,APEH,APEX1,AR,ARHGAP22,ARHGEF2,ARID1B,ARID3A,ARMCX3,ARNT,ARNTL,ARNTL2,ARRB2,ASCC1,ASCC2,ASGR2,ASH2L,ASXL1,ATF2,ATF7IP,ATF7IP2,ATG10,ATG4B,ATG4D,ATG5,ATG7,ATMIN,ATRIP,ATRX,ATXN7,AURKAIP1,AUTS2,B3GALT1,B3G…	1114.18	2.10255e-10
GO:1901135	carbohydrate derivative metabolic process	biological_process	2792	762	A2M,AAAS,ABCA2,ABCA3,ABCA7,ABCB1,ABCB4,ABCB8,ABCB9,ABCC3,ABCC5,ABCC6,ABCF1,ABHD10,ABHD14B,ACACA,ACACB,ACAP2,ACAP3,ACAT1,ACIN1,ACOT2,ACOT7,ACOT9,ACPP,ACSF2,ACSL1,ACSM3,ACSM6,ACSS2,ADA2,ADAP2,ADCY9,ADK,ADM,ADNP,ADORA2A,ADPRH,ADSL,AFDN,AFG1L,AGAP3,AHCY,AHCYL1,AHCYL2,AHSA1,AK4,AK5,AK9,AKAP6,AKR1B1,AKR1B10,AKR1C1,AKT1,ALDOA,ALG13,ALG3,ALG9,ALS2,ALS2CL,AMDHD2,AMOT,AMPD2,ANGPT1,ANXA1,APOBEC3H,APRT,ARAP1…	618.69	2.2191e-10
GO:0051726	regulation of cell cycle	biological_process	1111	343	ABRAXAS1,ACTR1A,ADARB1,AIF1,AKT1,AKT2,ANAPC15,ANXA1,APBB2,APC,APEX1,ARID3A,ARNTL,ASNS,ATF2,ATRIP,ATRX,AURKA,AURKAIP1,BABAM2,BAP1,BBS4,BECN1,BID,BIN1,BIRC2,BLM,BMI1,BOP1,BORA,BRCA1,BRD7,BRIP1,BUB1,C6orf89,CAB39,CAPN3,CARM1,CCAR2,CCDC36,CCNC,CCND3,CCNF,CCNL2,CCNY,CCNYL1,CCPG1,CDC14A,CDC14B,CDC16,CDC20,CDC27,CDC37,CDC42,CDK11A,CDK11B,CDK14,CDK4,CDK5RAP1,CDK5RAP2,CDK5RAP3,CDK6,CDK7,CDKN1C,CENPE,CENPF…	246.19	2.91529e-10
GO:0072521	purine-containing compound metabolic process	biological_process	2096	591	A2M,AAAS,ABCA2,ABCA3,ABCA7,ABCB1,ABCB4,ABCB8,ABCB9,ABCC3,ABCC5,ABCC6,ABCF1,ABHD14B,ACACA,ACACB,ACAP2,ACAP3,ACAT1,ACIN1,ACOT2,ACOT7,ACOT9,ACPP,ACSF2,ACSL1,ACSM3,ACSM6,ACSS2,ADA2,ADAP2,ADCY9,ADK,ADM,ADNP,ADORA2A,ADPRH,ADSL,AFDN,AFG1L,AGAP3,AHCY,AHCYL1,AHCYL2,AHSA1,AK4,AK5,AK9,AKAP6,ALDOA,ALS2,ALS2CL,AMOT,AMPD2,ANGPT1,ANXA1,APRT,ARAP1,ARF1,ARF3,ARF5,ARFGAP3,ARFRP1,ARHGAP11A,ARHGAP11B,ARHGAP12,ARHGAP…	464.46	3.44765e-10
GO:0051128	regulation of cellular component organization	biological_process	2186	612	ABCA7,ABCB4,ABL2,ACAA2,ACTN4,ADAM15,ADAM9,ADD1,ADGRB2,ADNP,ADPRH,AFAP1,AGO4,AHI1,AKAP6,AKAP8L,AKT1,AKT2,ALDOA,ANAPC15,ANGPT1,ANKFY1,ANO6,ANXA1,ANXA2,AP2S1,APBB2,APC,APOPT1,AR,ARAP1,ARF1,ARFIP2,ARHGAP15,ARHGAP4,ARHGAP6,ARHGDIA,ARHGDIB,ARHGEF2,ARL2,ARPC2,ARRB2,ASAP1,ASPH,ATF7IP,ATG5,ATG7,ATP13A2,ATRX,ATXN2L,AURKA,AURKAIP1,AUTS2,B2M,BAG5,BAP1,BBS4,BCAS3,BCL6,BECN1,BICD1,BID,BIN1,BMP2K,BOK,BORA,BRAF,…	484.41	5.2392e-10
GO:0019693	ribose phosphate metabolic process	biological_process	2054	579	A2M,AAAS,ABCA2,ABCA3,ABCA7,ABCB1,ABCB4,ABCB8,ABCB9,ABCC3,ABCC5,ABCC6,ABCF1,ABHD14B,ACACA,ACACB,ACAP2,ACAP3,ACAT1,ACIN1,ACOT2,ACOT7,ACOT9,ACSF2,ACSL1,ACSM3,ACSM6,ACSS2,ADAP2,ADCY9,ADK,ADM,ADNP,ADORA2A,ADPRH,ADSL,AFDN,AFG1L,AGAP3,AHSA1,AK4,AK5,AK9,AKAP6,ALDOA,ALS2,ALS2CL,AMOT,AMPD2,ANGPT1,ANXA1,APRT,ARAP1,ARF1,ARF3,ARF5,ARFGAP3,ARFRP1,ARHGAP11A,ARHGAP11B,ARHGAP12,ARHGAP15,ARHGAP17,ARHGAP19,ARHGAP21…	455.16	6.28225e-10
GO:0009166	nucleotide catabolic process	biological_process	1597	465	A2M,AAAS,ABCA2,ABCA3,ABCA7,ABCB1,ABCB4,ABCB8,ABCB9,ABCC3,ABCC5,ABCC6,ABCF1,ACAP2,ACAP3,ACAT1,ACIN1,ACOT7,ADAP2,ADPRH,AFDN,AGAP3,AHSA1,ALDOA,ALS2,ALS2CL,AMOT,ANGPT1,ANXA1,ARAP1,ARF1,ARF3,ARF5,ARFGAP3,ARFRP1,ARHGAP11A,ARHGAP11B,ARHGAP12,ARHGAP15,ARHGAP17,ARHGAP19,ARHGAP21,ARHGAP22,ARHGAP24,ARHGAP25,ARHGAP26,ARHGAP27,ARHGAP4,ARHGAP45,ARHGAP5,ARHGAP6,ARHGDIA,ARHGDIB,ARHGEF1,ARHGEF2,ARHGEF28,ARHGEF38,…	353.89	7.021e-10
GO:1903047	mitotic cell cycle process	biological_process	785	255	AAAS,ABCB1,ACTR1A,ACVR1,AIF1,AKAP8L,AKT1,ANAPC15,ANK3,ANXA1,APC,APEX1,ARHGEF2,ARID3A,ATF2,AURKA,AURKAIP1,BACH1,BBS4,BCAT1,BECN1,BID,BIRC2,BLM,BORA,BRD7,BRSK2,BUB1,CACUL1,CALM3,CARM1,CCNY,CDC14A,CDC14B,CDC16,CDC20,CDC27,CDC42,CDK14,CDK4,CDK5RAP2,CDK5RAP3,CDK6,CDK7,CDKN1C,CENPE,CENPF,CENPJ,CEP152,CEP250,CEP290,CEP57,CEP63,CEP70,CEP76,CEP78,CEP97,CFL1,CHEK1,CHMP2B,CKAP2,CKAP5,CLASP1,CLASP2,CLSPN,CNO…	173.95	7.46795e-10
GO:0046434	organophosphate catabolic process	biological_process	1654	479	A2M,AAAS,ABCA2,ABCA3,ABCA7,ABCB1,ABCB4,ABCB8,ABCB9,ABCC3,ABCC5,ABCC6,ABCF1,ACAP2,ACAP3,ACAT1,ACIN1,ACOT7,ADAP2,ADPRH,AFDN,AGAP3,AHSA1,ALDOA,ALS2,ALS2CL,AMOT,ANGPT1,ANXA1,ARAP1,ARF1,ARF3,ARF5,ARFGAP3,ARFRP1,ARHGAP11A,ARHGAP11B,ARHGAP12,ARHGAP15,ARHGAP17,ARHGAP19,ARHGAP21,ARHGAP22,ARHGAP24,ARHGAP25,ARHGAP26,ARHGAP27,ARHGAP4,ARHGAP45,ARHGAP5,ARHGAP6,ARHGDIA,ARHGDIB,ARHGEF1,ARHGEF2,ARHGEF28,ARHGEF38,…	366.52	7.76886e-10
GO:0019219	regulation of nucleobase-containing compound metabolic process	biological_process	4663	1199	A2M,AAAS,AAMDC,ABCA2,ABHD14B,ABLIM3,ABRAXAS1,ACAD8,ACAP2,ACAP3,ACTN4,ACVR1,ADAP2,ADCY9,ADGRG3,ADM,ADNP,ADORA2A,ADPRH,AEBP2,AES,AFDN,AFF2,AGAP3,AGO1,AGO2,AHCYL1,AHI1,AHNAK,AHSA1,AIP,AKAP6,AKAP8L,AKT1,ALKBH4,ALS2,ALS2CL,ALYREF,AMOT,ANKLE1,ANKRD49,ANP32A,ANXA3,APBB2,APEX1,AR,ARAP1,ARFGAP3,ARHGAP11A,ARHGAP11B,ARHGAP12,ARHGAP15,ARHGAP17,ARHGAP19,ARHGAP21,ARHGAP22,ARHGAP24,ARHGAP25,ARHGAP26,ARHGAP27,AR…	1033.3	8.72256e-10
GO:0009259	ribonucleotide metabolic process	biological_process	2039	574	A2M,AAAS,ABCA2,ABCA3,ABCA7,ABCB1,ABCB4,ABCB8,ABCB9,ABCC3,ABCC5,ABCC6,ABCF1,ABHD14B,ACACA,ACACB,ACAP2,ACAP3,ACAT1,ACIN1,ACOT2,ACOT7,ACOT9,ACSF2,ACSL1,ACSM3,ACSM6,ACSS2,ADAP2,ADCY9,ADK,ADM,ADNP,ADORA2A,ADPRH,ADSL,AFDN,AFG1L,AGAP3,AHSA1,AK4,AK5,AK9,AKAP6,ALDOA,ALS2,ALS2CL,AMOT,AMPD2,ANGPT1,ANXA1,APRT,ARAP1,ARF1,ARF3,ARF5,ARFGAP3,ARFRP1,ARHGAP11A,ARHGAP11B,ARHGAP12,ARHGAP15,ARHGAP17,ARHGAP19,ARHGAP21…	451.83	9.52074e-10
GO:0043170	macromolecule metabolic process	biological_process	9455	2276	A2M,AAAS,AAMDC,AAR2,AATK,ABCA2,ABCA3,ABCA7,ABCC5,ABCF1,ABHD14B,ABI1,ABI3,ABL2,ABLIM3,ABRAXAS1,ABTB1,ACACA,ACACB,ACAD8,ACIN1,ACO1,ACSL1,ACSM6,ACTA2,ACTB,ACTN4,ACVR1,ACVR1C,ADA2,ADAM15,ADAM19,ADAM22,ADAM32,ADAM9,ADAMTS10,ADAMTS2,ADARB1,ADCY9,ADD1,ADGRG3,ADM,ADNP,ADORA2A,ADPRH,ADRM1,AEBP2,AES,AFF2,AFG1L,AGBL2,AGL,AGO1,AGO2,AGO4,AHCYL1,AHI1,AHNAK,AIF1,AIFM1,AIP,AKAP6,AKAP8L,AKT1,AKT2,AKT3,ALAS1,ALG13…	2095.18	1.1328e-09
GO:1901292	nucleoside phosphate catabolic process	biological_process	1603	465	A2M,AAAS,ABCA2,ABCA3,ABCA7,ABCB1,ABCB4,ABCB8,ABCB9,ABCC3,ABCC5,ABCC6,ABCF1,ACAP2,ACAP3,ACAT1,ACIN1,ACOT7,ADAP2,ADPRH,AFDN,AGAP3,AHSA1,ALDOA,ALS2,ALS2CL,AMOT,ANGPT1,ANXA1,ARAP1,ARF1,ARF3,ARF5,ARFGAP3,ARFRP1,ARHGAP11A,ARHGAP11B,ARHGAP12,ARHGAP15,ARHGAP17,ARHGAP19,ARHGAP21,ARHGAP22,ARHGAP24,ARHGAP25,ARHGAP26,ARHGAP27,ARHGAP4,ARHGAP45,ARHGAP5,ARHGAP6,ARHGDIA,ARHGDIB,ARHGEF1,ARHGEF2,ARHGEF28,ARHGEF38,…	355.22	1.20723e-09
GO:0060255	regulation of macromolecule metabolic process	biological_process	6095	1526	A2M,AAAS,AAMDC,ABCA2,ABCA7,ABHD14B,ABI1,ABLIM3,ABRAXAS1,ABTB1,ACACB,ACAD8,ACO1,ACSL1,ACSM6,ACTA2,ACTB,ACTN4,ACVR1,ACVR1C,ADAM9,ADARB1,ADCY9,ADGRG3,ADNP,ADORA2A,ADRM1,AEBP2,AES,AFF2,AGO1,AGO2,AGO4,AHCYL1,AHI1,AHNAK,AIF1,AIFM1,AIP,AKAP6,AKAP8L,AKT1,AKT2,ALKBH3,ALKBH4,ALS2,ALYREF,ANAPC15,ANAPC5,ANGPT1,ANK3,ANKLE1,ANKRD49,ANKRD54,ANKRD6,ANP32A,ANXA2,ANXA3,APBA1,APBA2,APBB2,APC,APEX1,APLP2,APOPT1,AR,A…	1350.62	1.38015e-09
GO:0051649	establishment of localization in cell	biological_process	3106	831	A2M,AAAS,ABAT,ABCA2,ABHD2,ACAA2,ACACA,ACACB,ACPP,ACTN4,ACTR1A,ACVR1C,ADA2,ADAM9,ADGRE2,ADGRE3,ADGRG3,ADM,ADORA2A,ADPRH,AGL,AGPAT2,AHCYL1,AIP,AKAP3,AKAP6,AKAP8L,AKT1,AKT2,ALDOA,ALS2,ALYREF,ANGPT1,ANK3,ANKFY1,ANKLE1,ANKRD54,ANO6,ANP32A,ANP32E,ANXA1,ANXA2,ANXA3,ANXA5,AP1B1,AP2A2,AP2S1,AP3D1,AP3M2,AP3S2,AP4E1,AP4M1,AP5Z1,APBA1,APC2,APEH,APLP2,APOOL,APRT,ARF1,ARF3,ARF5,ARFGAP3,ARFRP1,ARHGAP21,ARHGAP45…	688.27	1.46844e-09
GO:0009150	purine ribonucleotide metabolic process	biological_process	2024	569	A2M,AAAS,ABCA2,ABCA3,ABCA7,ABCB1,ABCB4,ABCB8,ABCB9,ABCC3,ABCC5,ABCC6,ABCF1,ABHD14B,ACACA,ACACB,ACAP2,ACAP3,ACAT1,ACIN1,ACOT2,ACOT7,ACOT9,ACSF2,ACSL1,ACSM3,ACSM6,ACSS2,ADAP2,ADCY9,ADK,ADM,ADNP,ADORA2A,ADPRH,ADSL,AFDN,AFG1L,AGAP3,AHSA1,AK4,AK5,AK9,AKAP6,ALDOA,ALS2,ALS2CL,AMOT,AMPD2,ANGPT1,ANXA1,APRT,ARAP1,ARF1,ARF3,ARF5,ARFGAP3,ARFRP1,ARHGAP11A,ARHGAP11B,ARHGAP12,ARHGAP15,ARHGAP17,ARHGAP19,ARHGAP21…	448.51	1.46844e-09
GO:0006163	purine nucleotide metabolic process	biological_process	2042	573	A2M,AAAS,ABCA2,ABCA3,ABCA7,ABCB1,ABCB4,ABCB8,ABCB9,ABCC3,ABCC5,ABCC6,ABCF1,ABHD14B,ACACA,ACACB,ACAP2,ACAP3,ACAT1,ACIN1,ACOT2,ACOT7,ACOT9,ACSF2,ACSL1,ACSM3,ACSM6,ACSS2,ADAP2,ADCY9,ADK,ADM,ADNP,ADORA2A,ADPRH,ADSL,AFDN,AFG1L,AGAP3,AHSA1,AK4,AK5,AK9,AKAP6,ALDOA,ALS2,ALS2CL,AMOT,AMPD2,ANGPT1,ANXA1,APRT,ARAP1,ARF1,ARF3,ARF5,ARFGAP3,ARFRP1,ARHGAP11A,ARHGAP11B,ARHGAP12,ARHGAP15,ARHGAP17,ARHGAP19,ARHGAP21…	452.5	1.69229e-09
GO:0009889	regulation of biosynthetic process	biological_process	4844	1237	A2M,AAAS,AAMDC,ABCA2,ABCA7,ABHD14B,ABLIM3,ACACA,ACACB,ACAD8,ACAP2,ACAP3,ACO1,ACTN4,ACVR1,ADAP2,ADCY9,ADGRG3,ADM,ADNP,ADORA2A,ADPRH,AEBP2,AES,AFDN,AGAP3,AGO1,AGO2,AGO4,AHI1,AHSA1,AIF1,AIP,AKAP6,AKAP8L,AKT1,AKT2,ALKBH4,ALS2,ALS2CL,ALYREF,AMOT,ANKRD49,ANP32A,ANXA1,ANXA3,APBB2,APEX1,AR,ARAP1,ARFGAP3,ARHGAP11A,ARHGAP11B,ARHGAP12,ARHGAP15,ARHGAP17,ARHGAP19,ARHGAP21,ARHGAP22,ARHGAP24,ARHGAP25,ARHGAP26,A…	1073.4	2.26901e-09
GO:0044085	cellular component biogenesis	biological_process	2925	785	AAR2,ABCA7,ABLIM1,ABLIM3,ACACA,ACACB,ACAD9,ACAT1,ACPP,ACTB,ACTG1,ACTN4,ADD1,ADGRB2,ADNP,ADRM1,ADSL,AGO1,AGO2,AGO4,AHI1,AHNAK,AIF1,AKR1C1,ALDOA,AMBRA1,ANGPT1,ANK3,ANO6,ANP32A,ANP32E,ANXA2,ANXA6,AP2S1,APBA1,APC,AR,ARAP1,ARF1,ARFIP2,ARHGAP6,ARHGEF2,ARHGEF6,ARID1B,ARL2,ARPC2,ASAP1,ATF7IP,ATG101,ATG13,ATG14,ATG16L2,ATG4B,ATG4D,ATG5,ATG7,ATG9B,ATL2,ATMIN,ATP6V0A1,ATP6V0A2,ATP6V0D1,ATP6V1D,ATRX,ATXN2L,A…	648.16	3.304e-09
GO:0031326	regulation of cellular biosynthetic process	biological_process	4790	1223	A2M,AAAS,AAMDC,ABCA2,ABCA7,ABHD14B,ABLIM3,ACAD8,ACAP2,ACAP3,ACO1,ACTN4,ACVR1,ADAP2,ADCY9,ADGRG3,ADM,ADNP,ADORA2A,ADPRH,AEBP2,AES,AFDN,AGAP3,AGO1,AGO2,AGO4,AHI1,AHSA1,AIF1,AIP,AKAP6,AKAP8L,AKT1,AKT2,ALKBH4,ALS2,ALS2CL,ALYREF,AMOT,ANKRD49,ANP32A,ANXA1,ANXA3,APBB2,APEX1,AR,ARAP1,ARFGAP3,ARHGAP11A,ARHGAP11B,ARHGAP12,ARHGAP15,ARHGAP17,ARHGAP19,ARHGAP21,ARHGAP22,ARHGAP24,ARHGAP25,ARHGAP26,ARHGAP27,ARHG…	1061.44	3.38174e-09
GO:0017144	drug metabolic process	biological_process	1192	358	AAAS,ABAT,ABCA2,ABCA3,ABCA7,ABCB1,ABCB4,ABCB8,ABCB9,ABCC3,ABCC5,ABCC6,ABCF1,ACACA,ACACB,ACAT1,ACIN1,ACO1,ACOX1,ACPP,ACSL1,ACSS2,ADA2,ADK,ADM,ADSL,AFG1L,AHCY,AHCYL1,AHCYL2,AHSA1,AIF1,AK4,AK5,AK9,AKR1B1,AKR1B10,AKR1C1,AKT1,ALDH1L2,ALDH3A2,ALDOA,AMDHD2,ANXA1,APRT,ARNT,ASNS,ATF7IP,ATP11A,ATP13A1,ATP13A2,ATP13A3,ATP1A4,ATP2A3,ATP2B1,ATP2C1,ATP2C2,ATP4B,ATP5A1,ATP5F1,ATP5J2,ATP5S,ATP6V0A1,ATP6V0A2,ATP6…	264.14	3.68819e-09
GO:0009161	ribonucleoside monophosphate metabolic process	biological_process	751	242	AAAS,ABCA2,ABCA3,ABCA7,ABCB1,ABCB4,ABCB8,ABCB9,ABCC3,ABCC5,ABCC6,ABCF1,ACIN1,ADK,ADSL,AFG1L,AHSA1,AK4,AK5,AK9,ALDOA,AMPD2,ANXA1,APRT,ARNT,ATF7IP,ATIC,ATP11A,ATP13A1,ATP13A2,ATP13A3,ATP1A4,ATP2A3,ATP2B1,ATP2C1,ATP2C2,ATP4B,ATP5A1,ATP5F1,ATP5J2,ATP5S,ATP6V0A1,ATP6V0A2,ATP6V0B,ATP6V0D1,ATP6V0E2,ATP6V1B2,ATP6V1C1,ATP6V1D,ATP6V1H,ATRX,BAG3,BAG5,BID,BLM,BPGM,BPTF,BRIP1,BRSK2,CARNS1,CBFA2T3,CDK7,CENPE,C…	166.42	5.45717e-09
GO:0044265	cellular macromolecule catabolic process	biological_process	1048	320	ABTB1,ADRM1,AFG1L,AGO1,AGO2,AGO4,AKT1,ANAPC15,ANAPC5,ANP32A,ANXA2,AP2A2,AP2S1,APC,APEX1,ARIH2,ARNTL,ARRB2,ASB2,AURKA,BAG5,BAG6,BAP1,BBS7,BFAR,BIRC2,BLM,BNIP3L,BRCA1,BRIP1,BTBD2,BTBD3,BTBD6,CACUL1,CAPN2,CASP8,CBFA2T3,CCAR2,CCNF,CDC16,CDC20,CDC27,CDK5RAP3,CIRBP,CLOCK,CLTA,CNOT2,CNOT3,CNOT6L,CNOT8,CNOT9,CPEB3,CPVL,CSDE1,CSNK1A1,CSNK1D,CSNK1E,CTSA,CTSB,CTSH,CTSL,CTSV,CUL1,CYLD,DAB2,DCP2,DDIT3,DDX5,DE…	232.23	5.45717e-09
GO:0044267	cellular protein metabolic process	biological_process	5154	1305	A2M,AAAS,AATK,ABCA3,ABCA7,ABCF1,ABI1,ABI3,ABL2,ABRAXAS1,ABTB1,ACO1,ACSL1,ACTB,ACVR1,ACVR1C,ADA2,ADAM9,ADARB1,ADCY9,ADNP,ADORA2A,ADPRH,ADRM1,AFG1L,AGBL2,AGO1,AGO2,AGO4,AIF1,AIFM1,AIP,AKAP6,AKAP8L,AKT1,AKT2,AKT3,ALG13,ALG3,ALG9,ALKBH4,ALPK1,ALPK2,ALS2,ANAPC13,ANAPC15,ANAPC5,ANGPT1,ANKRD54,ANKRD6,ANXA1,ANXA2,AP2A2,AP2S1,APC,APEH,APLP2,APOPT1,AR,ARHGEF2,ARHGEF6,ARIH2,ARMT1,ARNT,ARNTL,ARR3,ARRB2,ARRDC…	1142.1	5.45717e-09
GO:0009057	macromolecule catabolic process	biological_process	1272	377	ABTB1,ADAM9,ADRM1,AFG1L,AGL,AGO1,AGO2,AGO4,AKT1,ANAPC15,ANAPC5,ANP32A,ANXA2,AP2A2,AP2S1,APC,APEX1,ARIH2,ARNTL,ARRB2,ASB2,ATG4B,ATG7,AURKA,AZIN2,BACE2,BAG5,BAG6,BAP1,BBS7,BECN1,BFAR,BIRC2,BLM,BNIP3L,BRCA1,BRIP1,BTBD2,BTBD3,BTBD6,CACUL1,CALM1,CAPN2,CASP8,CBFA2T3,CCAR2,CCNF,CD44,CDC16,CDC20,CDC27,CDC42,CDK5RAP3,CEACAM1,CHI3L2,CHID1,CHP1,CIRBP,CLN5,CLN8,CLOCK,CLTA,CNOT2,CNOT3,CNOT6L,CNOT8,CNOT9,CPEB3…	281.87	6.71813e-09
GO:0022402	cell cycle process	biological_process	1305	385	AAAS,ABCB1,ABRAXAS1,ACTR1A,ACVR1,AGO4,AIF1,AKAP8L,AKT1,AKT2,ALKBH4,ANAPC15,ANAPC5,ANK3,ANKLE1,ANXA1,ANXA11,APBB2,APC,APEX1,ARAP1,ARHGEF2,ARID3A,ARL2,ATF2,ATRIP,ATRX,AURKA,AURKAIP1,BABAM2,BACH1,BAG6,BBS4,BCAT1,BECN1,BID,BIN1,BIRC2,BLM,BMI1,BORA,BRCA1,BRD7,BRIP1,BRSK2,BUB1,CAB39,CACUL1,CALM3,CAPN3,CARM1,CCAR2,CCDC36,CCDC69,CCNF,CCNY,CDC14A,CDC14B,CDC16,CDC20,CDC27,CDC42,CDK14,CDK4,CDK5RAP2,CDK5RAP3…	289.18	7.73354e-09
GO:0009123	nucleoside monophosphate metabolic process	biological_process	765	245	AAAS,ABCA2,ABCA3,ABCA7,ABCB1,ABCB4,ABCB8,ABCB9,ABCC3,ABCC5,ABCC6,ABCF1,ACIN1,ADK,ADSL,AFG1L,AHSA1,AK4,AK5,AK9,ALDOA,AMPD2,ANXA1,APRT,ARNT,ATF7IP,ATIC,ATP11A,ATP13A1,ATP13A2,ATP13A3,ATP1A4,ATP2A3,ATP2B1,ATP2C1,ATP2C2,ATP4B,ATP5A1,ATP5F1,ATP5J2,ATP5S,ATP6V0A1,ATP6V0A2,ATP6V0B,ATP6V0D1,ATP6V0E2,ATP6V1B2,ATP6V1C1,ATP6V1D,ATP6V1H,ATRX,BAG3,BAG5,BID,BLM,BPGM,BPTF,BRIP1,BRSK2,CARNS1,CBFA2T3,CDK7,CENPE,C…	169.52	7.75722e-09
GO:0016071	mRNA metabolic process	biological_process	803	255	AAR2,ACIN1,ADARB1,AFF2,AGO1,AGO2,AGO4,AHCYL1,AKAP8L,AKT1,ALYREF,ANP32A,APEX1,ARNT,AURKAIP1,BCAS2,BUD31,C5AR1,CACTIN,CCAR1,CCAR2,CDK11A,CDK11B,CDK7,CELF1,CELF2,CIRBP,CLP1,CMTR2,CNOT2,CNOT3,CNOT6L,CNOT8,CNOT9,CPEB1,CPEB3,CPSF1,CPSF2,CPSF3,CPSF6,CSDE1,CSTF2,DCP2,DDIT3,DDX17,DDX41,DDX5,DHX15,DHX40,DIS3L2,EDC3,EFTUD2,EIF4A1,EIF4A3,EIF4B,EIF4E,EIF4G1,ERCC3,ERN1,FIP1L1,FLNA,FMR1,FRG1,GCFC2,GEMIN2,GEMIN7…	177.94	8.10013e-09
GO:0044770	cell cycle phase transition	biological_process	510	175	ABCB1,ACTR1A,ACVR1,AIF1,AKT1,ANAPC15,ANXA1,APC,APEX1,ARID3A,AURKA,BACH1,BCAT1,BID,BLM,BORA,BRD7,BRSK2,BUB1,CACUL1,CALM3,CARM1,CCNY,CDC14A,CDC14B,CDC27,CDK14,CDK4,CDK5RAP2,CDK5RAP3,CDK6,CDK7,CDKN1C,CENPE,CENPF,CENPJ,CEP152,CEP250,CEP290,CEP57,CEP63,CEP70,CEP76,CEP78,CKAP5,CLASP1,CLASP2,CLSPN,CNOT2,CNOT3,CNOT6L,CNOT8,CNOT9,CRADD,CSNK1D,CSNK1E,CTDSP1,CTDSP2,CUL1,DCTN1,DCTN2,DDX3X,DLGAP5,DONSON,DTL,D…	113.01	1.25204e-08
GO:0044772	mitotic cell cycle phase transition	biological_process	510	175	ABCB1,ACTR1A,ACVR1,AIF1,AKT1,ANAPC15,ANXA1,APC,APEX1,ARID3A,AURKA,BACH1,BCAT1,BID,BLM,BORA,BRD7,BRSK2,BUB1,CACUL1,CALM3,CARM1,CCNY,CDC14A,CDC14B,CDC27,CDK14,CDK4,CDK5RAP2,CDK5RAP3,CDK6,CDK7,CDKN1C,CENPE,CENPF,CENPJ,CEP152,CEP250,CEP290,CEP57,CEP63,CEP70,CEP76,CEP78,CKAP5,CLASP1,CLASP2,CLSPN,CNOT2,CNOT3,CNOT6L,CNOT8,CNOT9,CRADD,CSNK1D,CSNK1E,CTDSP1,CTDSP2,CUL1,DCTN1,DCTN2,DDX3X,DLGAP5,DONSON,DTL,D…	113.01	1.25204e-08
GO:0009167	purine ribonucleoside monophosphate metabolic process	biological_process	739	237	AAAS,ABCA2,ABCA3,ABCA7,ABCB1,ABCB4,ABCB8,ABCB9,ABCC3,ABCC5,ABCC6,ABCF1,ACIN1,ADK,ADSL,AFG1L,AHSA1,AK4,AK5,AK9,ALDOA,AMPD2,ANXA1,APRT,ARNT,ATF7IP,ATIC,ATP11A,ATP13A1,ATP13A2,ATP13A3,ATP1A4,ATP2A3,ATP2B1,ATP2C1,ATP2C2,ATP4B,ATP5A1,ATP5F1,ATP5J2,ATP5S,ATP6V0A1,ATP6V0A2,ATP6V0B,ATP6V0D1,ATP6V0E2,ATP6V1B2,ATP6V1C1,ATP6V1D,ATP6V1H,ATRX,BAG3,BAG5,BID,BLM,BPGM,BPTF,BRIP1,BRSK2,CARNS1,CBFA2T3,CDK7,CENPE,C…	163.76	1.34225e-08
GO:0009126	purine nucleoside monophosphate metabolic process	biological_process	740	237	AAAS,ABCA2,ABCA3,ABCA7,ABCB1,ABCB4,ABCB8,ABCB9,ABCC3,ABCC5,ABCC6,ABCF1,ACIN1,ADK,ADSL,AFG1L,AHSA1,AK4,AK5,AK9,ALDOA,AMPD2,ANXA1,APRT,ARNT,ATF7IP,ATIC,ATP11A,ATP13A1,ATP13A2,ATP13A3,ATP1A4,ATP2A3,ATP2B1,ATP2C1,ATP2C2,ATP4B,ATP5A1,ATP5F1,ATP5J2,ATP5S,ATP6V0A1,ATP6V0A2,ATP6V0B,ATP6V0D1,ATP6V0E2,ATP6V1B2,ATP6V1C1,ATP6V1D,ATP6V1H,ATRX,BAG3,BAG5,BID,BLM,BPGM,BPTF,BRIP1,BRSK2,CARNS1,CBFA2T3,CDK7,CENPE,C…	163.98	1.53278e-08
GO:0051325	interphase	biological_process	458	160	ABCB1,ACTR1A,ACVR1,AIF1,AKT1,ANXA1,APEX1,ARID3A,ATRX,AURKA,BACH1,BCAT1,BID,BLM,BORA,BRD7,BRSK2,CACUL1,CALM3,CARM1,CCNY,CDK14,CDK4,CDK5RAP2,CDK5RAP3,CDK6,CDK7,CENPF,CENPJ,CEP152,CEP250,CEP290,CEP57,CEP63,CEP70,CEP76,CEP78,CKAP5,CLASP1,CLSPN,CNOT2,CNOT3,CNOT6L,CNOT8,CNOT9,CRADD,CSNK1D,CSNK1E,CTDSP1,CTDSP2,CUL1,DCTN1,DCTN2,DDX3X,DONSON,DTL,DYNC1H1,DYNC1I2,DYNLL1,E2F4,E2F6,EIF4E,EIF4G1,ENSA,EP300,FBX…	101.49	1.71943e-08
GO:0007017	microtubule-based process	biological_process	683	221	AP2A2,AP2S1,AP3D1,AP3M2,AP3S2,APBA1,APC,APC2,ARHGAP21,ARHGEF2,ARL2,ATRX,ATXN7,AURKA,BBS4,BCAS3,BICD1,BIRC2,BLOC1S2,BORA,BRCA1,C11orf63,C16orf45,CABYR,CC2D2A,CCDC187,CCDC65,CCDC69,CCDC88A,CCNF,CCSER2,CDC14A,CDC14B,CDC20,CDC42,CDK5RAP2,CENPE,CENPJ,CEP152,CEP250,CEP57,CEP63,CEP76,CEP97,CETN3,CHD3,CHEK1,CHMP2B,CHORDC1,CHP1,CKAP2,CKAP5,CLASP1,CLASP2,CLIP1,CLTA,CNTN2,CNTROB,COPG1,CSNK1D,CYLD,DAG1,DCTN1…	151.35	2.27976e-08
GO:0016032	viral process	biological_process	743	237	AAAS,ABI1,ADARB1,ALYREF,AP1B1,AP2A2,AP2S1,APOBEC3H,ARF1,ATF7IP,ATG7,ATP6V1H,B2M,BECN1,BICD1,BIN1,BNIP3L,BST2,BUB1,CALCOCO2,CARM1,CASP8,CCL2,CCR3,CD1D,CD247,CD46,CD55,CD86,CD8B,CFLAR,CHD1,CHD6,CHMP2B,CREB1,CRTC3,CTBP1,CTBP2,CTSB,CUL1,CX3CR1,DAG1,DAXX,DDX3X,DDX5,DEK,DYNC1I2,DYNLL1,EIF2AK2,EIF4A1,EIF4E,EIF4G1,EP300,ERCC3,FAM111A,FBXL2,FDPS,FMR1,FYN,GFI1,GSN,HACD3,HAVCR1,HCFC1,HCFC2,HCK,HLA-DRA,HMGA1…	164.64	2.27976e-08
GO:0022403	cell cycle phase	biological_process	846	264	ABCB1,ACTR1A,ACVR1,AGO4,AIF1,AKAP8L,AKT1,ANAPC15,ANKLE1,ANXA1,APC,APEX1,ARID3A,ATRX,AURKA,AURKAIP1,BACH1,BAG6,BCAT1,BECN1,BID,BIRC2,BLM,BORA,BRD7,BRIP1,BRSK2,BUB1,CACUL1,CALM3,CARM1,CCDC36,CCDC69,CCNY,CDC14A,CDC14B,CDC16,CDC20,CDC27,CDC42,CDK14,CDK4,CDK5RAP2,CDK5RAP3,CDK6,CDK7,CDKN1C,CENPE,CENPF,CENPJ,CENPX,CEP152,CEP250,CEP290,CEP57,CEP63,CEP70,CEP76,CEP78,CEP97,CHD3,CHEK1,CHMP2B,CKAP5,CKS2,CLAS…	187.47	2.45347e-08
GO:0033043	regulation of organelle organization	biological_process	1066	321	ABL2,ACAA2,ADD1,ADPRH,AFAP1,AKAP8L,AKT1,AKT2,ANAPC15,ANXA1,ANXA2,APC,APOPT1,ARAP1,ARF1,ARFIP2,ARHGAP6,ARHGDIA,ARHGDIB,ARHGEF2,ARL2,ARPC2,ARRB2,ASAP1,ATG5,ATG7,ATP13A2,ATRX,ATXN2L,AURKA,AURKAIP1,AUTS2,BBS4,BCAS3,BCL6,BECN1,BICD1,BID,BOK,BORA,BRAF,BRCA1,BRD7,BST2,BUB1,C15orf38-AP3S2,C16orf45,C6orf89,C9orf72,CALCOCO2,CAPN2,CASP8,CCDC36,CCDC88A,CCNF,CCT2,CCT3,CCT4,CCT7,CDC14A,CDC14B,CDC16,CDC20,CDC27…	236.22	2.62376e-08
GO:0022607	cellular component assembly	biological_process	2660	714	AAR2,ABCA7,ABLIM1,ABLIM3,ACACA,ACACB,ACAD9,ACAT1,ACPP,ACTB,ACTG1,ACTN4,ADD1,ADGRB2,ADNP,ADRM1,ADSL,AGO1,AGO2,AGO4,AHI1,AHNAK,AIF1,AKR1C1,ALDOA,AMBRA1,ANGPT1,ANK3,ANO6,ANP32A,ANP32E,ANXA2,ANXA6,AP2S1,APBA1,APC,AR,ARAP1,ARF1,ARFIP2,ARHGAP6,ARHGEF2,ARHGEF6,ARID1B,ARL2,ARPC2,ASAP1,ATF7IP,ATG101,ATG13,ATG14,ATG16L2,ATG4B,ATG4D,ATG5,ATG7,ATG9B,ATL2,ATMIN,ATP6V0A1,ATP6V0A2,ATP6V0D1,ATP6V1D,ATRX,ATXN2L,A…	589.44	2.79076e-08
GO:0006396	RNA processing	biological_process	951	291	AAR2,ACIN1,ADARB1,AFF2,AGO1,AGO2,AGO4,AHCYL1,AHNAK,AKAP8L,ALYREF,AURKAIP1,BCAS2,BICD1,BOP1,BUD23,BUD31,C1D,CACTIN,CCAR1,CCAR2,CDK11A,CDK11B,CDK5RAP1,CDK7,CELF1,CELF2,CLK1,CLP1,CMTR2,CNOT2,CNOT3,CNOT6L,CNOT8,CNOT9,CPEB1,CPEB3,CPSF1,CPSF2,CPSF3,CPSF6,CSNK1D,CSNK1E,CSTF2,DCAF4,DDX17,DDX19B,DDX41,DDX49,DDX5,DDX51,DDX54,DDX56,DEDD2,DGCR8,DHX15,DHX36,DHX40,DICER1,DIS3L2,DROSHA,DUS3L,DUS4L,EBNA1BP2,EFTU…	210.74	2.95454e-08
GO:0016569	covalent chromatin modification	biological_process	545	183	ABRAXAS1,AEBP2,AKAP8L,ANP32E,ARID1B,ASH2L,ASXL1,ATF2,ATG5,ATRX,ATXN7,AURKA,AUTS2,BABAM2,BAG6,BAP1,BAZ1A,BAZ2A,BCL6,BMI1,BPTF,BRCA1,BRD2,BRD7,BRMS1,BUD23,C6orf89,CARM1,CHD1,CHD2,CHD3,CHD6,CHD9,CHEK1,CLOCK,CTBP1,CXXC1,DAXX,DEK,DNMT1,EHMT1,ELP3,ELP4,EMSY,ENY2,EP300,EYA3,EZH1,FMR1,FOXP3,GFI1,GFI1B,H2AFY,HAT1,HCFC1,HDAC10,HDAC5,HDAC6,HDAC7,HDAC9,HLCS,HMG20B,HMGN5,HSF4,IKZF1,KANSL1,KANSL3,KAT14,KAT2A,K…	120.77	3.1152e-08
GO:0098763	mitotic cell cycle phase	biological_process	671	217	ABCB1,ACTR1A,ACVR1,AIF1,AKAP8L,AKT1,ANAPC15,ANXA1,APC,APEX1,ARID3A,AURKA,AURKAIP1,BACH1,BCAT1,BECN1,BID,BIRC2,BLM,BORA,BRD7,BRSK2,BUB1,CACUL1,CALM3,CARM1,CCNY,CDC14A,CDC14B,CDC16,CDC20,CDC27,CDC42,CDK14,CDK4,CDK5RAP2,CDK5RAP3,CDK6,CDK7,CDKN1C,CENPE,CENPF,CENPJ,CEP152,CEP250,CEP290,CEP57,CEP63,CEP70,CEP76,CEP78,CEP97,CHEK1,CHMP2B,CKAP5,CLASP1,CLASP2,CLSPN,CNOT2,CNOT3,CNOT6L,CNOT8,CNOT9,CRADD,CSNK1…	148.69	3.27283e-08
GO:0051329	mitotic interphase	biological_process	448	156	ABCB1,ACTR1A,ACVR1,AIF1,AKT1,ANXA1,APEX1,ARID3A,AURKA,BACH1,BCAT1,BID,BLM,BORA,BRD7,BRSK2,CACUL1,CALM3,CARM1,CCNY,CDK14,CDK4,CDK5RAP2,CDK5RAP3,CDK6,CDK7,CENPF,CENPJ,CEP152,CEP250,CEP290,CEP57,CEP63,CEP70,CEP76,CEP78,CKAP5,CLASP1,CLSPN,CNOT2,CNOT3,CNOT6L,CNOT8,CNOT9,CRADD,CSNK1D,CSNK1E,CTDSP1,CTDSP2,CUL1,DCTN1,DCTN2,DDX3X,DONSON,DTL,DYNC1H1,DYNC1I2,DYNLL1,E2F4,E2F6,EIF4E,EIF4G1,ENSA,EP300,FBXO7,FB…	99.27	3.42751e-08
GO:1901987	regulation of cell cycle phase transition	biological_process	361	131	ACTR1A,AIF1,ANAPC15,ANXA1,APC,APEX1,ARID3A,AURKA,BID,BLM,BRD7,BUB1,CARM1,CDC14A,CDC14B,CDK4,CDK5RAP2,CDK5RAP3,CDK6,CDKN1C,CENPE,CENPF,CENPJ,CEP152,CEP250,CEP290,CEP57,CEP63,CEP70,CEP76,CEP78,CKAP5,CLASP1,CLSPN,CNOT2,CNOT3,CNOT6L,CNOT8,CNOT9,CRADD,CSNK1D,CSNK1E,CTDSP1,CTDSP2,CUL1,DCTN1,DCTN2,DDX3X,DLGAP5,DONSON,DTL,DYNC1H1,DYNC1I2,DYNLL1,E2F4,EIF4G1,EP300,FBXO7,FHL1,GEN1,GIGYF2,GPNMB,GPR132,HAUS3,…	80	4.36492e-08
GO:1901990	regulation of mitotic cell cycle phase transition	biological_process	361	131	ACTR1A,AIF1,ANAPC15,ANXA1,APC,APEX1,ARID3A,AURKA,BID,BLM,BRD7,BUB1,CARM1,CDC14A,CDC14B,CDK4,CDK5RAP2,CDK5RAP3,CDK6,CDKN1C,CENPE,CENPF,CENPJ,CEP152,CEP250,CEP290,CEP57,CEP63,CEP70,CEP76,CEP78,CKAP5,CLASP1,CLSPN,CNOT2,CNOT3,CNOT6L,CNOT8,CNOT9,CRADD,CSNK1D,CSNK1E,CTDSP1,CTDSP2,CUL1,DCTN1,DCTN2,DDX3X,DLGAP5,DONSON,DTL,DYNC1H1,DYNC1I2,DYNLL1,E2F4,EIF4G1,EP300,FBXO7,FHL1,GEN1,GIGYF2,GPNMB,GPR132,HAUS3,…	80	4.36492e-08
GO:0007346	regulation of mitotic cell cycle	biological_process	615	201	ACTR1A,AIF1,ANAPC15,ANXA1,APC,APEX1,ARID3A,ASNS,ATF2,AURKA,AURKAIP1,BID,BLM,BORA,BRD7,BUB1,CARM1,CDC14A,CDC14B,CDC16,CDC27,CDC42,CDK11A,CDK11B,CDK4,CDK5RAP2,CDK5RAP3,CDK6,CDKN1C,CENPE,CENPF,CENPJ,CEP152,CEP250,CEP290,CEP57,CEP63,CEP70,CEP76,CEP78,CEP97,CHEK1,CHMP2B,CKAP5,CKS2,CLASP1,CLSPN,CNOT2,CNOT3,CNOT6L,CNOT8,CNOT9,CRADD,CSNK1D,CSNK1E,CTDSP1,CTDSP2,CUL1,CYLD,DCTN1,DCTN2,DDX3X,DLGAP5,DONSON,DT…	136.28	5.40655e-08
GO:0010941	regulation of cell death	biological_process	1634	462	AAMDC,ABCB4,ACAA2,ACTN4,ACVR1,ACVR1C,ADM,ADNP,ADORA2A,AES,AGO4,AHI1,AIF1,AIFM1,AKR1B1,AKT1,AKT2,AMBRA1,ANGPT1,ANO6,ANP32A,ANP32E,ANXA1,ANXA5,ANXA6,APBB2,APC,APEX1,API5,APOPT1,AR,ARHGDIA,ARHGEF1,ARHGEF2,ARHGEF6,ARHGEF9,ARRB2,ASNS,ATAD3A,ATF2,ATG5,ATG7,ATP13A2,AURKA,BABAM2,BAG3,BAG6,BCAP31,BCL2A1,BCL2L13,BCL2L14,BCL6,BECN1,BFAR,BID,BIN1,BIRC2,BLOC1S2,BMP3,BNIP1,BNIP2,BNIP3L,BOK,BRAF,BRCA1,BRMS1,BRS…	362.09	5.62573e-08
GO:0046034	ATP metabolic process	biological_process	694	222	AAAS,ABCA2,ABCA3,ABCA7,ABCB1,ABCB4,ABCB8,ABCB9,ABCC3,ABCC5,ABCC6,ABCF1,ACIN1,AFG1L,AHSA1,AK4,AK5,AK9,ALDOA,ANXA1,ARNT,ATF7IP,ATP11A,ATP13A1,ATP13A2,ATP13A3,ATP1A4,ATP2A3,ATP2B1,ATP2C1,ATP2C2,ATP4B,ATP5A1,ATP5F1,ATP5J2,ATP5S,ATP6V0A1,ATP6V0A2,ATP6V0B,ATP6V0D1,ATP6V0E2,ATP6V1B2,ATP6V1C1,ATP6V1D,ATP6V1H,ATRX,BAG3,BAG5,BID,BLM,BPGM,BPTF,BRIP1,BRSK2,CARNS1,CBFA2T3,CDK7,CENPE,CHD1,CHD1L,CHD2,CHD3,CHD6,…	153.79	5.841e-08
GO:0043412	macromolecule modification	biological_process	4345	1108	AAAS,AATK,ABCA7,ABI1,ABI3,ABL2,ABRAXAS1,ABTB1,ACSL1,ACTB,ACVR1,ACVR1C,ADAM9,ADARB1,ADCY9,ADNP,ADORA2A,ADPRH,ADRM1,AEBP2,AGBL2,AIF1,AKAP6,AKAP8L,AKT1,AKT2,AKT3,ALG13,ALG3,ALG9,ALKBH3,ALKBH4,ALPK1,ALPK2,ALS2,ANAPC13,ANAPC15,ANAPC5,ANGPT1,ANKRD54,ANKRD6,ANP32E,ANXA1,ANXA2,APC,APEX1,APLP2,APOBEC3H,AR,ARHGEF2,ARHGEF6,ARID1B,ARIH2,ARMT1,ARNT,ARR3,ARRB2,ARRDC3,ARSD,ARSG,ASB13,ASB16,ASB2,ASB3,ASB8,ASCC1,…	962.83	5.96474e-08
GO:0051276	chromosome organization	biological_process	1165	344	ABRAXAS1,ACIN1,ACTB,AEBP2,AGO4,AIFM1,AKAP8L,ANAPC15,ANKLE1,ANP32A,ANP32E,ANXA1,APC,APEX1,ARID1B,ASH2L,ASXL1,ATF2,ATG5,ATRX,ATXN7,AURKA,AUTS2,BABAM2,BAG6,BAP1,BAZ1A,BAZ2A,BCL6,BECN1,BLM,BMI1,BPTF,BRCA1,BRD2,BRD7,BRIP1,BRMS1,BUB1,BUD23,C6orf89,CARM1,CCDC36,CCT2,CCT3,CCT4,CCT7,CDC14A,CDC14B,CDC20,CDC27,CENPE,CENPF,CENPH,CENPK,CENPM,CENPO,CENPX,CEP57,CHAF1B,CHD1,CHD1L,CHD2,CHD3,CHD6,CHD9,CHEK1,CHMP2B…	258.16	6.34716e-08
GO:0034613	cellular protein localization	biological_process	1527	435	AAAS,ABCA7,ACAP2,ADPRH,AHCYL1,AHI1,AIP,AKAP6,AKAP8L,AKT1,AKT2,ALYREF,AMOT,ANGPT1,ANK3,ANKLE1,ANXA2,AP1B1,AP2A2,AP2S1,AP3D1,AP3M2,AP3S2,AP4E1,AP4M1,APBA1,APC,APC2,ARFGAP3,ARFRP1,ARHGEF2,ARL2,ARMCX3,ARNTL,ASPSCR1,ATG4B,ATG4D,ATG9B,ATP13A2,ATRX,AURKA,BAG3,BAG6,BBS4,BCAP31,BCAS3,BCL6,BECN1,BICD1,BID,BRAF,C15orf38-AP3S2,C1QTNF3,C2CD3,CAPN3,CARM1,CASP8,CCDC14,CCDC187,CCHCR1,CCL2,CD177,CD36,CD63,CDC37,C…	338.37	6.37816e-08
GO:0044848	biological phase	biological_process	855	264	ABCB1,ACTR1A,ACVR1,AGO4,AIF1,AKAP8L,AKT1,ANAPC15,ANKLE1,ANXA1,APC,APEX1,ARID3A,ATRX,AURKA,AURKAIP1,BACH1,BAG6,BCAT1,BECN1,BID,BIRC2,BLM,BORA,BRD7,BRIP1,BRSK2,BUB1,CACUL1,CALM3,CARM1,CCDC36,CCDC69,CCNY,CDC14A,CDC14B,CDC16,CDC20,CDC27,CDC42,CDK14,CDK4,CDK5RAP2,CDK5RAP3,CDK6,CDK7,CDKN1C,CENPE,CENPF,CENPJ,CENPX,CEP152,CEP250,CEP290,CEP57,CEP63,CEP70,CEP76,CEP78,CEP97,CHD3,CHEK1,CHMP2B,CKAP5,CKS2,CLAS…	189.46	6.92131e-08
GO:0072523	purine-containing compound catabolic process	biological_process	1497	427	A2M,ABCA2,ABCA3,ABCA7,ABCB1,ABCB4,ABCB8,ABCB9,ABCC3,ABCC5,ABCC6,ABCF1,ACAP2,ACAP3,ACAT1,ACIN1,ACOT7,ADA2,ADAP2,ADPRH,AFDN,AGAP3,AHCY,AHSA1,ALS2,ALS2CL,AMOT,ANGPT1,ANXA1,ARAP1,ARF1,ARF3,ARF5,ARFGAP3,ARFRP1,ARHGAP11A,ARHGAP11B,ARHGAP12,ARHGAP15,ARHGAP17,ARHGAP19,ARHGAP21,ARHGAP22,ARHGAP24,ARHGAP25,ARHGAP26,ARHGAP27,ARHGAP4,ARHGAP45,ARHGAP5,ARHGAP6,ARHGDIA,ARHGDIB,ARHGEF1,ARHGEF2,ARHGEF28,ARHGEF38,A…	331.73	7.57976e-08
GO:0009203	ribonucleoside triphosphate catabolic process	biological_process	1441	413	A2M,ABCA2,ABCA3,ABCA7,ABCB1,ABCB4,ABCB8,ABCB9,ABCC3,ABCC5,ABCC6,ABCF1,ACAP2,ACAP3,ACIN1,ADAP2,ADPRH,AFDN,AGAP3,AHSA1,ALS2,ALS2CL,AMOT,ANGPT1,ANXA1,ARAP1,ARF1,ARF3,ARF5,ARFGAP3,ARFRP1,ARHGAP11A,ARHGAP11B,ARHGAP12,ARHGAP15,ARHGAP17,ARHGAP19,ARHGAP21,ARHGAP22,ARHGAP24,ARHGAP25,ARHGAP26,ARHGAP27,ARHGAP4,ARHGAP45,ARHGAP5,ARHGAP6,ARHGDIA,ARHGDIB,ARHGEF1,ARHGEF2,ARHGEF28,ARHGEF38,ARHGEF40,ARHGEF6,ARHGEF…	319.32	7.57976e-08
GO:0009207	purine ribonucleoside triphosphate catabolic process	biological_process	1441	413	A2M,ABCA2,ABCA3,ABCA7,ABCB1,ABCB4,ABCB8,ABCB9,ABCC3,ABCC5,ABCC6,ABCF1,ACAP2,ACAP3,ACIN1,ADAP2,ADPRH,AFDN,AGAP3,AHSA1,ALS2,ALS2CL,AMOT,ANGPT1,ANXA1,ARAP1,ARF1,ARF3,ARF5,ARFGAP3,ARFRP1,ARHGAP11A,ARHGAP11B,ARHGAP12,ARHGAP15,ARHGAP17,ARHGAP19,ARHGAP21,ARHGAP22,ARHGAP24,ARHGAP25,ARHGAP26,ARHGAP27,ARHGAP4,ARHGAP45,ARHGAP5,ARHGAP6,ARHGDIA,ARHGDIB,ARHGEF1,ARHGEF2,ARHGEF28,ARHGEF38,ARHGEF40,ARHGEF6,ARHGEF…	319.32	7.57976e-08
GO:2000112	regulation of cellular macromolecule biosynthetic process	biological_process	4011	1029	AAMDC,ABCA2,ABCA7,ABHD14B,ABLIM3,ACAD8,ACO1,ACVR1,ADGRG3,ADNP,ADORA2A,AEBP2,AES,AGO1,AGO2,AGO4,AHI1,AKAP8L,AKT1,AKT2,ALKBH4,ALYREF,ANKRD49,ANP32A,ANXA3,APBB2,APEX1,AR,ARHGAP22,ARHGEF2,ARID1B,ARID3A,ARMCX3,ARNT,ARNTL,ARNTL2,ARRB2,ASCC1,ASCC2,ASH2L,ASXL1,ATF2,ATF7IP,ATF7IP2,ATG7,ATMIN,ATRX,ATXN7,AUTS2,BACE2,BACH1,BAG3,BAZ1A,BAZ2A,BAZ2B,BBS7,BBX,BCAS3,BCL6,BCL9,BDP1,BIRC2,BLM,BMI1,BMP3,BNC2,BPTF,BRC…	888.82	7.847e-08
GO:0044403	symbiont process	biological_process	799	249	AAAS,ABI1,ADARB1,ALYREF,ANXA2,AP1B1,AP2A2,AP2S1,APOBEC3H,ARF1,ATF7IP,ATG5,ATG7,ATP6V1H,B2M,BECN1,BICD1,BIN1,BNIP3L,BST2,BUB1,CALCOCO2,CARM1,CASP8,CCL2,CCR3,CD1D,CD247,CD36,CD46,CD55,CD86,CD8B,CDH1,CFLAR,CHD1,CHD6,CHMP2B,CREB1,CRTC3,CTBP1,CTBP2,CTNND1,CTSB,CUL1,CX3CR1,DAG1,DAXX,DDX3X,DDX5,DEK,DYNC1I2,DYNLL1,EIF2AK2,EIF4A1,EIF4E,EIF4G1,EP300,ERCC3,FAM111A,FBXL2,FDPS,FMR1,FN1,FYN,GFI1,GSN,GUCY1A3,HA…	177.05	7.94598e-08
GO:0006195	purine nucleotide catabolic process	biological_process	1490	425	A2M,ABCA2,ABCA3,ABCA7,ABCB1,ABCB4,ABCB8,ABCB9,ABCC3,ABCC5,ABCC6,ABCF1,ACAP2,ACAP3,ACAT1,ACIN1,ACOT7,ADAP2,ADPRH,AFDN,AGAP3,AHSA1,ALS2,ALS2CL,AMOT,ANGPT1,ANXA1,ARAP1,ARF1,ARF3,ARF5,ARFGAP3,ARFRP1,ARHGAP11A,ARHGAP11B,ARHGAP12,ARHGAP15,ARHGAP17,ARHGAP19,ARHGAP21,ARHGAP22,ARHGAP24,ARHGAP25,ARHGAP26,ARHGAP27,ARHGAP4,ARHGAP45,ARHGAP5,ARHGAP6,ARHGDIA,ARHGDIB,ARHGEF1,ARHGEF2,ARHGEF28,ARHGEF38,ARHGEF40,AR…	330.18	7.99355e-08
GO:0010468	regulation of gene expression	biological_process	4693	1187	A2M,AAAS,AAMDC,ABCA2,ABHD14B,ABLIM3,ACACB,ACAD8,ACO1,ACSM6,ACTA2,ACTB,ACVR1,ADGRG3,ADNP,ADORA2A,AEBP2,AES,AFF2,AGO1,AGO2,AGO4,AHCYL1,AHI1,AHNAK,AIF1,AKAP8L,AKT1,AKT2,ALKBH3,ALKBH4,ALYREF,ANK3,ANKRD49,ANP32A,ANXA3,APBA1,APBA2,APBB2,APEX1,AR,ARHGAP22,ARHGEF2,ARID1B,ARID3A,ARMCX3,ARNT,ARNTL,ARNTL2,ARRB2,ASCC1,ASCC2,ASGR2,ASH2L,ASPH,ASXL1,ATF2,ATF7IP,ATF7IP2,ATG14,ATMIN,ATRX,ATXN7,AURKA,AUTS2,BACH1,B…	1039.94	7.99355e-08
GO:1901136	carbohydrate derivative catabolic process	biological_process	1623	458	A2M,ABCA2,ABCA3,ABCA7,ABCB1,ABCB4,ABCB8,ABCB9,ABCC3,ABCC5,ABCC6,ABCF1,ABHD10,ACAP2,ACAP3,ACAT1,ACIN1,ACOT7,ADA2,ADAP2,ADPRH,AFDN,AGAP3,AHCY,AHSA1,ALS2,ALS2CL,AMDHD2,AMOT,ANGPT1,ANXA1,APOBEC3H,ARAP1,ARF1,ARF3,ARF5,ARFGAP3,ARFRP1,ARHGAP11A,ARHGAP11B,ARHGAP12,ARHGAP15,ARHGAP17,ARHGAP19,ARHGAP21,ARHGAP22,ARHGAP24,ARHGAP25,ARHGAP26,ARHGAP27,ARHGAP4,ARHGAP45,ARHGAP5,ARHGAP6,ARHGDIA,ARHGDIB,ARHGEF1,ARHG…	359.65	7.99355e-08
GO:0010564	regulation of cell cycle process	biological_process	709	225	ABRAXAS1,ACTR1A,AIF1,AKT2,ANAPC15,ANXA1,APC,APEX1,ARID3A,ATF2,ATRIP,ATRX,AURKA,AURKAIP1,BABAM2,BBS4,BECN1,BID,BIN1,BLM,BMI1,BORA,BRCA1,BRD7,BRIP1,BUB1,CARM1,CCAR2,CCDC36,CCNF,CDC14A,CDC14B,CDC16,CDC20,CDC27,CDC42,CDK4,CDK5RAP2,CDK5RAP3,CDK6,CDKN1C,CENPE,CENPF,CENPJ,CEP152,CEP250,CEP290,CEP57,CEP63,CEP70,CEP76,CEP78,CEP97,CHEK1,CHMP2B,CHORDC1,CKAP5,CLASP1,CLOCK,CLSPN,CNOT2,CNOT3,CNOT6L,CNOT8,CNOT9…	157.11	8.72256e-08
GO:0009146	purine nucleoside triphosphate catabolic process	biological_process	1445	413	A2M,ABCA2,ABCA3,ABCA7,ABCB1,ABCB4,ABCB8,ABCB9,ABCC3,ABCC5,ABCC6,ABCF1,ACAP2,ACAP3,ACIN1,ADAP2,ADPRH,AFDN,AGAP3,AHSA1,ALS2,ALS2CL,AMOT,ANGPT1,ANXA1,ARAP1,ARF1,ARF3,ARF5,ARFGAP3,ARFRP1,ARHGAP11A,ARHGAP11B,ARHGAP12,ARHGAP15,ARHGAP17,ARHGAP19,ARHGAP21,ARHGAP22,ARHGAP24,ARHGAP25,ARHGAP26,ARHGAP27,ARHGAP4,ARHGAP45,ARHGAP5,ARHGAP6,ARHGDIA,ARHGDIB,ARHGEF1,ARHGEF2,ARHGEF28,ARHGEF38,ARHGEF40,ARHGEF6,ARHGEF…	320.2	1.02267e-07
GO:0070727	cellular macromolecule localization	biological_process	1534	435	AAAS,ABCA7,ACAP2,ADPRH,AHCYL1,AHI1,AIP,AKAP6,AKAP8L,AKT1,AKT2,ALYREF,AMOT,ANGPT1,ANK3,ANKLE1,ANXA2,AP1B1,AP2A2,AP2S1,AP3D1,AP3M2,AP3S2,AP4E1,AP4M1,APBA1,APC,APC2,ARFGAP3,ARFRP1,ARHGEF2,ARL2,ARMCX3,ARNTL,ASPSCR1,ATG4B,ATG4D,ATG9B,ATP13A2,ATRX,AURKA,BAG3,BAG6,BBS4,BCAP31,BCAS3,BCL6,BECN1,BICD1,BID,BRAF,C15orf38-AP3S2,C1QTNF3,C2CD3,CAPN3,CARM1,CASP8,CCDC14,CCDC187,CCHCR1,CCL2,CD177,CD36,CD63,CDC37,C…	339.93	1.09266e-07
GO:0034656	nucleobase-containing small molecule catabolic process	biological_process	1494	425	A2M,ABCA2,ABCA3,ABCA7,ABCB1,ABCB4,ABCB8,ABCB9,ABCC3,ABCC5,ABCC6,ABCF1,ACAP2,ACAP3,ACIN1,ADA2,ADAP2,ADPRH,AFDN,AGAP3,AHCY,AHSA1,ALS2,ALS2CL,AMOT,ANGPT1,ANXA1,APOBEC3H,ARAP1,ARF1,ARF3,ARF5,ARFGAP3,ARFRP1,ARHGAP11A,ARHGAP11B,ARHGAP12,ARHGAP15,ARHGAP17,ARHGAP19,ARHGAP21,ARHGAP22,ARHGAP24,ARHGAP25,ARHGAP26,ARHGAP27,ARHGAP4,ARHGAP45,ARHGAP5,ARHGAP6,ARHGDIA,ARHGDIB,ARHGEF1,ARHGEF2,ARHGEF28,ARHGEF38,ARHG…	331.06	1.16156e-07
GO:0009154	purine ribonucleotide catabolic process	biological_process	1475	420	A2M,ABCA2,ABCA3,ABCA7,ABCB1,ABCB4,ABCB8,ABCB9,ABCC3,ABCC5,ABCC6,ABCF1,ACAP2,ACAP3,ACAT1,ACIN1,ACOT7,ADAP2,ADPRH,AFDN,AGAP3,AHSA1,ALS2,ALS2CL,AMOT,ANGPT1,ANXA1,ARAP1,ARF1,ARF3,ARF5,ARFGAP3,ARFRP1,ARHGAP11A,ARHGAP11B,ARHGAP12,ARHGAP15,ARHGAP17,ARHGAP19,ARHGAP21,ARHGAP22,ARHGAP24,ARHGAP25,ARHGAP26,ARHGAP27,ARHGAP4,ARHGAP45,ARHGAP5,ARHGAP6,ARHGDIA,ARHGDIB,ARHGEF1,ARHGEF2,ARHGEF28,ARHGEF38,ARHGEF40,AR…	326.85	1.2294e-07
GO:0009261	ribonucleotide catabolic process	biological_process	1476	420	A2M,ABCA2,ABCA3,ABCA7,ABCB1,ABCB4,ABCB8,ABCB9,ABCC3,ABCC5,ABCC6,ABCF1,ACAP2,ACAP3,ACAT1,ACIN1,ACOT7,ADAP2,ADPRH,AFDN,AGAP3,AHSA1,ALS2,ALS2CL,AMOT,ANGPT1,ANXA1,ARAP1,ARF1,ARF3,ARF5,ARFGAP3,ARFRP1,ARHGAP11A,ARHGAP11B,ARHGAP12,ARHGAP15,ARHGAP17,ARHGAP19,ARHGAP21,ARHGAP22,ARHGAP24,ARHGAP25,ARHGAP26,ARHGAP27,ARHGAP4,ARHGAP45,ARHGAP5,ARHGAP6,ARHGDIA,ARHGDIB,ARHGEF1,ARHGEF2,ARHGEF28,ARHGEF38,ARHGEF40,AR…	327.07	1.37243e-07
GO:0044093	positive regulation of molecular function	biological_process	1699	475	A2M,ABCB1,ABI1,ABL2,ACAP2,ACAP3,ACSL1,ACTN4,ACVR1C,ADAM9,ADAP2,ADCY9,ADD1,ADNP,ADORA2A,ADPRH,ADRM1,AFDN,AGAP3,AHSA1,AIFM1,AKAP6,AKT1,ALS2,ALS2CL,AMBRA1,ANAPC15,ANAPC5,ANGPT1,ANK3,ANXA3,APOPT1,AR,ARAP1,ARF1,ARFGAP3,ARHGAP11A,ARHGAP11B,ARHGAP12,ARHGAP15,ARHGAP17,ARHGAP19,ARHGAP21,ARHGAP22,ARHGAP24,ARHGAP25,ARHGAP26,ARHGAP27,ARHGAP4,ARHGAP45,ARHGAP5,ARHGAP6,ARHGDIA,ARHGDIB,ARHGEF1,ARHGEF2,ARHGEF38,A…	376.49	1.43762e-07
GO:0010556	regulation of macromolecule biosynthetic process	biological_process	4119	1051	AAMDC,ABCA2,ABCA7,ABHD14B,ABLIM3,ACAD8,ACO1,ACTN4,ACVR1,ADGRG3,ADNP,ADORA2A,AEBP2,AES,AGO1,AGO2,AGO4,AHI1,AIP,AKAP8L,AKT1,AKT2,ALKBH4,ALYREF,ANKRD49,ANP32A,ANXA3,APBB2,APEX1,AR,ARHGAP22,ARHGEF2,ARID1B,ARID3A,ARMCX3,ARNT,ARNTL,ARNTL2,ARRB2,ASCC1,ASCC2,ASH2L,ASXL1,ATF2,ATF7IP,ATF7IP2,ATG7,ATMIN,ATRX,ATXN7,AUTS2,BACE2,BACH1,BAG3,BAZ1A,BAZ2A,BAZ2B,BBS7,BBX,BCAS3,BCL6,BCL9,BDP1,BIRC2,BLM,BMI1,BMP3,BNC…	912.75	1.55337e-07
GO:0006152	purine nucleoside catabolic process	biological_process	1458	415	A2M,ABCA2,ABCA3,ABCA7,ABCB1,ABCB4,ABCB8,ABCB9,ABCC3,ABCC5,ABCC6,ABCF1,ACAP2,ACAP3,ACIN1,ADA2,ADAP2,ADPRH,AFDN,AGAP3,AHCY,AHSA1,ALS2,ALS2CL,AMOT,ANGPT1,ANXA1,ARAP1,ARF1,ARF3,ARF5,ARFGAP3,ARFRP1,ARHGAP11A,ARHGAP11B,ARHGAP12,ARHGAP15,ARHGAP17,ARHGAP19,ARHGAP21,ARHGAP22,ARHGAP24,ARHGAP25,ARHGAP26,ARHGAP27,ARHGAP4,ARHGAP45,ARHGAP5,ARHGAP6,ARHGDIA,ARHGDIB,ARHGEF1,ARHGEF2,ARHGEF28,ARHGEF38,ARHGEF40,ARHG…	323.08	1.55337e-07
GO:0046130	purine ribonucleoside catabolic process	biological_process	1458	415	A2M,ABCA2,ABCA3,ABCA7,ABCB1,ABCB4,ABCB8,ABCB9,ABCC3,ABCC5,ABCC6,ABCF1,ACAP2,ACAP3,ACIN1,ADA2,ADAP2,ADPRH,AFDN,AGAP3,AHCY,AHSA1,ALS2,ALS2CL,AMOT,ANGPT1,ANXA1,ARAP1,ARF1,ARF3,ARF5,ARFGAP3,ARFRP1,ARHGAP11A,ARHGAP11B,ARHGAP12,ARHGAP15,ARHGAP17,ARHGAP19,ARHGAP21,ARHGAP22,ARHGAP24,ARHGAP25,ARHGAP26,ARHGAP27,ARHGAP4,ARHGAP45,ARHGAP5,ARHGAP6,ARHGDIA,ARHGDIB,ARHGEF1,ARHGEF2,ARHGEF28,ARHGEF38,ARHGEF40,ARHG…	323.08	1.55337e-07
GO:0009143	nucleoside triphosphate catabolic process	biological_process	1451	413	A2M,ABCA2,ABCA3,ABCA7,ABCB1,ABCB4,ABCB8,ABCB9,ABCC3,ABCC5,ABCC6,ABCF1,ACAP2,ACAP3,ACIN1,ADAP2,ADPRH,AFDN,AGAP3,AHSA1,ALS2,ALS2CL,AMOT,ANGPT1,ANXA1,ARAP1,ARF1,ARF3,ARF5,ARFGAP3,ARFRP1,ARHGAP11A,ARHGAP11B,ARHGAP12,ARHGAP15,ARHGAP17,ARHGAP19,ARHGAP21,ARHGAP22,ARHGAP24,ARHGAP25,ARHGAP26,ARHGAP27,ARHGAP4,ARHGAP45,ARHGAP5,ARHGAP6,ARHGDIA,ARHGDIB,ARHGEF1,ARHGEF2,ARHGEF28,ARHGEF38,ARHGEF40,ARHGEF6,ARHGEF…	321.53	1.76213e-07
GO:0016310	phosphorylation	biological_process	2331	628	AAAS,AATK,ABCA7,ABI1,ABI3,ABL2,ACSL1,ACVR1,ACVR1C,ADAM9,ADARB1,ADCY9,ADK,ADNP,ADORA2A,AFG1L,AIF1,AK4,AK5,AK9,AKAP8L,AKT1,AKT2,AKT3,ALDOA,ALPK1,ALPK2,ALS2,AMBRA1,ANGPT1,ANKRD54,ANKRD6,ANXA2,APC,AR,ARHGEF2,ARHGEF6,ARNT,ARR3,ARRB2,ATG14,ATP13A2,ATP23,ATP5A1,ATP5F1,ATP5J2,ATP5S,ATP6AP2,ATXN7,AURKA,BID,BLK,BLM,BMP2K,BMP3,BPGM,BPNT1,BRAF,BRSK2,BTK,BUB1,C3,C5AR1,C9orf72,CAB39,CACTIN,CACUL1,CALM1,CALM3,C…	516.54	1.82206e-07
GO:1901658	glycosyl compound catabolic process	biological_process	1488	422	A2M,ABCA2,ABCA3,ABCA7,ABCB1,ABCB4,ABCB8,ABCB9,ABCC3,ABCC5,ABCC6,ABCF1,ABHD10,ACAP2,ACAP3,ACIN1,ADA2,ADAP2,ADPRH,AFDN,AGAP3,AHCY,AHSA1,ALS2,ALS2CL,AMOT,ANGPT1,ANXA1,APOBEC3H,ARAP1,ARF1,ARF3,ARF5,ARFGAP3,ARFRP1,ARHGAP11A,ARHGAP11B,ARHGAP12,ARHGAP15,ARHGAP17,ARHGAP19,ARHGAP21,ARHGAP22,ARHGAP24,ARHGAP25,ARHGAP26,ARHGAP27,ARHGAP4,ARHGAP45,ARHGAP5,ARHGAP6,ARHGDIA,ARHGDIB,ARHGEF1,ARHGEF2,ARHGEF28,ARHGEF…	329.73	1.86748e-07
GO:0009164	nucleoside catabolic process	biological_process	1480	420	A2M,ABCA2,ABCA3,ABCA7,ABCB1,ABCB4,ABCB8,ABCB9,ABCC3,ABCC5,ABCC6,ABCF1,ACAP2,ACAP3,ACIN1,ADA2,ADAP2,ADPRH,AFDN,AGAP3,AHCY,AHSA1,ALS2,ALS2CL,AMOT,ANGPT1,ANXA1,APOBEC3H,ARAP1,ARF1,ARF3,ARF5,ARFGAP3,ARFRP1,ARHGAP11A,ARHGAP11B,ARHGAP12,ARHGAP15,ARHGAP17,ARHGAP19,ARHGAP21,ARHGAP22,ARHGAP24,ARHGAP25,ARHGAP26,ARHGAP27,ARHGAP4,ARHGAP45,ARHGAP5,ARHGAP6,ARHGDIA,ARHGDIB,ARHGEF1,ARHGEF2,ARHGEF28,ARHGEF38,ARHG…	327.96	1.86748e-07
GO:0042454	ribonucleoside catabolic process	biological_process	1469	417	A2M,ABCA2,ABCA3,ABCA7,ABCB1,ABCB4,ABCB8,ABCB9,ABCC3,ABCC5,ABCC6,ABCF1,ACAP2,ACAP3,ACIN1,ADA2,ADAP2,ADPRH,AFDN,AGAP3,AHCY,AHSA1,ALS2,ALS2CL,AMOT,ANGPT1,ANXA1,APOBEC3H,ARAP1,ARF1,ARF3,ARF5,ARFGAP3,ARFRP1,ARHGAP11A,ARHGAP11B,ARHGAP12,ARHGAP15,ARHGAP17,ARHGAP19,ARHGAP21,ARHGAP22,ARHGAP24,ARHGAP25,ARHGAP26,ARHGAP27,ARHGAP4,ARHGAP45,ARHGAP5,ARHGAP6,ARHGDIA,ARHGDIB,ARHGEF1,ARHGEF2,ARHGEF28,ARHGEF38,ARHG…	325.52	1.99666e-07
GO:0044764	multi-organism cellular process	biological_process	747	233	AAAS,ABI1,ADARB1,ALYREF,APOBEC3H,ATF7IP,ATG7,BECN1,BICD1,BIN1,BIRC2,BNIP3L,BST2,BUB1,CALCOCO2,CARM1,CASP8,CCL2,CCR3,CD1D,CD46,CD55,CD86,CFLAR,CHD1,CHD6,CHMP2B,CREB1,CRTC3,CTBP1,CTBP2,CTSB,CUL1,CX3CR1,DAG1,DAXX,DDX3X,DDX5,DEK,DYNC1I2,DYNLL1,EIF2AK2,EIF4A1,EIF4E,EIF4G1,EP300,ERCC3,FAM111A,FBXL2,FDPS,FMR1,GFI1,GSN,HACD3,HAVCR1,HCFC1,HCFC2,HLA-DRA,HMGA1,HNRNPA1,HSP90AB1,HSPA1A,HSPA1B,HSPA8,HSPD1,HTAT…	165.53	2.1948e-07
GO:0006397	mRNA processing	biological_process	523	173	AAR2,ACIN1,ADARB1,AFF2,AGO1,AGO2,AGO4,AHCYL1,AKAP8L,ALYREF,AURKAIP1,BCAS2,BUD31,CACTIN,CCAR1,CCAR2,CDK11A,CDK11B,CDK7,CELF1,CELF2,CLP1,CMTR2,CNOT2,CNOT3,CNOT6L,CNOT8,CNOT9,CPEB1,CPEB3,CPSF1,CPSF2,CPSF3,CPSF6,CSTF2,DDX17,DDX41,DDX5,DHX15,DHX40,EFTUD2,EIF4A1,EIF4A3,EIF4B,EIF4E,EIF4G1,ERCC3,ERN1,FIP1L1,FMR1,FRG1,GCFC2,GEMIN2,GEMIN7,GTF2H1,HNRNPA1,HNRNPC,HNRNPF,HNRNPH1,HNRNPH3,HNRNPL,HNRNPR,HNRNPU,HN…	115.89	2.5129e-07
GO:0097194	execution phase of apoptosis	biological_process	523	173	ACAA2,ACIN1,ACVR1,ACVR1C,ADORA2A,AIFM1,AIFM3,AKT1,ANXA6,APC,APOPT1,AR,ARRB2,BAG3,BAG6,BCAP31,BCL2A1,BID,BIRC2,BLCAP,BLOC1S2,BNIP1,BNIP3L,BOK,BRCA1,BRSK2,BTK,CAPN10,CASP1,CASP4,CASP5,CASP7,CASP8,CASP8AP2,CDK5RAP3,CEBPB,CFLAR,CIDEB,CLSPN,CRADD,CTSH,CUL1,CX3CR1,CYLD,CYP1B1,DAP3,DAPK1,DAXX,DDIT3,DDX3X,DDX5,DEDD2,DFFB,DFNA5,DIABLO,DICER1,DNASE1L3,DNM1L,DYNLL1,E2F2,EP300,ERN1,EYA3,FAS,FGFR1,FIGNL1,FNIP…	115.89	2.5129e-07
GO:0002274	myeloid leukocyte activation	biological_process	609	196	ACPP,ADA2,ADAM9,ADGRE2,ADGRE3,ADGRG3,AGL,AGPAT2,AIF1,ALDOA,ANO6,ANXA2,ANXA3,AP2A2,APEH,APRT,ARHGAP45,ARMC8,ASAH1,ATG7,ATP11A,ATP6AP2,ATP6V0A1,ATP6V1D,B2M,BIN2,BRI3,BST2,BTK,C16orf62,C3,C5AR1,CAB39,CAMK4,CCT2,CD177,CD300A,CD300LF,CD36,CD44,CD47,CD55,CD63,CD68,CD86,CEACAM1,CEP290,CHGA,COMMD3,CPLX2,CPNE3,CRISPLD2,CRTC3,CSTB,CTSA,CTSB,CTSD,CTSH,CX3CR1,CYFIP1,DDOST,DDX3X,DIAPH1,DNASE1L1,DOK3,DSP,DYNC1…	134.95	2.70327e-07
GO:0000086	G2/M transition of mitotic cell cycle	biological_process	247	95	ABCB1,ACTR1A,AURKA,BACH1,BLM,BORA,BRSK2,CALM3,CCNY,CDK14,CDK4,CDK5RAP2,CDK5RAP3,CDK6,CDK7,CENPF,CENPJ,CEP152,CEP250,CEP290,CEP57,CEP63,CEP70,CEP76,CEP78,CKAP5,CLASP1,CLSPN,CSNK1D,CSNK1E,CUL1,DCTN1,DCTN2,DONSON,DTL,DYNC1H1,DYNC1I2,DYNLL1,ENSA,FBXW11,FHL1,GPR132,HAUS3,HAUS4,HAUS5,HAUS7,HSP90AA1,KAT14,KDM8,LCMT1,MASTL,MECP2,MELK,MRNIP,NBN,NOP53,ORAOV1,PAFAH1B1,PCNT,PLCB1,PPM1D,PPP1CB,PPP1R12B,PSMA2,…	54.73	2.8027e-07
GO:0044839	cell cycle G2/M phase transition	biological_process	247	95	ABCB1,ACTR1A,AURKA,BACH1,BLM,BORA,BRSK2,CALM3,CCNY,CDK14,CDK4,CDK5RAP2,CDK5RAP3,CDK6,CDK7,CENPF,CENPJ,CEP152,CEP250,CEP290,CEP57,CEP63,CEP70,CEP76,CEP78,CKAP5,CLASP1,CLSPN,CSNK1D,CSNK1E,CUL1,DCTN1,DCTN2,DONSON,DTL,DYNC1H1,DYNC1I2,DYNLL1,ENSA,FBXW11,FHL1,GPR132,HAUS3,HAUS4,HAUS5,HAUS7,HSP90AA1,KAT14,KDM8,LCMT1,MASTL,MECP2,MELK,MRNIP,NBN,NOP53,ORAOV1,PAFAH1B1,PCNT,PLCB1,PPM1D,PPP1CB,PPP1R12B,PSMA2,…	54.73	2.8027e-07
GO:0032774	RNA biosynthetic process	biological_process	3905	998	AAAS,AAMDC,ABCA2,ABHD14B,ABLIM3,ACAD8,ACTN4,ACVR1,ADGRG3,ADNP,ADORA2A,ADRM1,AEBP2,AES,AGO1,AGO2,AHI1,AIP,AKAP8L,AKT1,ALKBH4,ALYREF,ANKRD49,ANP32A,ANXA3,APBB2,APEX1,AR,ARHGAP22,ARHGEF2,ARID1B,ARID3A,ARMCX3,ARNT,ARNTL,ARNTL2,ARRB2,ASCC1,ASCC2,ASH2L,ASXL1,ATF2,ATF7IP,ATF7IP2,ATMIN,ATRX,ATXN7,AUTS2,BACH1,BAG3,BAZ1A,BAZ2A,BAZ2B,BBS7,BBX,BCAS3,BCL6,BCL9,BDP1,BIRC2,BLM,BMI1,BMP3,BNC2,BPTF,BRCA1,BRD2,BRD…	865.33	3.25874e-07
GO:0006974	cellular response to DNA damage stimulus	biological_process	781	241	ABRAXAS1,AKT1,ALKBH3,ALYREF,ANKLE1,AP5Z1,APC,APEX1,ARID3A,ARMT1,ASCC1,ASCC2,ASH2L,ATF2,ATMIN,ATP23,ATRIP,ATRX,AURKA,BABAM2,BACH1,BAG6,BCL2A1,BCL6,BID,BLM,BOK,BRCA1,BRIP1,C21orf2,CARM1,CCAR2,CD44,CDC14B,CDK5RAP3,CDK7,CENPJ,CENPX,CEP63,CHAF1B,CHD1L,CHD2,CHEK1,CIDEB,CLOCK,CLSPN,CNOT2,CNOT3,CNOT6L,CNOT8,CNOT9,CRADD,CRY1,CSNK1E,CXorf57,DDIT3,DDX5,DEK,DNAJA1,DONSON,DTL,E2F4,EMSY,ENDOV,EP300,ERCC1,ERCC3…	173.07	3.304e-07
GO:0006915	apoptotic process	biological_process	1805	498	AAMDC,ACAA2,ACIN1,ACTN4,ACVR1,ACVR1C,ADAM15,ADARB1,ADM,ADNP,ADORA2A,AES,AGO4,AHI1,AIF1,AIFM1,AIFM3,AKR1B1,AKT1,AKT2,AMBRA1,ANGPT1,ANO6,ANP32A,ANP32E,ANXA1,ANXA5,ANXA6,APBB2,APC,APEX1,API5,APOPT1,AR,ARHGDIA,ARHGEF1,ARHGEF2,ARHGEF6,ARHGEF9,ARRB2,ASNS,ATAD3A,ATF2,ATG4D,ATG5,ATG7,AURKA,BABAM2,BAG3,BAG6,BCAP31,BCL2A1,BCL2L13,BCL2L14,BCL6,BCL7B,BECN1,BFAR,BID,BIN1,BIRC2,BLCAP,BLOC1S2,BMP3,BNIP1,BNIP2,B…	399.98	3.61654e-07
GO:0008104	protein localization	biological_process	2374	635	AAAS,ABAT,ABCA7,ABCB9,ACAP2,ACTN4,ACVR1C,ADAM9,ADORA2A,ADPRH,AFDN,AFTPH,AHCYL1,AHI1,AIP,AKAP3,AKAP6,AKAP8L,AKT1,AKT2,ALS2,ALYREF,AMOT,ANGPT1,ANK3,ANKLE1,ANXA1,ANXA2,AP1B1,AP2A2,AP2S1,AP3D1,AP3M2,AP3S2,AP4E1,AP4M1,AP5Z1,APBA1,APBA2,APC,APC2,ARF1,ARF3,ARF5,ARFGAP3,ARFRP1,ARHGEF2,ARL2,ARMCX3,ARNTL,ARRB2,ASPSCR1,ATG10,ATG16L2,ATG4B,ATG4D,ATG5,ATG7,ATG9B,ATP13A2,ATP6V0A1,ATP6V0A2,ATP6V0B,ATP6V0D1,ATP6…	526.07	4.65664e-07
GO:0016570	histone modification	biological_process	436	148	AKAP8L,ASH2L,ASXL1,ATF2,ATG5,ATRX,ATXN7,AURKA,AUTS2,BAP1,BAZ1A,BAZ2A,BCL6,BMI1,BRCA1,BRD7,BRMS1,C6orf89,CARM1,CHD3,CHEK1,CLOCK,CTBP1,CXXC1,DNMT1,EHMT1,ELP3,ELP4,ENY2,EP300,EYA3,EZH1,FMR1,FOXP3,GFI1,H2AFY,HAT1,HCFC1,HDAC10,HDAC5,HDAC6,HDAC7,HDAC9,HLCS,HMG20B,HSF4,KANSL1,KANSL3,KAT14,KAT2A,KAT6A,KAT8,KDM2A,KDM2B,KDM3A,KDM4B,KDM5A,KDM5C,KDM5D,KDM6A,KDM6B,KDM8,KMT2A,KMT2E,KMT5A,KMT5C,MAP3K12,MAPK3,MC…	96.62	4.82384e-07
GO:0048522	positive regulation of cellular process	biological_process	4824	1208	AAMDC,ABAT,ABCA7,ABCB4,ABHD14B,ABI1,ABL2,ABLIM3,ABRAXAS1,ACACA,ACACB,ACIN1,ACPP,ACSL1,ACTN4,ACVR1,ACVR1C,ADAM9,ADARB1,ADCY9,ADGRB2,ADGRG1,ADIG,ADM,ADNP,ADORA2A,ADRM1,AES,AGO1,AGO2,AGPAT2,AHI1,AIF1,AIFM1,AKAP6,AKAP8L,AKR1B1,AKT1,AKT2,AKT3,ALS2,ALYREF,AMBRA1,ANAPC15,ANAPC5,ANGPT1,ANK3,ANKFY1,ANKLE1,ANKRD49,ANKRD54,ANKRD6,ANO6,ANXA1,ANXA2,ANXA3,AP3D1,APBB2,APC,APEX1,APOPT1,AR,ARAP1,ARF1,ARFIP2,ARHGA…	1068.97	5.97346e-07
GO:0035556	intracellular signal transduction	biological_process	2606	689	A2M,ABCA7,ACTN4,ADAM15,ADAM9,ADCY9,ADGRB2,ADGRG1,ADGRG3,ADM,ADORA2A,AGO1,AIF1,AIFM1,AIP,AKAP1,AKAP3,AKAP6,AKR1B1,AKT1,AKT2,AKT3,ALS2,AMOT,ANGPT1,ANKRD6,ANP32A,APBB2,APOPT1,AR,ARAP1,ARF1,ARF3,ARF5,ARFIP2,ARFRP1,ARHGAP11A,ARHGAP11B,ARHGAP12,ARHGAP15,ARHGAP17,ARHGAP19,ARHGAP21,ARHGAP22,ARHGAP24,ARHGAP25,ARHGAP26,ARHGAP4,ARHGAP45,ARHGAP5,ARHGAP6,ARHGDIA,ARHGDIB,ARHGEF1,ARHGEF2,ARHGEF28,ARHGEF38,ARHGE…	577.48	7.17316e-07
GO:0044419	interspecies interaction between organisms	biological_process	837	253	AAAS,ABI1,ADARB1,ALYREF,ANXA2,AP1B1,AP2A2,AP2S1,APOBEC3H,ARF1,ATF7IP,ATG5,ATG7,ATP6V1H,B2M,BECN1,BICD1,BIN1,BNIP3L,BST2,BUB1,CALCOCO2,CARM1,CASP8,CCL2,CCR3,CD1D,CD247,CD36,CD46,CD55,CD86,CD8B,CDH1,CFLAR,CHD1,CHD6,CHGA,CHMP2B,CREB1,CRTC3,CTBP1,CTBP2,CTNND1,CTSB,CUL1,CX3CR1,DAG1,DAXX,DDX3X,DDX5,DEK,DYNC1I2,DYNLL1,EIF2AK2,EIF4A1,EIF4E,EIF4G1,EP300,ERCC3,FAM111A,FBXL2,FDPS,FMR1,FN1,FYN,GFI1,GSN,GUCY1…	185.47	1.02982e-06
GO:0000226	microtubule cytoskeleton organization	biological_process	492	162	APC,APC2,ARHGEF2,ARL2,ATRX,ATXN7,AURKA,BBS4,BCAS3,BICD1,BIRC2,BORA,BRCA1,C11orf63,C16orf45,CC2D2A,CCDC187,CCDC69,CCDC88A,CCNF,CCSER2,CDC14A,CDC14B,CDC20,CDC42,CDK5RAP2,CENPE,CENPJ,CEP152,CEP250,CEP57,CEP63,CEP76,CEP97,CETN3,CHD3,CHEK1,CHMP2B,CHORDC1,CHP1,CKAP2,CKAP5,CLASP1,CLASP2,CLIP1,CNTN2,CNTROB,CSNK1D,CYLD,DAG1,DCTN1,DCTN2,DISC1,DIXDC1,DNAAF4,DNAAF5,DNAH1,DNHD1,DOCK7,DYNC1H1,DYNC1LI2,EML2,FBX…	109.02	1.02982e-06
GO:0010604	positive regulation of macromolecule metabolic process	biological_process	2955	770	AAMDC,ABCA7,ABHD14B,ABI1,ABLIM3,ABRAXAS1,ACSL1,ACTA2,ACTB,ACVR1,ACVR1C,ADAM9,ADCY9,ADNP,ADRM1,AGO1,AGO2,AHI1,AIF1,AIFM1,AKAP6,AKAP8L,AKT1,AKT2,ALS2,ALYREF,ANAPC15,ANAPC5,ANGPT1,ANK3,ANKRD49,ANKRD6,ANXA2,ANXA3,APC,APOPT1,AR,ARAP1,ARHGEF2,ARID1B,ARID3A,ARIH2,ARMCX3,ARNT,ARNTL,ARNTL2,ARRB2,ARRDC3,ASH2L,ASPH,ASPSCR1,ASXL1,ATF2,ATF7IP,ATG10,ATG14,ATG4B,ATG7,ATMIN,ATRX,ATXN7,AURKA,AURKAIP1,AUTS2,BABAM2…	654.81	1.15107e-06
GO:0070507	regulation of microtubule cytoskeleton organization	biological_process	161	67	APC,ARHGEF2,ARL2,AURKA,BICD1,BORA,BRCA1,C16orf45,CCNF,CDC42,CDK5RAP2,CENPJ,CEP250,CEP76,CEP97,CHEK1,CHMP2B,CHORDC1,CKAP2,CLASP1,CLASP2,CLIP1,CYLD,DCTN1,DIXDC1,DYNC1H1,EML2,FBXW5,FKBP4,GEN1,HDAC6,HNRNPU,HSPA1A,HSPA1B,KATNB1,MAP6D1,MAPT,MDM1,MECP2,NUMA1,NUP62,PAFAH1B1,PAK1,PARP3,PDCD6IP,PHLDB2,PKD1,RACGAP1,RAE1,RANBP1,RCC2,RGPD4,RNF4,RPS3,SKA3,SNCA,STAG2,STIL,TMEM67,TOGARAM1,TPX2,TRAF3IP1,TRIM36,TR…	35.68	1.38894e-06
[truncated: 2,168 more rows]

## Sheet: Sheet4
Supplementary table 4. KEGG analysis results of differential mRNAs between adolescents with MDD and HCs
Pathway_id	Pathway_name	Pathway_class	Annotated	Significant	SymbolList	Expected	classic_fisher	FDR
[truncated: 88 more rows]

## Sheet: Sheet5
Supplementary table 5. GO analysis results of differential DNA methylation positions between adolescents with MDD and HCs
[truncated: 1,538 more rows]

[truncated: 7 more sheets: Sheet6, Sheet7, Sheet8, Sheet9, Sheet10, Sheet11, Sheet12]
